# Supplementary material for: Preliminary Results about Lamb Meat Tenderness Based on the Study of Novel Isoforms and Alternative Splicing Regulation Pathways Using Iso-seq, RNA-seq and CTCF ChIP-seq Data
Source: Foods. 2022 Apr 7;11(8):1068. doi: 10.3390/foods11081068 (PMC9025809; doi:10.3390/foods11081068)
Supplement: Supplementary file 1 [file foods-11-01068-s001.zip]

Archive with 11 entries (11 files):
- FigureS1.tif
- FigureS2.tif
- Table S1.xlsx
- TableS2.summarized information of Iso-Seq data.pdf
- TableS3.updated sheep genome annotation file.gff
- TableS4.DetectedDEIs.xlsx
- TableS5.GO.DEIs.Final.xlsx
- TableS6.KEGG.DEIs.Final.xlsx
- TableS7. Sunmmaried informatio of CTCF ChIP-seq data.Final.pdf
- TableS8.differential  peaks.Final.xlsx
- TableS9.Predicted Motifs in Differential Peaks.Final.xlsx
