# Supplementary material for: Preliminary Results about Lamb Meat Tenderness Based on the Study of Novel Isoforms and Alternative Splicing Regulation Pathways Using Iso-seq, RNA-seq and CTCF ChIP-seq Data
Source: Foods. 2022 Apr 7;11(8):1068. doi: 10.3390/foods11081068 (PMC9025809; doi:10.3390/foods11081068)
Supplement: Supplementary file 1 [file foods-11-01068-s001.zip › Table S1.xlsx]

## Sheet: Sheet1
Table S1 Designed isoform-specific primiers
Primer name	Target isoforms	Primier sequence (From 5'to 3')	Products length
Y2q-228F	ENSOART00020010564	GTTGGCAGTTACTTTGGATCAAT	228
Y2q-228R		CTAAGAGGCATTCTTTCCAATGAG
Y3q-232F	3.49.1	AGCTTATAACCCGGGATGCG	232
Y3q-232R		TTCAGTGCCTTCTTCCTGGC
Y5q-190F	ENSOART00020012767	TCGTGAAGGGAGGGGATCTT	190
Y5q-190R		TCTCCACCTCCTGCAGTTCT
Y9q-175F	ENSOART00020012328	AGTGGAGACGATGGTCTGCA	175
Y9q-175R		GCAGGACCAGCCTGGGAATA
Y12q-195F	12.147.3	CTGTTAGAAGACCGTGCTCAGTA	195
Y12q-195R		CACCTTCCAGAAAGCATGAATCC
