# Supplementary material for: Preliminary Results about Lamb Meat Tenderness Based on the Study of Novel Isoforms and Alternative Splicing Regulation Pathways Using Iso-seq, RNA-seq and CTCF ChIP-seq Data
Source: Foods. 2022 Apr 7;11(8):1068. doi: 10.3390/foods11081068 (PMC9025809; doi:10.3390/foods11081068)
Supplement: Supplementary file 1 [file foods-11-01068-s001.zip › TableS3.updated sheep genome annotation file.gff]

1	ensembl	ncRNA_gene	26098	27552	.	+	.	ID=ENSOARG00020000038;Name=ENSOARG00020000038;Type=GeneModel;
1	ensembl	lnc_RNA	26098	27552	.	+	.	ID=ENSOART00020000037;Parent=ENSOARG00020000038;Name=ENSOART00020000037;Type=GeneModel;PacBioID=*;FLNC=0;
1	ensembl	exon	26098	27552	.	+	.	Parent=ENSOART00020000037;
1	ensembl	gene	87434	89380	.	+	.	ID=ENSOARG00020000042;Name=ENSOARG00020000042;Type=GeneModel;
1	ensembl	mRNA	87434	89380	.	+	.	ID=ENSOART00020000042;Parent=ENSOARG00020000042;Name=ENSOART00020000042;Type=GeneModel;PacBioID=*;FLNC=0;
1	ensembl	exon	87434	87579	.	+	.	Parent=ENSOART00020000042;
1	ensembl	exon	89251	89305	.	+	.	Parent=ENSOART00020000042;
1	ensembl	exon	89307	89326	.	+	.	Parent=ENSOART00020000042;
1	ensembl	exon	89329	89380	.	+	.	Parent=ENSOART00020000042;
1	ensembl	gene	124145	126818	.	+	.	ID=ENSOARG00020000053;Name=ENSOARG00020000053;Type=GeneModel;
1	ensembl	mRNA	124145	126818	.	+	.	ID=ENSOART00020000057;Parent=ENSOARG00020000053;Name=ENSOART00020000057;Type=GeneModel;PacBioID=*;FLNC=0;
1	ensembl	exon	124145	125066	.	+	.	Parent=ENSOART00020000057;
1	ensembl	exon	125385	125546	.	+	.	Parent=ENSOART00020000057;
1	ensembl	exon	126301	126335	.	+	.	Parent=ENSOART00020000057;
1	ensembl	exon	126534	126818	.	+	.	Parent=ENSOART00020000057;
1	ensembl	gene	136163	140365	.	-	.	ID=ENSOARG00020000055;Name=ENSOARG00020000055;Type=GeneModel;
1	ensembl	mRNA	136163	140365	.	-	.	ID=ENSOART00020000059;Parent=ENSOARG00020000055;Name=ENSOART00020000059;Type=GeneModel;PacBioID=*;FLNC=0;
1	ensembl	exon	136163	137130	.	-	.	Parent=ENSOART00020000059;
1	ensembl	exon	137927	138182	.	-	.	Parent=ENSOART00020000059;
1	ensembl	exon	138263	138466	.	-	.	Parent=ENSOART00020000059;
1	ensembl	exon	140335	140335	.	-	.	Parent=ENSOART00020000059;
1	ensembl	exon	140346	140365	.	-	.	Parent=ENSOART00020000059;
1	ensembl	gene	144519	163030	.	-	.	ID=ENSOARG00020000059;Name=ENSOARG00020000059;Type=GeneModel;
1	ensembl	mRNA	144519	147429	.	-	.	ID=ENSOART00020000064;Parent=ENSOARG00020000059;Name=ENSOART00020000064;Type=GeneModel;PacBioID=*;FLNC=0;
1	ensembl	exon	144519	145337	.	-	.	Parent=ENSOART00020000064;
1	ensembl	exon	145899	146163	.	-	.	Parent=ENSOART00020000064;
1	ensembl	exon	147224	147429	.	-	.	Parent=ENSOART00020000064;
1	ensembl	mRNA	144519	163030	.	-	.	ID=ENSOART00020000062;Parent=ENSOARG00020000059;Name=ENSOART00020000062;Type=GeneModel;PacBioID=*;FLNC=0;
1	ensembl	exon	144519	145337	.	-	.	Parent=ENSOART00020000062;
1	ensembl	exon	145899	146163	.	-	.	Parent=ENSOART00020000062;
1	ensembl	exon	147224	147310	.	-	.	Parent=ENSOART00020000062;
1	ensembl	exon	163002	163030	.	-	.	Parent=ENSOART00020000062;
1	ensembl	gene	169857	196480	.	-	.	ID=ENSOARG00020000060;Name=ENSOARG00020000060;Type=GeneModel;
1	ensembl	mRNA	170603	195056	.	-	.	ID=ENSOART00020000067;Parent=ENSOARG00020000060;Name=ENSOART00020000067;Type=GeneModel;PacBioID=*;FLNC=0;
1	ensembl	exon	170603	170937	.	-	.	Parent=ENSOART00020000067;
1	ensembl	exon	179758	179923	.	-	.	Parent=ENSOART00020000067;
1	ensembl	exon	181990	182132	.	-	.	Parent=ENSOART00020000067;
1	ensembl	exon	183322	183465	.	-	.	Parent=ENSOART00020000067;
1	ensembl	exon	185246	185414	.	-	.	Parent=ENSOART00020000067;
1	ensembl	exon	186818	187011	.	-	.	Parent=ENSOART00020000067;
1	ensembl	exon	187694	187833	.	-	.	Parent=ENSOART00020000067;
1	ensembl	exon	189127	189184	.	-	.	Parent=ENSOART00020000067;
1	ensembl	exon	193421	193788	.	-	.	Parent=ENSOART00020000067;
1	ensembl	exon	194763	195056	.	-	.	Parent=ENSOART00020000067;
1	ensembl	mRNA	170603	196480	.	-	.	ID=ENSOART00020000065;Parent=ENSOARG00020000060;Name=ENSOART00020000065;Type=GeneModel;PacBioID=*;FLNC=0;
1	ensembl	exon	170603	170937	.	-	.	Parent=ENSOART00020000065;
1	ensembl	exon	179758	179923	.	-	.	Parent=ENSOART00020000065;
1	ensembl	exon	181990	182132	.	-	.	Parent=ENSOART00020000065;
1	ensembl	exon	183322	183465	.	-	.	Parent=ENSOART00020000065;
1	ensembl	exon	185246	185414	.	-	.	Parent=ENSOART00020000065;
1	ensembl	exon	186818	187011	.	-	.	Parent=ENSOART00020000065;
1	ensembl	exon	187694	187833	.	-	.	Parent=ENSOART00020000065;
1	ensembl	exon	189127	189184	.	-	.	Parent=ENSOART00020000065;
1	ensembl	exon	193421	193783	.	-	.	Parent=ENSOART00020000065;
1	ensembl	exon	196441	196480	.	-	.	Parent=ENSOART00020000065;
1	PacBio	transcript	191524	194859	.	-	.	ID=1.2.1;Parent=ENSOARG00020000060;Name=1.2.1;Type=KnownLoci_NovelIsoform;PacBioID=1.2.1;FLNC=1;
1	PacBio	exon	191524	194252	.	-	.	Parent=1.2.1;
1	PacBio	exon	194543	194859	.	-	.	Parent=1.2.1;
1	PacBio	transcript	169857	195325	.	-	.	ID=1.2.2;Parent=ENSOARG00020000060;Name=1.2.2;Type=KnownLoci_NovelIsoform;PacBioID=1.2.2;FLNC=1;
1	PacBio	exon	169857	170937	.	-	.	Parent=1.2.2;
1	PacBio	exon	179758	179923	.	-	.	Parent=1.2.2;
1	PacBio	exon	181990	182132	.	-	.	Parent=1.2.2;
1	PacBio	exon	183322	183465	.	-	.	Parent=1.2.2;
1	PacBio	exon	185246	185414	.	-	.	Parent=1.2.2;
1	PacBio	exon	186818	187011	.	-	.	Parent=1.2.2;
1	PacBio	exon	187694	187833	.	-	.	Parent=1.2.2;
1	PacBio	exon	189127	189184	.	-	.	Parent=1.2.2;
1	PacBio	exon	193421	193788	.	-	.	Parent=1.2.2;
1	PacBio	exon	195292	195325	.	-	.	Parent=1.2.2;
1	PacBio	transcript	169858	195325	.	-	.	ID=1.2.3;Parent=ENSOARG00020000060;Name=1.2.3;Type=KnownLoci_NovelIsoform;PacBioID=1.2.3;FLNC=1;
1	PacBio	exon	169858	170937	.	-	.	Parent=1.2.3;
1	PacBio	exon	179758	179923	.	-	.	Parent=1.2.3;
1	PacBio	exon	181990	182132	.	-	.	Parent=1.2.3;
1	PacBio	exon	183322	183465	.	-	.	Parent=1.2.3;
1	PacBio	exon	185246	185414	.	-	.	Parent=1.2.3;
1	PacBio	exon	186818	187011	.	-	.	Parent=1.2.3;
1	PacBio	exon	187694	187833	.	-	.	Parent=1.2.3;
1	PacBio	exon	189127	189184	.	-	.	Parent=1.2.3;
1	PacBio	exon	193421	193788	.	-	.	Parent=1.2.3;
1	PacBio	exon	195276	195325	.	-	.	Parent=1.2.3;
1	ensembl	gene	200731	215156	.	-	.	ID=ENSOARG00020000064;Name=ENSOARG00020000064;Type=GeneModel;
1	ensembl	mRNA	200731	215156	.	-	.	ID=ENSOART00020000070;Parent=ENSOARG00020000064;Name=ENSOART00020000070;Type=KnownLoci_KnownIsoform;PacBioID=1.3.1;FLNC=4;
1	ensembl	exon	200731	200773	.	-	.	Parent=ENSOART00020000070;
1	ensembl	exon	202413	202474	.	-	.	Parent=ENSOART00020000070;
1	ensembl	exon	202873	203008	.	-	.	Parent=ENSOART00020000070;
1	ensembl	exon	205463	205556	.	-	.	Parent=ENSOART00020000070;
1	ensembl	exon	205719	205830	.	-	.	Parent=ENSOART00020000070;
1	ensembl	exon	207165	207331	.	-	.	Parent=ENSOART00020000070;
1	ensembl	exon	212453	212524	.	-	.	Parent=ENSOART00020000070;
1	ensembl	exon	214634	215156	.	-	.	Parent=ENSOART00020000070;
1	ensembl	gene	221793	229047	.	+	.	ID=ENSOARG00020000065;Name=ENSOARG00020000065;Type=GeneModel;
1	ensembl	mRNA	221806	229047	.	+	.	ID=ENSOART00020000071;Parent=ENSOARG00020000065;Name=ENSOART00020000071;Type=KnownLoci_KnownIsoform;PacBioID=1.1004.1;FLNC=3;
1	ensembl	exon	221806	221950	.	+	.	Parent=ENSOART00020000071;
1	ensembl	exon	222955	223063	.	+	.	Parent=ENSOART00020000071;
1	ensembl	exon	225075	225165	.	+	.	Parent=ENSOART00020000071;
1	ensembl	exon	226547	226744	.	+	.	Parent=ENSOART00020000071;
1	ensembl	exon	228793	229047	.	+	.	Parent=ENSOART00020000071;
1	PacBio	transcript	221793	229047	.	+	.	ID=1.1004.2;Parent=ENSOARG00020000065;Name=1.1004.2;Type=KnownLoci_NovelIsoform;PacBioID=1.1004.2;FLNC=1;
1	PacBio	exon	221793	221950	.	+	.	Parent=1.1004.2;
1	PacBio	exon	222955	223063	.	+	.	Parent=1.1004.2;
1	PacBio	exon	225075	225165	.	+	.	Parent=1.1004.2;
1	PacBio	exon	226619	226744	.	+	.	Parent=1.1004.2;
1	PacBio	exon	228793	229047	.	+	.	Parent=1.1004.2;
1	PacBio	transcript	221798	229047	.	+	.	ID=1.1004.3;Parent=ENSOARG00020000065;Name=1.1004.3;Type=KnownLoci_NovelIsoform;PacBioID=1.1004.3;FLNC=1;
1	PacBio	exon	221798	221950	.	+	.	Parent=1.1004.3;
1	PacBio	exon	222955	223010	.	+	.	Parent=1.1004.3;
1	PacBio	exon	225075	225165	.	+	.	Parent=1.1004.3;
1	PacBio	exon	226547	226744	.	+	.	Parent=1.1004.3;
1	PacBio	exon	228793	229047	.	+	.	Parent=1.1004.3;
1	ensembl	gene	231897	247885	.	-	.	ID=ENSOARG00020000066;Name=ENSOARG00020000066;Type=GeneModel;
1	ensembl	mRNA	231897	247885	.	-	.	ID=ENSOART00020000072;Parent=ENSOARG00020000066;Name=ENSOART00020000072;Type=GeneModel;PacBioID=*;FLNC=0;
1	ensembl	exon	231897	232223	.	-	.	Parent=ENSOART00020000072;
1	ensembl	exon	233185	233241	.	-	.	Parent=ENSOART00020000072;
1	ensembl	exon	234145	234290	.	-	.	Parent=ENSOART00020000072;
1	ensembl	exon	234443	234521	.	-	.	Parent=ENSOART00020000072;
1	ensembl	exon	234807	235000	.	-	.	Parent=ENSOART00020000072;
1	ensembl	exon	237161	237240	.	-	.	Parent=ENSOART00020000072;
1	ensembl	exon	237732	237804	.	-	.	Parent=ENSOART00020000072;
1	ensembl	exon	238288	238389	.	-	.	Parent=ENSOART00020000072;
1	ensembl	exon	238750	238848	.	-	.	Parent=ENSOART00020000072;
1	ensembl	exon	239923	239994	.	-	.	Parent=ENSOART00020000072;
1	ensembl	exon	240122	240223	.	-	.	Parent=ENSOART00020000072;
1	ensembl	exon	247231	247885	.	-	.	Parent=ENSOART00020000072;
1	ensembl	mRNA	231975	247885	.	-	.	ID=ENSOART00020000073;Parent=ENSOARG00020000066;Name=ENSOART00020000073;Type=KnownLoci_KnownIsoform;PacBioID=1.5.1;FLNC=9;
1	ensembl	exon	231975	232223	.	-	.	Parent=ENSOART00020000073;
1	ensembl	exon	232830	232923	.	-	.	Parent=ENSOART00020000073;
1	ensembl	exon	233185	233241	.	-	.	Parent=ENSOART00020000073;
1	ensembl	exon	234145	234290	.	-	.	Parent=ENSOART00020000073;
1	ensembl	exon	234443	234521	.	-	.	Parent=ENSOART00020000073;
1	ensembl	exon	234807	235000	.	-	.	Parent=ENSOART00020000073;
1	ensembl	exon	237161	237240	.	-	.	Parent=ENSOART00020000073;
1	ensembl	exon	237732	237804	.	-	.	Parent=ENSOART00020000073;
1	ensembl	exon	238288	238389	.	-	.	Parent=ENSOART00020000073;
1	ensembl	exon	238750	238848	.	-	.	Parent=ENSOART00020000073;
1	ensembl	exon	239923	239994	.	-	.	Parent=ENSOART00020000073;
1	ensembl	exon	240122	240223	.	-	.	Parent=ENSOART00020000073;
1	ensembl	exon	247231	247885	.	-	.	Parent=ENSOART00020000073;
1	ensembl	gene	247773	284412	.	+	.	ID=ENSOARG00020000069;Name=ENSOARG00020000069;Type=GeneModel;
1	ensembl	mRNA	247785	284412	.	+	.	ID=ENSOART00020000077;Parent=ENSOARG00020000069;Name=ENSOART00020000077;Type=GeneModel;PacBioID=*;FLNC=0;
1	ensembl	exon	247785	247982	.	+	.	Parent=ENSOART00020000077;
1	ensembl	exon	249907	251090	.	+	.	Parent=ENSOART00020000077;
1	ensembl	exon	268490	268649	.	+	.	Parent=ENSOART00020000077;
1	ensembl	exon	269840	269949	.	+	.	Parent=ENSOART00020000077;
1	ensembl	exon	270574	270677	.	+	.	Parent=ENSOART00020000077;
1	ensembl	exon	282727	282834	.	+	.	Parent=ENSOART00020000077;
1	ensembl	exon	283552	284412	.	+	.	Parent=ENSOART00020000077;
1	ensembl	mRNA	262213	284412	.	+	.	ID=ENSOART00020000078;Parent=ENSOARG00020000069;Name=ENSOART00020000078;Type=GeneModel;PacBioID=*;FLNC=0;
1	ensembl	exon	262213	262268	.	+	.	Parent=ENSOART00020000078;
1	ensembl	exon	268490	268649	.	+	.	Parent=ENSOART00020000078;
1	ensembl	exon	269840	269949	.	+	.	Parent=ENSOART00020000078;
1	ensembl	exon	270574	270677	.	+	.	Parent=ENSOART00020000078;
1	ensembl	exon	282727	282834	.	+	.	Parent=ENSOART00020000078;
1	ensembl	exon	283552	284412	.	+	.	Parent=ENSOART00020000078;
1	PacBio	transcript	262163	282981	.	+	.	ID=1.1005.1;Parent=ENSOARG00020000069;Name=1.1005.1;Type=KnownLoci_NovelIsoform;PacBioID=1.1005.1;FLNC=12;
1	PacBio	exon	262163	262268	.	+	.	Parent=1.1005.1;
1	PacBio	exon	268490	268649	.	+	.	Parent=1.1005.1;
1	PacBio	exon	269840	269949	.	+	.	Parent=1.1005.1;
1	PacBio	exon	270574	270677	.	+	.	Parent=1.1005.1;
1	PacBio	exon	282727	282981	.	+	.	Parent=1.1005.1;
1	PacBio	transcript	247773	282980	.	+	.	ID=1.1005.2;Parent=ENSOARG00020000069;Name=1.1005.2;Type=KnownLoci_NovelIsoform;PacBioID=1.1005.2;FLNC=6;
1	PacBio	exon	247773	247982	.	+	.	Parent=1.1005.2;
1	PacBio	exon	249907	251090	.	+	.	Parent=1.1005.2;
1	PacBio	exon	268490	268649	.	+	.	Parent=1.1005.2;
1	PacBio	exon	269840	269949	.	+	.	Parent=1.1005.2;
1	PacBio	exon	270574	270677	.	+	.	Parent=1.1005.2;
1	PacBio	exon	282727	282980	.	+	.	Parent=1.1005.2;
1	ensembl	ncRNA_gene	291646	303556	.	-	.	ID=ENSOARG00020000073;Name=ENSOARG00020000073;Type=GeneModel;
1	ensembl	lnc_RNA	291931	303439	.	-	.	ID=ENSOART00020000080;Parent=ENSOARG00020000073;Name=ENSOART00020000080;Type=GeneModel;PacBioID=*;FLNC=0;
1	ensembl	exon	291931	292316	.	-	.	Parent=ENSOART00020000080;
1	ensembl	exon	293056	293219	.	-	.	Parent=ENSOART00020000080;
1	ensembl	exon	299037	299238	.	-	.	Parent=ENSOART00020000080;
1	ensembl	exon	299937	300065	.	-	.	Parent=ENSOART00020000080;
1	ensembl	exon	302565	302816	.	-	.	Parent=ENSOART00020000080;
1	ensembl	exon	303320	303439	.	-	.	Parent=ENSOART00020000080;
1	ensembl	lnc_RNA	291931	303439	.	-	.	ID=ENSOART00020000081;Parent=ENSOARG00020000073;Name=ENSOART00020000081;Type=GeneModel;PacBioID=*;FLNC=0;
1	ensembl	exon	291931	292316	.	-	.	Parent=ENSOART00020000081;
1	ensembl	exon	293056	293219	.	-	.	Parent=ENSOART00020000081;
1	ensembl	exon	299937	300065	.	-	.	Parent=ENSOART00020000081;
1	ensembl	exon	302565	302816	.	-	.	Parent=ENSOART00020000081;
1	ensembl	exon	303320	303439	.	-	.	Parent=ENSOART00020000081;
1	PacBio	transcript	291646	303556	.	-	.	ID=1.6.1;Parent=ENSOARG00020000073;Name=1.6.1;Type=KnownLoci_NovelIsoform;PacBioID=1.6.1;FLNC=1;
1	PacBio	exon	291646	292316	.	-	.	Parent=1.6.1;
1	PacBio	exon	293056	293240	.	-	.	Parent=1.6.1;
1	PacBio	exon	299937	300065	.	-	.	Parent=1.6.1;
1	PacBio	exon	302565	302816	.	-	.	Parent=1.6.1;
1	PacBio	exon	303320	303556	.	-	.	Parent=1.6.1;
1	ensembl	gene	326861	336427	.	+	.	ID=ENSOARG00020000074;Name=ENSOARG00020000074;Type=GeneModel;
1	ensembl	mRNA	326900	336159	.	+	.	ID=ENSOART00020000082;Parent=ENSOARG00020000074;Name=ENSOART00020000082;Type=GeneModel;PacBioID=*;FLNC=0;
1	ensembl	exon	326900	326972	.	+	.	Parent=ENSOART00020000082;
1	ensembl	exon	327418	327541	.	+	.	Parent=ENSOART00020000082;
1	ensembl	exon	331104	331334	.	+	.	Parent=ENSOART00020000082;
1	ensembl	exon	331837	331893	.	+	.	Parent=ENSOART00020000082;
1	ensembl	exon	332478	332586	.	+	.	Parent=ENSOART00020000082;
1	ensembl	exon	333054	333211	.	+	.	Parent=ENSOART00020000082;
1	ensembl	exon	333322	333507	.	+	.	Parent=ENSOART00020000082;
1	ensembl	exon	333872	334017	.	+	.	Parent=ENSOART00020000082;
1	ensembl	exon	334150	334264	.	+	.	Parent=ENSOART00020000082;
1	ensembl	exon	334433	334504	.	+	.	Parent=ENSOART00020000082;
1	ensembl	exon	335630	335766	.	+	.	Parent=ENSOART00020000082;
1	ensembl	exon	335895	336159	.	+	.	Parent=ENSOART00020000082;
1	ensembl	mRNA	327512	336159	.	+	.	ID=ENSOART00020000083;Parent=ENSOARG00020000074;Name=ENSOART00020000083;Type=GeneModel;PacBioID=*;FLNC=0;
1	ensembl	exon	327512	327541	.	+	.	Parent=ENSOART00020000083;
1	ensembl	exon	331837	331893	.	+	.	Parent=ENSOART00020000083;
1	ensembl	exon	332478	332586	.	+	.	Parent=ENSOART00020000083;
1	ensembl	exon	333054	333211	.	+	.	Parent=ENSOART00020000083;
1	ensembl	exon	333322	333507	.	+	.	Parent=ENSOART00020000083;
1	ensembl	exon	333872	334017	.	+	.	Parent=ENSOART00020000083;
1	ensembl	exon	334150	334264	.	+	.	Parent=ENSOART00020000083;
1	ensembl	exon	334433	334504	.	+	.	Parent=ENSOART00020000083;
1	ensembl	exon	335630	335766	.	+	.	Parent=ENSOART00020000083;
1	ensembl	exon	335895	336159	.	+	.	Parent=ENSOART00020000083;
1	PacBio	transcript	326861	336427	.	+	.	ID=1.1006.1;Parent=ENSOARG00020000074;Name=1.1006.1;Type=KnownLoci_NovelIsoform;PacBioID=1.1006.1;FLNC=4;
1	PacBio	exon	326861	327051	.	+	.	Parent=1.1006.1;
1	PacBio	exon	327418	327541	.	+	.	Parent=1.1006.1;
1	PacBio	exon	331104	331334	.	+	.	Parent=1.1006.1;
1	PacBio	exon	331837	331893	.	+	.	Parent=1.1006.1;
1	PacBio	exon	332478	332586	.	+	.	Parent=1.1006.1;
1	PacBio	exon	333054	333211	.	+	.	Parent=1.1006.1;
1	PacBio	exon	333322	333507	.	+	.	Parent=1.1006.1;
1	PacBio	exon	333872	334017	.	+	.	Parent=1.1006.1;
1	PacBio	exon	334150	334264	.	+	.	Parent=1.1006.1;
1	PacBio	exon	334433	334504	.	+	.	Parent=1.1006.1;
1	PacBio	exon	335630	335766	.	+	.	Parent=1.1006.1;
1	PacBio	exon	335895	336427	.	+	.	Parent=1.1006.1;
1	PacBio	transcript	326899	336427	.	+	.	ID=1.1006.2;Parent=ENSOARG00020000074;Name=1.1006.2;Type=KnownLoci_NovelIsoform;PacBioID=1.1006.2;FLNC=1;
1	PacBio	exon	326899	326985	.	+	.	Parent=1.1006.2;
1	PacBio	exon	327418	327541	.	+	.	Parent=1.1006.2;
1	PacBio	exon	331104	331334	.	+	.	Parent=1.1006.2;
1	PacBio	exon	331837	331893	.	+	.	Parent=1.1006.2;
1	PacBio	exon	332478	332586	.	+	.	Parent=1.1006.2;
1	PacBio	exon	333054	333211	.	+	.	Parent=1.1006.2;
1	PacBio	exon	333322	333507	.	+	.	Parent=1.1006.2;
1	PacBio	exon	333872	334017	.	+	.	Parent=1.1006.2;
1	PacBio	exon	334150	334264	.	+	.	Parent=1.1006.2;
1	PacBio	exon	334433	334504	.	+	.	Parent=1.1006.2;
1	PacBio	exon	335630	335766	.	+	.	Parent=1.1006.2;
1	PacBio	exon	335895	336427	.	+	.	Parent=1.1006.2;
1	ensembl	ncRNA_gene	336529	426482	.	-	.	ID=ENSOARG00020000079;Name=ENSOARG00020000079;Type=GeneModel;
1	ensembl	lnc_RNA	336529	426482	.	-	.	ID=ENSOART00020000094;Parent=ENSOARG00020000079;Name=ENSOART00020000094;Type=GeneModel;PacBioID=*;FLNC=0;
1	ensembl	exon	336529	337012	.	-	.	Parent=ENSOART00020000094;
1	ensembl	exon	337243	337394	.	-	.	Parent=ENSOART00020000094;
1	ensembl	exon	337498	337605	.	-	.	Parent=ENSOART00020000094;
1	ensembl	exon	338193	338356	.	-	.	Parent=ENSOART00020000094;
1	ensembl	exon	338555	338667	.	-	.	Parent=ENSOART00020000094;
1	ensembl	exon	339335	339417	.	-	.	Parent=ENSOART00020000094;
1	ensembl	exon	339604	339624	.	-	.	Parent=ENSOART00020000094;
1	ensembl	exon	342487	342576	.	-	.	Parent=ENSOART00020000094;
1	ensembl	exon	343075	343143	.	-	.	Parent=ENSOART00020000094;
1	ensembl	exon	346196	346326	.	-	.	Parent=ENSOART00020000094;
1	ensembl	exon	347267	347516	.	-	.	Parent=ENSOART00020000094;
1	ensembl	exon	348438	348519	.	-	.	Parent=ENSOART00020000094;
1	ensembl	exon	353355	353488	.	-	.	Parent=ENSOART00020000094;
1	ensembl	exon	354043	354132	.	-	.	Parent=ENSOART00020000094;
1	ensembl	exon	356382	356545	.	-	.	Parent=ENSOART00020000094;
1	ensembl	exon	363969	364203	.	-	.	Parent=ENSOART00020000094;
1	ensembl	exon	365830	365887	.	-	.	Parent=ENSOART00020000094;
1	ensembl	exon	366487	366555	.	-	.	Parent=ENSOART00020000094;
1	ensembl	exon	366883	367046	.	-	.	Parent=ENSOART00020000094;
1	ensembl	exon	368693	368788	.	-	.	Parent=ENSOART00020000094;
1	ensembl	exon	376993	377140	.	-	.	Parent=ENSOART00020000094;
1	ensembl	exon	385045	385159	.	-	.	Parent=ENSOART00020000094;
1	ensembl	exon	387597	387694	.	-	.	Parent=ENSOART00020000094;
1	ensembl	exon	389844	389922	.	-	.	Parent=ENSOART00020000094;
1	ensembl	exon	391358	391400	.	-	.	Parent=ENSOART00020000094;
1	ensembl	exon	393289	393393	.	-	.	Parent=ENSOART00020000094;
1	ensembl	exon	426272	426482	.	-	.	Parent=ENSOART00020000094;
1	ensembl	lnc_RNA	336529	426482	.	-	.	ID=ENSOART00020000095;Parent=ENSOARG00020000079;Name=ENSOART00020000095;Type=GeneModel;PacBioID=*;FLNC=0;
1	ensembl	exon	336529	337012	.	-	.	Parent=ENSOART00020000095;
1	ensembl	exon	337243	337394	.	-	.	Parent=ENSOART00020000095;
1	ensembl	exon	337498	337605	.	-	.	Parent=ENSOART00020000095;
1	ensembl	exon	338193	338356	.	-	.	Parent=ENSOART00020000095;
1	ensembl	exon	338555	338667	.	-	.	Parent=ENSOART00020000095;
1	ensembl	exon	339335	339417	.	-	.	Parent=ENSOART00020000095;
1	ensembl	exon	342487	342576	.	-	.	Parent=ENSOART00020000095;
1	ensembl	exon	343075	343143	.	-	.	Parent=ENSOART00020000095;
1	ensembl	exon	346196	346326	.	-	.	Parent=ENSOART00020000095;
1	ensembl	exon	347267	347516	.	-	.	Parent=ENSOART00020000095;
1	ensembl	exon	348438	348519	.	-	.	Parent=ENSOART00020000095;
1	ensembl	exon	353355	353488	.	-	.	Parent=ENSOART00020000095;
1	ensembl	exon	354043	354132	.	-	.	Parent=ENSOART00020000095;
1	ensembl	exon	356382	356545	.	-	.	Parent=ENSOART00020000095;
1	ensembl	exon	363969	364203	.	-	.	Parent=ENSOART00020000095;
1	ensembl	exon	365830	365887	.	-	.	Parent=ENSOART00020000095;
1	ensembl	exon	366487	366555	.	-	.	Parent=ENSOART00020000095;
1	ensembl	exon	366883	367046	.	-	.	Parent=ENSOART00020000095;
1	ensembl	exon	368693	368788	.	-	.	Parent=ENSOART00020000095;
1	ensembl	exon	376993	377140	.	-	.	Parent=ENSOART00020000095;
1	ensembl	exon	385045	385159	.	-	.	Parent=ENSOART00020000095;
1	ensembl	exon	387597	387694	.	-	.	Parent=ENSOART00020000095;
1	ensembl	exon	389844	389922	.	-	.	Parent=ENSOART00020000095;
1	ensembl	exon	391358	391400	.	-	.	Parent=ENSOART00020000095;
1	ensembl	exon	393289	393393	.	-	.	Parent=ENSOART00020000095;
1	ensembl	exon	426272	426482	.	-	.	Parent=ENSOART00020000095;
1	ensembl	lnc_RNA	336529	426482	.	-	.	ID=ENSOART00020000096;Parent=ENSOARG00020000079;Name=ENSOART00020000096;Type=GeneModel;PacBioID=*;FLNC=0;
1	ensembl	exon	336529	337012	.	-	.	Parent=ENSOART00020000096;
1	ensembl	exon	337243	337394	.	-	.	Parent=ENSOART00020000096;
1	ensembl	exon	337498	337605	.	-	.	Parent=ENSOART00020000096;
1	ensembl	exon	338193	338356	.	-	.	Parent=ENSOART00020000096;
1	ensembl	exon	338555	338667	.	-	.	Parent=ENSOART00020000096;
1	ensembl	exon	339335	339417	.	-	.	Parent=ENSOART00020000096;
1	ensembl	exon	342487	342576	.	-	.	Parent=ENSOART00020000096;
1	ensembl	exon	343075	343143	.	-	.	Parent=ENSOART00020000096;
1	ensembl	exon	346196	346326	.	-	.	Parent=ENSOART00020000096;
1	ensembl	exon	347267	347516	.	-	.	Parent=ENSOART00020000096;
1	ensembl	exon	348438	348519	.	-	.	Parent=ENSOART00020000096;
1	ensembl	exon	353355	353488	.	-	.	Parent=ENSOART00020000096;
1	ensembl	exon	354043	354132	.	-	.	Parent=ENSOART00020000096;
1	ensembl	exon	356382	356545	.	-	.	Parent=ENSOART00020000096;
1	ensembl	exon	363969	364203	.	-	.	Parent=ENSOART00020000096;
1	ensembl	exon	365830	365887	.	-	.	Parent=ENSOART00020000096;
1	ensembl	exon	366487	366555	.	-	.	Parent=ENSOART00020000096;
1	ensembl	exon	366883	367046	.	-	.	Parent=ENSOART00020000096;
1	ensembl	exon	368693	368788	.	-	.	Parent=ENSOART00020000096;
1	ensembl	exon	376993	377140	.	-	.	Parent=ENSOART00020000096;
1	ensembl	exon	385045	385159	.	-	.	Parent=ENSOART00020000096;
1	ensembl	exon	387597	387694	.	-	.	Parent=ENSOART00020000096;
1	ensembl	exon	389844	389922	.	-	.	Parent=ENSOART00020000096;
1	ensembl	exon	391358	391400	.	-	.	Parent=ENSOART00020000096;
1	ensembl	exon	426272	426482	.	-	.	Parent=ENSOART00020000096;
1	ensembl	lnc_RNA	348438	426460	.	-	.	ID=ENSOART00020000098;Parent=ENSOARG00020000079;Name=ENSOART00020000098;Type=GeneModel;PacBioID=*;FLNC=0;
1	ensembl	exon	348438	348519	.	-	.	Parent=ENSOART00020000098;
1	ensembl	exon	353355	353488	.	-	.	Parent=ENSOART00020000098;
1	ensembl	exon	354043	354132	.	-	.	Parent=ENSOART00020000098;
1	ensembl	exon	356382	356545	.	-	.	Parent=ENSOART00020000098;
1	ensembl	exon	363969	364203	.	-	.	Parent=ENSOART00020000098;
1	ensembl	exon	365830	365887	.	-	.	Parent=ENSOART00020000098;
1	ensembl	exon	366487	366555	.	-	.	Parent=ENSOART00020000098;
1	ensembl	exon	366883	367046	.	-	.	Parent=ENSOART00020000098;
1	ensembl	exon	368693	368788	.	-	.	Parent=ENSOART00020000098;
1	ensembl	exon	376993	377140	.	-	.	Parent=ENSOART00020000098;
1	ensembl	exon	385045	385159	.	-	.	Parent=ENSOART00020000098;
1	ensembl	exon	387597	387694	.	-	.	Parent=ENSOART00020000098;
1	ensembl	exon	389844	389922	.	-	.	Parent=ENSOART00020000098;
1	ensembl	exon	391358	391400	.	-	.	Parent=ENSOART00020000098;
1	ensembl	exon	426272	426323	.	-	.	Parent=ENSOART00020000098;
1	ensembl	exon	426329	426343	.	-	.	Parent=ENSOART00020000098;
1	ensembl	exon	426345	426460	.	-	.	Parent=ENSOART00020000098;
1	PacBio	transcript	336532	377070	.	-	.	ID=1.7.1;Parent=ENSOARG00020000079;Name=1.7.1;Type=KnownLoci_NovelIsoform;PacBioID=1.7.1;FLNC=1;
1	PacBio	exon	336532	337012	.	-	.	Parent=1.7.1;
1	PacBio	exon	337243	337394	.	-	.	Parent=1.7.1;
1	PacBio	exon	337498	337605	.	-	.	Parent=1.7.1;
1	PacBio	exon	338193	338356	.	-	.	Parent=1.7.1;
1	PacBio	exon	338555	338667	.	-	.	Parent=1.7.1;
1	PacBio	exon	339335	339417	.	-	.	Parent=1.7.1;
1	PacBio	exon	342487	342576	.	-	.	Parent=1.7.1;
1	PacBio	exon	343075	343143	.	-	.	Parent=1.7.1;
1	PacBio	exon	346196	346326	.	-	.	Parent=1.7.1;
1	PacBio	exon	347267	347516	.	-	.	Parent=1.7.1;
1	PacBio	exon	348438	348519	.	-	.	Parent=1.7.1;
1	PacBio	exon	353355	353488	.	-	.	Parent=1.7.1;
1	PacBio	exon	354043	354132	.	-	.	Parent=1.7.1;
1	PacBio	exon	356382	356545	.	-	.	Parent=1.7.1;
1	PacBio	exon	363969	364203	.	-	.	Parent=1.7.1;
1	PacBio	exon	365830	365887	.	-	.	Parent=1.7.1;
1	PacBio	exon	366487	366555	.	-	.	Parent=1.7.1;
1	PacBio	exon	366883	367046	.	-	.	Parent=1.7.1;
1	PacBio	exon	368693	368788	.	-	.	Parent=1.7.1;
1	PacBio	exon	376993	377070	.	-	.	Parent=1.7.1;
1	ensembl	gene	438988	467694	.	-	.	ID=ENSOARG00020000087;Name=ENSOARG00020000087;Type=GeneModel;
1	ensembl	mRNA	440575	460767	.	-	.	ID=ENSOART00020000102;Parent=ENSOARG00020000087;Name=ENSOART00020000102;Type=GeneModel;PacBioID=*;FLNC=0;
1	ensembl	exon	440575	440747	.	-	.	Parent=ENSOART00020000102;
1	ensembl	exon	443090	443192	.	-	.	Parent=ENSOART00020000102;
1	ensembl	exon	444733	444790	.	-	.	Parent=ENSOART00020000102;
1	ensembl	exon	445609	445692	.	-	.	Parent=ENSOART00020000102;
1	ensembl	exon	446165	446310	.	-	.	Parent=ENSOART00020000102;
1	ensembl	exon	446929	447030	.	-	.	Parent=ENSOART00020000102;
1	ensembl	exon	449115	449232	.	-	.	Parent=ENSOART00020000102;
1	ensembl	exon	449401	449535	.	-	.	Parent=ENSOART00020000102;
1	ensembl	exon	450390	450513	.	-	.	Parent=ENSOART00020000102;
1	ensembl	exon	451185	451271	.	-	.	Parent=ENSOART00020000102;
1	ensembl	exon	458858	458978	.	-	.	Parent=ENSOART00020000102;
1	ensembl	exon	460725	460767	.	-	.	Parent=ENSOART00020000102;
1	PacBio	transcript	438993	467665	.	-	.	ID=1.8.1;Parent=ENSOARG00020000087;Name=1.8.1;Type=KnownLoci_NovelIsoform;PacBioID=1.8.1;FLNC=1;
1	PacBio	exon	438993	440747	.	-	.	Parent=1.8.1;
1	PacBio	exon	443090	443192	.	-	.	Parent=1.8.1;
1	PacBio	exon	444733	444790	.	-	.	Parent=1.8.1;
1	PacBio	exon	445609	445692	.	-	.	Parent=1.8.1;
1	PacBio	exon	446165	446246	.	-	.	Parent=1.8.1;
1	PacBio	exon	451194	451271	.	-	.	Parent=1.8.1;
1	PacBio	exon	458858	458978	.	-	.	Parent=1.8.1;
1	PacBio	exon	460725	460766	.	-	.	Parent=1.8.1;
1	PacBio	exon	467598	467665	.	-	.	Parent=1.8.1;
1	PacBio	transcript	438990	467694	.	-	.	ID=1.8.2;Parent=ENSOARG00020000087;Name=1.8.2;Type=KnownLoci_NovelIsoform;PacBioID=1.8.2;FLNC=13;
1	PacBio	exon	438990	440747	.	-	.	Parent=1.8.2;
1	PacBio	exon	443090	443192	.	-	.	Parent=1.8.2;
1	PacBio	exon	444733	444790	.	-	.	Parent=1.8.2;
1	PacBio	exon	445609	445692	.	-	.	Parent=1.8.2;
1	PacBio	exon	446165	446310	.	-	.	Parent=1.8.2;
1	PacBio	exon	446929	447030	.	-	.	Parent=1.8.2;
1	PacBio	exon	449115	449232	.	-	.	Parent=1.8.2;
1	PacBio	exon	449401	449535	.	-	.	Parent=1.8.2;
1	PacBio	exon	450390	450513	.	-	.	Parent=1.8.2;
1	PacBio	exon	451185	451271	.	-	.	Parent=1.8.2;
1	PacBio	exon	458858	458978	.	-	.	Parent=1.8.2;
1	PacBio	exon	460725	460766	.	-	.	Parent=1.8.2;
1	PacBio	exon	467598	467694	.	-	.	Parent=1.8.2;
1	PacBio	transcript	438988	467677	.	-	.	ID=1.8.3;Parent=ENSOARG00020000087;Name=1.8.3;Type=KnownLoci_NovelIsoform;PacBioID=1.8.3;FLNC=1;
1	PacBio	exon	438988	440747	.	-	.	Parent=1.8.3;
1	PacBio	exon	443090	443192	.	-	.	Parent=1.8.3;
1	PacBio	exon	444733	444790	.	-	.	Parent=1.8.3;
1	PacBio	exon	445609	445692	.	-	.	Parent=1.8.3;
1	PacBio	exon	446165	446310	.	-	.	Parent=1.8.3;
1	PacBio	exon	446929	447030	.	-	.	Parent=1.8.3;
1	PacBio	exon	449115	449232	.	-	.	Parent=1.8.3;
1	PacBio	exon	449401	449535	.	-	.	Parent=1.8.3;
1	PacBio	exon	450390	450513	.	-	.	Parent=1.8.3;
1	PacBio	exon	451185	451271	.	-	.	Parent=1.8.3;
1	PacBio	exon	458858	458978	.	-	.	Parent=1.8.3;
1	PacBio	exon	459902	460159	.	-	.	Parent=1.8.3;
1	PacBio	exon	460725	460766	.	-	.	Parent=1.8.3;
1	PacBio	exon	467598	467677	.	-	.	Parent=1.8.3;
1	ensembl	gene	467824	525981	.	+	.	ID=ENSOARG00020000111;Name=ENSOARG00020000111;Type=GeneModel;
1	ensembl	mRNA	467891	524768	.	+	.	ID=ENSOART00020000162;Parent=ENSOARG00020000111;Name=ENSOART00020000162;Type=GeneModel;PacBioID=*;FLNC=0;
1	ensembl	exon	467891	467976	.	+	.	Parent=ENSOART00020000162;
1	ensembl	exon	500115	500179	.	+	.	Parent=ENSOART00020000162;
1	ensembl	exon	501230	501342	.	+	.	Parent=ENSOART00020000162;
1	ensembl	exon	502890	503047	.	+	.	Parent=ENSOART00020000162;
1	ensembl	exon	503779	503836	.	+	.	Parent=ENSOART00020000162;
1	ensembl	exon	503909	503994	.	+	.	Parent=ENSOART00020000162;
1	ensembl	exon	508360	508566	.	+	.	Parent=ENSOART00020000162;
1	ensembl	exon	508933	509148	.	+	.	Parent=ENSOART00020000162;
1	ensembl	exon	509569	509775	.	+	.	Parent=ENSOART00020000162;
1	ensembl	exon	509899	510006	.	+	.	Parent=ENSOART00020000162;
1	ensembl	exon	510712	510816	.	+	.	Parent=ENSOART00020000162;
1	ensembl	exon	511092	511170	.	+	.	Parent=ENSOART00020000162;
1	ensembl	exon	512411	512550	.	+	.	Parent=ENSOART00020000162;
1	ensembl	exon	513196	513300	.	+	.	Parent=ENSOART00020000162;
1	ensembl	exon	513422	513535	.	+	.	Parent=ENSOART00020000162;
1	ensembl	exon	514286	514372	.	+	.	Parent=ENSOART00020000162;
1	ensembl	exon	514497	514628	.	+	.	Parent=ENSOART00020000162;
1	ensembl	exon	516785	517003	.	+	.	Parent=ENSOART00020000162;
1	ensembl	exon	519883	520104	.	+	.	Parent=ENSOART00020000162;
1	ensembl	exon	520192	520410	.	+	.	Parent=ENSOART00020000162;
1	ensembl	exon	520793	520931	.	+	.	Parent=ENSOART00020000162;
1	ensembl	exon	521457	521534	.	+	.	Parent=ENSOART00020000162;
1	ensembl	exon	521810	521964	.	+	.	Parent=ENSOART00020000162;
1	ensembl	exon	522677	522781	.	+	.	Parent=ENSOART00020000162;
1	ensembl	exon	522950	523084	.	+	.	Parent=ENSOART00020000162;
1	ensembl	exon	523989	524768	.	+	.	Parent=ENSOART00020000162;
1	ensembl	mRNA	467891	525762	.	+	.	ID=ENSOART00020000133;Parent=ENSOARG00020000111;Name=ENSOART00020000133;Type=GeneModel;PacBioID=*;FLNC=0;
1	ensembl	exon	467891	467976	.	+	.	Parent=ENSOART00020000133;
1	ensembl	exon	500115	500179	.	+	.	Parent=ENSOART00020000133;
1	ensembl	exon	501230	501342	.	+	.	Parent=ENSOART00020000133;
1	ensembl	exon	502890	503047	.	+	.	Parent=ENSOART00020000133;
1	ensembl	exon	503779	503994	.	+	.	Parent=ENSOART00020000133;
1	ensembl	exon	508360	508566	.	+	.	Parent=ENSOART00020000133;
1	ensembl	exon	508933	509148	.	+	.	Parent=ENSOART00020000133;
1	ensembl	exon	509569	509775	.	+	.	Parent=ENSOART00020000133;
1	ensembl	exon	509899	510006	.	+	.	Parent=ENSOART00020000133;
1	ensembl	exon	510712	510816	.	+	.	Parent=ENSOART00020000133;
1	ensembl	exon	511092	511170	.	+	.	Parent=ENSOART00020000133;
1	ensembl	exon	512411	512550	.	+	.	Parent=ENSOART00020000133;
1	ensembl	exon	513196	513300	.	+	.	Parent=ENSOART00020000133;
1	ensembl	exon	513422	513535	.	+	.	Parent=ENSOART00020000133;
1	ensembl	exon	514286	514372	.	+	.	Parent=ENSOART00020000133;
1	ensembl	exon	514497	514628	.	+	.	Parent=ENSOART00020000133;
1	ensembl	exon	516785	517003	.	+	.	Parent=ENSOART00020000133;
1	ensembl	exon	519883	520104	.	+	.	Parent=ENSOART00020000133;
1	ensembl	exon	520192	520410	.	+	.	Parent=ENSOART00020000133;
1	ensembl	exon	520793	520931	.	+	.	Parent=ENSOART00020000133;
1	ensembl	exon	521457	521717	.	+	.	Parent=ENSOART00020000133;
1	ensembl	exon	521810	521964	.	+	.	Parent=ENSOART00020000133;
1	ensembl	exon	522677	522781	.	+	.	Parent=ENSOART00020000133;
1	ensembl	exon	522950	523084	.	+	.	Parent=ENSOART00020000133;
1	ensembl	exon	523989	524132	.	+	.	Parent=ENSOART00020000133;
1	ensembl	exon	524702	524887	.	+	.	Parent=ENSOART00020000133;
1	ensembl	exon	525181	525297	.	+	.	Parent=ENSOART00020000133;
1	ensembl	exon	525399	525527	.	+	.	Parent=ENSOART00020000133;
1	ensembl	exon	525617	525762	.	+	.	Parent=ENSOART00020000133;
1	ensembl	mRNA	467891	525762	.	+	.	ID=ENSOART00020000144;Parent=ENSOARG00020000111;Name=ENSOART00020000144;Type=GeneModel;PacBioID=*;FLNC=0;
1	ensembl	exon	467891	467976	.	+	.	Parent=ENSOART00020000144;
1	ensembl	exon	500115	500179	.	+	.	Parent=ENSOART00020000144;
1	ensembl	exon	501230	501342	.	+	.	Parent=ENSOART00020000144;
1	ensembl	exon	502890	503047	.	+	.	Parent=ENSOART00020000144;
1	ensembl	exon	503779	503994	.	+	.	Parent=ENSOART00020000144;
1	ensembl	exon	508360	508566	.	+	.	Parent=ENSOART00020000144;
1	ensembl	exon	508933	509148	.	+	.	Parent=ENSOART00020000144;
1	ensembl	exon	509569	509775	.	+	.	Parent=ENSOART00020000144;
1	ensembl	exon	509899	510006	.	+	.	Parent=ENSOART00020000144;
1	ensembl	exon	510712	510816	.	+	.	Parent=ENSOART00020000144;
1	ensembl	exon	511092	511170	.	+	.	Parent=ENSOART00020000144;
1	ensembl	exon	511990	512094	.	+	.	Parent=ENSOART00020000144;
1	ensembl	exon	512411	512550	.	+	.	Parent=ENSOART00020000144;
1	ensembl	exon	513196	513300	.	+	.	Parent=ENSOART00020000144;
1	ensembl	exon	513422	513535	.	+	.	Parent=ENSOART00020000144;
1	ensembl	exon	514286	514372	.	+	.	Parent=ENSOART00020000144;
1	ensembl	exon	514497	514628	.	+	.	Parent=ENSOART00020000144;
1	ensembl	exon	516785	517003	.	+	.	Parent=ENSOART00020000144;
1	ensembl	exon	519883	520104	.	+	.	Parent=ENSOART00020000144;
1	ensembl	exon	520192	520410	.	+	.	Parent=ENSOART00020000144;
1	ensembl	exon	520793	520931	.	+	.	Parent=ENSOART00020000144;
1	ensembl	exon	521810	521964	.	+	.	Parent=ENSOART00020000144;
1	ensembl	exon	522677	522781	.	+	.	Parent=ENSOART00020000144;
1	ensembl	exon	522950	523084	.	+	.	Parent=ENSOART00020000144;
1	ensembl	exon	523989	524132	.	+	.	Parent=ENSOART00020000144;
1	ensembl	exon	524702	524887	.	+	.	Parent=ENSOART00020000144;
1	ensembl	exon	525181	525297	.	+	.	Parent=ENSOART00020000144;
1	ensembl	exon	525399	525527	.	+	.	Parent=ENSOART00020000144;
1	ensembl	exon	525617	525762	.	+	.	Parent=ENSOART00020000144;
1	PacBio	transcript	468352	474570	.	+	.	ID=1.1008.1;Parent=ENSOARG00020000111;Name=1.1008.1;Type=KnownLoci_NovelIsoform;PacBioID=1.1008.1;FLNC=2;
1	PacBio	exon	468352	474570	.	+	.	Parent=1.1008.1;
1	PacBio	transcript	496311	509143	.	+	.	ID=1.1008.2;Parent=ENSOARG00020000111;Name=1.1008.2;Type=KnownLoci_NovelIsoform;PacBioID=1.1008.2;FLNC=2;
1	PacBio	exon	496311	496405	.	+	.	Parent=1.1008.2;
1	PacBio	exon	500115	500179	.	+	.	Parent=1.1008.2;
1	PacBio	exon	501230	501342	.	+	.	Parent=1.1008.2;
1	PacBio	exon	502890	503047	.	+	.	Parent=1.1008.2;
1	PacBio	exon	503779	503994	.	+	.	Parent=1.1008.2;
1	PacBio	exon	508360	508566	.	+	.	Parent=1.1008.2;
1	PacBio	exon	508933	509143	.	+	.	Parent=1.1008.2;
1	PacBio	transcript	515936	525972	.	+	.	ID=1.1008.3;Parent=ENSOARG00020000111;Name=1.1008.3;Type=KnownLoci_NovelIsoform;PacBioID=1.1008.3;FLNC=1;
1	PacBio	exon	515936	517003	.	+	.	Parent=1.1008.3;
1	PacBio	exon	519883	520104	.	+	.	Parent=1.1008.3;
1	PacBio	exon	520192	520410	.	+	.	Parent=1.1008.3;
1	PacBio	exon	520793	521964	.	+	.	Parent=1.1008.3;
1	PacBio	exon	522677	522781	.	+	.	Parent=1.1008.3;
1	PacBio	exon	522950	523084	.	+	.	Parent=1.1008.3;
1	PacBio	exon	523989	524132	.	+	.	Parent=1.1008.3;
1	PacBio	exon	524702	524887	.	+	.	Parent=1.1008.3;
1	PacBio	exon	525181	525297	.	+	.	Parent=1.1008.3;
1	PacBio	exon	525399	525527	.	+	.	Parent=1.1008.3;
1	PacBio	exon	525617	525972	.	+	.	Parent=1.1008.3;
1	PacBio	transcript	496312	525974	.	+	.	ID=1.1008.4;Parent=ENSOARG00020000111;Name=1.1008.4;Type=KnownLoci_NovelIsoform;PacBioID=1.1008.4;FLNC=1;
1	PacBio	exon	496312	496405	.	+	.	Parent=1.1008.4;
1	PacBio	exon	500115	500179	.	+	.	Parent=1.1008.4;
1	PacBio	exon	501230	501342	.	+	.	Parent=1.1008.4;
1	PacBio	exon	502890	503047	.	+	.	Parent=1.1008.4;
1	PacBio	exon	503779	503994	.	+	.	Parent=1.1008.4;
1	PacBio	exon	508360	508566	.	+	.	Parent=1.1008.4;
1	PacBio	exon	508933	509148	.	+	.	Parent=1.1008.4;
1	PacBio	exon	509569	509775	.	+	.	Parent=1.1008.4;
1	PacBio	exon	509899	510006	.	+	.	Parent=1.1008.4;
1	PacBio	exon	510712	510816	.	+	.	Parent=1.1008.4;
1	PacBio	exon	511092	511170	.	+	.	Parent=1.1008.4;
1	PacBio	exon	512411	512550	.	+	.	Parent=1.1008.4;
1	PacBio	exon	513196	513300	.	+	.	Parent=1.1008.4;
1	PacBio	exon	513422	513535	.	+	.	Parent=1.1008.4;
1	PacBio	exon	514286	514372	.	+	.	Parent=1.1008.4;
1	PacBio	exon	514497	514628	.	+	.	Parent=1.1008.4;
1	PacBio	exon	516785	517003	.	+	.	Parent=1.1008.4;
1	PacBio	exon	519883	520104	.	+	.	Parent=1.1008.4;
1	PacBio	exon	520192	520410	.	+	.	Parent=1.1008.4;
1	PacBio	exon	520793	520931	.	+	.	Parent=1.1008.4;
1	PacBio	exon	521810	521964	.	+	.	Parent=1.1008.4;
1	PacBio	exon	522677	522781	.	+	.	Parent=1.1008.4;
1	PacBio	exon	522950	523066	.	+	.	Parent=1.1008.4;
1	PacBio	exon	525801	525974	.	+	.	Parent=1.1008.4;
1	PacBio	transcript	467844	525981	.	+	.	ID=1.1008.5;Parent=ENSOARG00020000111;Name=1.1008.5;Type=KnownLoci_NovelIsoform;PacBioID=1.1008.5;FLNC=1;
1	PacBio	exon	467844	467931	.	+	.	Parent=1.1008.5;
1	PacBio	exon	502949	503047	.	+	.	Parent=1.1008.5;
1	PacBio	exon	503779	503994	.	+	.	Parent=1.1008.5;
1	PacBio	exon	508360	508566	.	+	.	Parent=1.1008.5;
1	PacBio	exon	508933	509148	.	+	.	Parent=1.1008.5;
1	PacBio	exon	509569	509775	.	+	.	Parent=1.1008.5;
1	PacBio	exon	509899	510006	.	+	.	Parent=1.1008.5;
1	PacBio	exon	510712	510816	.	+	.	Parent=1.1008.5;
1	PacBio	exon	511092	511170	.	+	.	Parent=1.1008.5;
1	PacBio	exon	512411	512550	.	+	.	Parent=1.1008.5;
1	PacBio	exon	513196	513300	.	+	.	Parent=1.1008.5;
1	PacBio	exon	513422	513535	.	+	.	Parent=1.1008.5;
1	PacBio	exon	514286	514372	.	+	.	Parent=1.1008.5;
1	PacBio	exon	514497	514628	.	+	.	Parent=1.1008.5;
1	PacBio	exon	516785	517003	.	+	.	Parent=1.1008.5;
1	PacBio	exon	519883	520104	.	+	.	Parent=1.1008.5;
1	PacBio	exon	520192	520410	.	+	.	Parent=1.1008.5;
1	PacBio	exon	520793	520931	.	+	.	Parent=1.1008.5;
1	PacBio	exon	521810	521964	.	+	.	Parent=1.1008.5;
1	PacBio	exon	522677	522781	.	+	.	Parent=1.1008.5;
1	PacBio	exon	522950	523084	.	+	.	Parent=1.1008.5;
1	PacBio	exon	523989	524132	.	+	.	Parent=1.1008.5;
1	PacBio	exon	524702	524887	.	+	.	Parent=1.1008.5;
1	PacBio	exon	525181	525297	.	+	.	Parent=1.1008.5;
1	PacBio	exon	525399	525527	.	+	.	Parent=1.1008.5;
1	PacBio	exon	525617	525981	.	+	.	Parent=1.1008.5;
1	PacBio	transcript	467874	525981	.	+	.	ID=1.1008.6;Parent=ENSOARG00020000111;Name=1.1008.6;Type=KnownLoci_NovelIsoform;PacBioID=1.1008.6;FLNC=1;
1	PacBio	exon	467874	467976	.	+	.	Parent=1.1008.6;
1	PacBio	exon	500115	500179	.	+	.	Parent=1.1008.6;
1	PacBio	exon	501230	501342	.	+	.	Parent=1.1008.6;
1	PacBio	exon	502890	503047	.	+	.	Parent=1.1008.6;
1	PacBio	exon	503779	503994	.	+	.	Parent=1.1008.6;
1	PacBio	exon	508360	508566	.	+	.	Parent=1.1008.6;
1	PacBio	exon	508933	509148	.	+	.	Parent=1.1008.6;
1	PacBio	exon	509569	509775	.	+	.	Parent=1.1008.6;
1	PacBio	exon	509899	510006	.	+	.	Parent=1.1008.6;
1	PacBio	exon	510712	510816	.	+	.	Parent=1.1008.6;
1	PacBio	exon	511092	511170	.	+	.	Parent=1.1008.6;
1	PacBio	exon	512411	512550	.	+	.	Parent=1.1008.6;
1	PacBio	exon	513196	513300	.	+	.	Parent=1.1008.6;
1	PacBio	exon	513422	513535	.	+	.	Parent=1.1008.6;
1	PacBio	exon	514286	514372	.	+	.	Parent=1.1008.6;
1	PacBio	exon	514497	514628	.	+	.	Parent=1.1008.6;
1	PacBio	exon	516785	517003	.	+	.	Parent=1.1008.6;
1	PacBio	exon	519883	520104	.	+	.	Parent=1.1008.6;
1	PacBio	exon	520192	520410	.	+	.	Parent=1.1008.6;
1	PacBio	exon	520793	520931	.	+	.	Parent=1.1008.6;
1	PacBio	exon	521810	521964	.	+	.	Parent=1.1008.6;
1	PacBio	exon	522677	522781	.	+	.	Parent=1.1008.6;
1	PacBio	exon	522950	523084	.	+	.	Parent=1.1008.6;
1	PacBio	exon	523989	524063	.	+	.	Parent=1.1008.6;
1	PacBio	exon	525434	525527	.	+	.	Parent=1.1008.6;
1	PacBio	exon	525617	525981	.	+	.	Parent=1.1008.6;
1	PacBio	transcript	467824	525972	.	+	.	ID=1.1008.7;Parent=ENSOARG00020000111;Name=1.1008.7;Type=KnownLoci_NovelIsoform;PacBioID=1.1008.7;FLNC=35;
1	PacBio	exon	467824	467976	.	+	.	Parent=1.1008.7;
1	PacBio	exon	500115	500179	.	+	.	Parent=1.1008.7;
1	PacBio	exon	501230	501342	.	+	.	Parent=1.1008.7;
1	PacBio	exon	502890	503047	.	+	.	Parent=1.1008.7;
1	PacBio	exon	503779	503994	.	+	.	Parent=1.1008.7;
1	PacBio	exon	508360	508566	.	+	.	Parent=1.1008.7;
1	PacBio	exon	508933	509148	.	+	.	Parent=1.1008.7;
1	PacBio	exon	509569	509775	.	+	.	Parent=1.1008.7;
1	PacBio	exon	509899	510006	.	+	.	Parent=1.1008.7;
1	PacBio	exon	510712	510816	.	+	.	Parent=1.1008.7;
1	PacBio	exon	511092	511170	.	+	.	Parent=1.1008.7;
1	PacBio	exon	512411	512550	.	+	.	Parent=1.1008.7;
1	PacBio	exon	513196	513300	.	+	.	Parent=1.1008.7;
1	PacBio	exon	513422	513535	.	+	.	Parent=1.1008.7;
1	PacBio	exon	514286	514372	.	+	.	Parent=1.1008.7;
1	PacBio	exon	514497	514628	.	+	.	Parent=1.1008.7;
1	PacBio	exon	516785	517003	.	+	.	Parent=1.1008.7;
1	PacBio	exon	519883	520104	.	+	.	Parent=1.1008.7;
1	PacBio	exon	520192	520410	.	+	.	Parent=1.1008.7;
1	PacBio	exon	520793	520931	.	+	.	Parent=1.1008.7;
1	PacBio	exon	521810	521964	.	+	.	Parent=1.1008.7;
1	PacBio	exon	522677	522781	.	+	.	Parent=1.1008.7;
1	PacBio	exon	522950	523084	.	+	.	Parent=1.1008.7;
1	PacBio	exon	523989	524132	.	+	.	Parent=1.1008.7;
1	PacBio	exon	524702	524887	.	+	.	Parent=1.1008.7;
1	PacBio	exon	525181	525297	.	+	.	Parent=1.1008.7;
1	PacBio	exon	525399	525527	.	+	.	Parent=1.1008.7;
1	PacBio	exon	525617	525972	.	+	.	Parent=1.1008.7;
1	PacBio	transcript	468366	525981	.	+	.	ID=1.1008.8;Parent=ENSOARG00020000111;Name=1.1008.8;Type=KnownLoci_NovelIsoform;PacBioID=1.1008.8;FLNC=1;
1	PacBio	exon	468366	468424	.	+	.	Parent=1.1008.8;
1	PacBio	exon	500115	500179	.	+	.	Parent=1.1008.8;
1	PacBio	exon	501230	501342	.	+	.	Parent=1.1008.8;
1	PacBio	exon	502890	503047	.	+	.	Parent=1.1008.8;
1	PacBio	exon	503779	503994	.	+	.	Parent=1.1008.8;
1	PacBio	exon	508360	508566	.	+	.	Parent=1.1008.8;
1	PacBio	exon	508933	509148	.	+	.	Parent=1.1008.8;
1	PacBio	exon	509569	509775	.	+	.	Parent=1.1008.8;
1	PacBio	exon	509899	510006	.	+	.	Parent=1.1008.8;
1	PacBio	exon	510712	510816	.	+	.	Parent=1.1008.8;
1	PacBio	exon	511092	511170	.	+	.	Parent=1.1008.8;
1	PacBio	exon	512411	512550	.	+	.	Parent=1.1008.8;
1	PacBio	exon	513196	513300	.	+	.	Parent=1.1008.8;
1	PacBio	exon	513422	513535	.	+	.	Parent=1.1008.8;
1	PacBio	exon	514286	514372	.	+	.	Parent=1.1008.8;
1	PacBio	exon	514497	514628	.	+	.	Parent=1.1008.8;
1	PacBio	exon	516785	517003	.	+	.	Parent=1.1008.8;
1	PacBio	exon	519883	520104	.	+	.	Parent=1.1008.8;
1	PacBio	exon	520192	520410	.	+	.	Parent=1.1008.8;
1	PacBio	exon	520793	520931	.	+	.	Parent=1.1008.8;
1	PacBio	exon	521810	521964	.	+	.	Parent=1.1008.8;
1	PacBio	exon	522677	522781	.	+	.	Parent=1.1008.8;
1	PacBio	exon	522950	523084	.	+	.	Parent=1.1008.8;
1	PacBio	exon	523989	524132	.	+	.	Parent=1.1008.8;
1	PacBio	exon	524702	524887	.	+	.	Parent=1.1008.8;
1	PacBio	exon	525181	525297	.	+	.	Parent=1.1008.8;
1	PacBio	exon	525399	525527	.	+	.	Parent=1.1008.8;
1	PacBio	exon	525617	525981	.	+	.	Parent=1.1008.8;
1	PacBio	transcript	496292	525974	.	+	.	ID=1.1008.9;Parent=ENSOARG00020000111;Name=1.1008.9;Type=KnownLoci_NovelIsoform;PacBioID=1.1008.9;FLNC=34;
1	PacBio	exon	496292	496405	.	+	.	Parent=1.1008.9;
1	PacBio	exon	500115	500179	.	+	.	Parent=1.1008.9;
1	PacBio	exon	501230	501342	.	+	.	Parent=1.1008.9;
1	PacBio	exon	502890	503047	.	+	.	Parent=1.1008.9;
1	PacBio	exon	503779	503994	.	+	.	Parent=1.1008.9;
1	PacBio	exon	508360	508566	.	+	.	Parent=1.1008.9;
1	PacBio	exon	508933	509148	.	+	.	Parent=1.1008.9;
1	PacBio	exon	509569	509775	.	+	.	Parent=1.1008.9;
1	PacBio	exon	509899	510006	.	+	.	Parent=1.1008.9;
1	PacBio	exon	510712	510816	.	+	.	Parent=1.1008.9;
1	PacBio	exon	511092	511170	.	+	.	Parent=1.1008.9;
1	PacBio	exon	512411	512550	.	+	.	Parent=1.1008.9;
1	PacBio	exon	513196	513300	.	+	.	Parent=1.1008.9;
1	PacBio	exon	513422	513535	.	+	.	Parent=1.1008.9;
1	PacBio	exon	514286	514372	.	+	.	Parent=1.1008.9;
1	PacBio	exon	514497	514628	.	+	.	Parent=1.1008.9;
1	PacBio	exon	516785	517003	.	+	.	Parent=1.1008.9;
1	PacBio	exon	519883	520104	.	+	.	Parent=1.1008.9;
1	PacBio	exon	520192	520410	.	+	.	Parent=1.1008.9;
1	PacBio	exon	520793	520931	.	+	.	Parent=1.1008.9;
1	PacBio	exon	521810	521964	.	+	.	Parent=1.1008.9;
1	PacBio	exon	522677	522781	.	+	.	Parent=1.1008.9;
1	PacBio	exon	522950	523084	.	+	.	Parent=1.1008.9;
1	PacBio	exon	523989	524132	.	+	.	Parent=1.1008.9;
1	PacBio	exon	524702	524887	.	+	.	Parent=1.1008.9;
1	PacBio	exon	525181	525297	.	+	.	Parent=1.1008.9;
1	PacBio	exon	525399	525527	.	+	.	Parent=1.1008.9;
1	PacBio	exon	525617	525974	.	+	.	Parent=1.1008.9;
1	PacBio	transcript	496311	525972	.	+	.	ID=1.1008.10;Parent=ENSOARG00020000111;Name=1.1008.10;Type=KnownLoci_NovelIsoform;PacBioID=1.1008.10;FLNC=2;
1	PacBio	exon	496311	496405	.	+	.	Parent=1.1008.10;
1	PacBio	exon	500115	500179	.	+	.	Parent=1.1008.10;
1	PacBio	exon	501230	501342	.	+	.	Parent=1.1008.10;
1	PacBio	exon	502890	503047	.	+	.	Parent=1.1008.10;
1	PacBio	exon	503779	503994	.	+	.	Parent=1.1008.10;
1	PacBio	exon	508360	508566	.	+	.	Parent=1.1008.10;
1	PacBio	exon	508933	509148	.	+	.	Parent=1.1008.10;
1	PacBio	exon	509569	509775	.	+	.	Parent=1.1008.10;
1	PacBio	exon	509899	510006	.	+	.	Parent=1.1008.10;
1	PacBio	exon	510712	510816	.	+	.	Parent=1.1008.10;
1	PacBio	exon	511092	511170	.	+	.	Parent=1.1008.10;
1	PacBio	exon	512411	512550	.	+	.	Parent=1.1008.10;
1	PacBio	exon	513196	513300	.	+	.	Parent=1.1008.10;
1	PacBio	exon	513422	513535	.	+	.	Parent=1.1008.10;
1	PacBio	exon	514286	514372	.	+	.	Parent=1.1008.10;
1	PacBio	exon	514497	514628	.	+	.	Parent=1.1008.10;
1	PacBio	exon	516785	517003	.	+	.	Parent=1.1008.10;
1	PacBio	exon	519883	520104	.	+	.	Parent=1.1008.10;
1	PacBio	exon	520192	520410	.	+	.	Parent=1.1008.10;
1	PacBio	exon	520793	520931	.	+	.	Parent=1.1008.10;
1	PacBio	exon	521457	521534	.	+	.	Parent=1.1008.10;
1	PacBio	exon	521810	521964	.	+	.	Parent=1.1008.10;
1	PacBio	exon	522677	522781	.	+	.	Parent=1.1008.10;
1	PacBio	exon	522950	523084	.	+	.	Parent=1.1008.10;
1	PacBio	exon	523989	524132	.	+	.	Parent=1.1008.10;
1	PacBio	exon	524702	524887	.	+	.	Parent=1.1008.10;
1	PacBio	exon	525181	525297	.	+	.	Parent=1.1008.10;
1	PacBio	exon	525399	525527	.	+	.	Parent=1.1008.10;
1	PacBio	exon	525617	525972	.	+	.	Parent=1.1008.10;
1	PacBio	transcript	496312	525972	.	+	.	ID=1.1008.11;Parent=ENSOARG00020000111;Name=1.1008.11;Type=KnownLoci_NovelIsoform;PacBioID=1.1008.11;FLNC=1;
1	PacBio	exon	496312	496405	.	+	.	Parent=1.1008.11;
1	PacBio	exon	500115	500179	.	+	.	Parent=1.1008.11;
1	PacBio	exon	501230	501342	.	+	.	Parent=1.1008.11;
1	PacBio	exon	502890	503047	.	+	.	Parent=1.1008.11;
1	PacBio	exon	503779	503994	.	+	.	Parent=1.1008.11;
1	PacBio	exon	506549	506649	.	+	.	Parent=1.1008.11;
1	PacBio	exon	506770	506850	.	+	.	Parent=1.1008.11;
1	PacBio	exon	507525	507622	.	+	.	Parent=1.1008.11;
1	PacBio	exon	508360	508566	.	+	.	Parent=1.1008.11;
1	PacBio	exon	508933	509148	.	+	.	Parent=1.1008.11;
1	PacBio	exon	509569	509775	.	+	.	Parent=1.1008.11;
1	PacBio	exon	509899	510006	.	+	.	Parent=1.1008.11;
1	PacBio	exon	510712	510816	.	+	.	Parent=1.1008.11;
1	PacBio	exon	511092	511170	.	+	.	Parent=1.1008.11;
1	PacBio	exon	512411	512550	.	+	.	Parent=1.1008.11;
1	PacBio	exon	513196	513300	.	+	.	Parent=1.1008.11;
1	PacBio	exon	513422	513535	.	+	.	Parent=1.1008.11;
1	PacBio	exon	514286	514372	.	+	.	Parent=1.1008.11;
1	PacBio	exon	514497	514628	.	+	.	Parent=1.1008.11;
1	PacBio	exon	516785	517003	.	+	.	Parent=1.1008.11;
1	PacBio	exon	519883	520104	.	+	.	Parent=1.1008.11;
1	PacBio	exon	520192	520410	.	+	.	Parent=1.1008.11;
1	PacBio	exon	520793	520931	.	+	.	Parent=1.1008.11;
1	PacBio	exon	521457	521534	.	+	.	Parent=1.1008.11;
1	PacBio	exon	521810	521964	.	+	.	Parent=1.1008.11;
1	PacBio	exon	522677	522781	.	+	.	Parent=1.1008.11;
1	PacBio	exon	522950	523084	.	+	.	Parent=1.1008.11;
1	PacBio	exon	523989	524132	.	+	.	Parent=1.1008.11;
1	PacBio	exon	524702	524887	.	+	.	Parent=1.1008.11;
1	PacBio	exon	525181	525297	.	+	.	Parent=1.1008.11;
1	PacBio	exon	525399	525527	.	+	.	Parent=1.1008.11;
1	PacBio	exon	525617	525972	.	+	.	Parent=1.1008.11;
1	ensembl	gene	559194	577146	.	-	.	ID=ENSOARG00020000194;Name=ENSOARG00020000194;Type=GeneModel;
1	ensembl	mRNA	559194	577130	.	-	.	ID=ENSOART00020000283;Parent=ENSOARG00020000194;Name=ENSOART00020000283;Type=GeneModel;PacBioID=*;FLNC=0;
1	ensembl	exon	559194	559479	.	-	.	Parent=ENSOART00020000283;
1	ensembl	exon	564196	564282	.	-	.	Parent=ENSOART00020000283;
1	ensembl	exon	566737	566841	.	-	.	Parent=ENSOART00020000283;
1	ensembl	exon	567672	567788	.	-	.	Parent=ENSOART00020000283;
1	ensembl	exon	568909	569071	.	-	.	Parent=ENSOART00020000283;
1	ensembl	exon	569431	569561	.	-	.	Parent=ENSOART00020000283;
1	ensembl	exon	570125	570190	.	-	.	Parent=ENSOART00020000283;
1	ensembl	exon	570716	570771	.	-	.	Parent=ENSOART00020000283;
1	ensembl	exon	577079	577130	.	-	.	Parent=ENSOART00020000283;
1	ensembl	mRNA	559194	577146	.	-	.	ID=ENSOART00020000262;Parent=ENSOARG00020000194;Name=ENSOART00020000262;Type=KnownLoci_KnownIsoform;PacBioID=1.9.1;FLNC=7;
1	ensembl	exon	559194	559479	.	-	.	Parent=ENSOART00020000262;
1	ensembl	exon	564196	564282	.	-	.	Parent=ENSOART00020000262;
1	ensembl	exon	566737	566841	.	-	.	Parent=ENSOART00020000262;
1	ensembl	exon	567672	567788	.	-	.	Parent=ENSOART00020000262;
1	ensembl	exon	568909	569071	.	-	.	Parent=ENSOART00020000262;
1	ensembl	exon	569431	569561	.	-	.	Parent=ENSOART00020000262;
1	ensembl	exon	570125	570190	.	-	.	Parent=ENSOART00020000262;
1	ensembl	exon	570716	570771	.	-	.	Parent=ENSOART00020000262;
1	ensembl	exon	573578	573706	.	-	.	Parent=ENSOART00020000262;
1	ensembl	exon	577079	577146	.	-	.	Parent=ENSOART00020000262;
1	ensembl	ncRNA_gene	583111	620459	.	+	.	ID=ENSOARG00020000277;Name=ENSOARG00020000277;Type=GeneModel;
1	ensembl	lnc_RNA	583111	608245	.	+	.	ID=ENSOART00020000339;Parent=ENSOARG00020000277;Name=ENSOART00020000339;Type=GeneModel;PacBioID=*;FLNC=0;
1	ensembl	exon	583111	583367	.	+	.	Parent=ENSOART00020000339;
1	ensembl	exon	583837	584069	.	+	.	Parent=ENSOART00020000339;
1	ensembl	exon	584629	584799	.	+	.	Parent=ENSOART00020000339;
1	ensembl	exon	585467	585607	.	+	.	Parent=ENSOART00020000339;
1	ensembl	exon	586187	586321	.	+	.	Parent=ENSOART00020000339;
1	ensembl	exon	588289	588549	.	+	.	Parent=ENSOART00020000339;
1	ensembl	exon	589547	589700	.	+	.	Parent=ENSOART00020000339;
1	ensembl	exon	592119	592227	.	+	.	Parent=ENSOART00020000339;
1	ensembl	exon	594157	595439	.	+	.	Parent=ENSOART00020000339;
1	ensembl	exon	596685	596842	.	+	.	Parent=ENSOART00020000339;
1	ensembl	exon	597210	597377	.	+	.	Parent=ENSOART00020000339;
1	ensembl	exon	599264	599389	.	+	.	Parent=ENSOART00020000339;
1	ensembl	exon	599478	599612	.	+	.	Parent=ENSOART00020000339;
1	ensembl	exon	603124	603323	.	+	.	Parent=ENSOART00020000339;
1	ensembl	exon	605359	605492	.	+	.	Parent=ENSOART00020000339;
1	ensembl	exon	607064	607210	.	+	.	Parent=ENSOART00020000339;
1	ensembl	exon	607700	608245	.	+	.	Parent=ENSOART00020000339;
1	ensembl	lnc_RNA	583111	616348	.	+	.	ID=ENSOART00020000337;Parent=ENSOARG00020000277;Name=ENSOART00020000337;Type=GeneModel;PacBioID=*;FLNC=0;
1	ensembl	exon	583111	583367	.	+	.	Parent=ENSOART00020000337;
1	ensembl	exon	583837	584069	.	+	.	Parent=ENSOART00020000337;
1	ensembl	exon	584629	584799	.	+	.	Parent=ENSOART00020000337;
1	ensembl	exon	585467	585607	.	+	.	Parent=ENSOART00020000337;
1	ensembl	exon	586187	586321	.	+	.	Parent=ENSOART00020000337;
1	ensembl	exon	588289	588549	.	+	.	Parent=ENSOART00020000337;
1	ensembl	exon	589547	589700	.	+	.	Parent=ENSOART00020000337;
1	ensembl	exon	592119	592227	.	+	.	Parent=ENSOART00020000337;
1	ensembl	exon	594157	595439	.	+	.	Parent=ENSOART00020000337;
1	ensembl	exon	596685	596842	.	+	.	Parent=ENSOART00020000337;
1	ensembl	exon	597210	597377	.	+	.	Parent=ENSOART00020000337;
1	ensembl	exon	599264	599389	.	+	.	Parent=ENSOART00020000337;
1	ensembl	exon	599478	599612	.	+	.	Parent=ENSOART00020000337;
1	ensembl	exon	603124	603323	.	+	.	Parent=ENSOART00020000337;
1	ensembl	exon	605359	605492	.	+	.	Parent=ENSOART00020000337;
1	ensembl	exon	607064	607210	.	+	.	Parent=ENSOART00020000337;
1	ensembl	exon	616341	616348	.	+	.	Parent=ENSOART00020000337;
1	ensembl	lnc_RNA	583111	620459	.	+	.	ID=ENSOART00020000333;Parent=ENSOARG00020000277;Name=ENSOART00020000333;Type=GeneModel;PacBioID=*;FLNC=0;
1	ensembl	exon	583111	583367	.	+	.	Parent=ENSOART00020000333;
1	ensembl	exon	583837	584069	.	+	.	Parent=ENSOART00020000333;
1	ensembl	exon	584629	584799	.	+	.	Parent=ENSOART00020000333;
1	ensembl	exon	585467	585607	.	+	.	Parent=ENSOART00020000333;
1	ensembl	exon	586187	586321	.	+	.	Parent=ENSOART00020000333;
1	ensembl	exon	588289	588549	.	+	.	Parent=ENSOART00020000333;
1	ensembl	exon	589547	589700	.	+	.	Parent=ENSOART00020000333;
1	ensembl	exon	592119	592227	.	+	.	Parent=ENSOART00020000333;
1	ensembl	exon	594157	595439	.	+	.	Parent=ENSOART00020000333;
1	ensembl	exon	596685	596842	.	+	.	Parent=ENSOART00020000333;
1	ensembl	exon	597210	597377	.	+	.	Parent=ENSOART00020000333;
1	ensembl	exon	599264	599389	.	+	.	Parent=ENSOART00020000333;
1	ensembl	exon	599478	599612	.	+	.	Parent=ENSOART00020000333;
1	ensembl	exon	616341	616824	.	+	.	Parent=ENSOART00020000333;
1	ensembl	exon	619033	619217	.	+	.	Parent=ENSOART00020000333;
1	ensembl	exon	619883	620459	.	+	.	Parent=ENSOART00020000333;
1	ensembl	lnc_RNA	615148	620459	.	+	.	ID=ENSOART00020000341;Parent=ENSOARG00020000277;Name=ENSOART00020000341;Type=KnownLoci_KnownIsoform;PacBioID=1.1011.2;FLNC=9;
1	ensembl	exon	615148	615185	.	+	.	Parent=ENSOART00020000341;
1	ensembl	exon	616341	616824	.	+	.	Parent=ENSOART00020000341;
1	ensembl	exon	619033	619217	.	+	.	Parent=ENSOART00020000341;
1	ensembl	exon	619883	620459	.	+	.	Parent=ENSOART00020000341;
1	ensembl	gene	624000	702177	.	-	.	ID=ENSOARG00020000363;Name=ENSOARG00020000363;Type=GeneModel;
1	ensembl	mRNA	624000	702177	.	-	.	ID=ENSOART00020000628;Parent=ENSOARG00020000363;Name=ENSOART00020000628;Type=GeneModel;PacBioID=*;FLNC=0;
1	ensembl	exon	624000	624111	.	-	.	Parent=ENSOART00020000628;
1	ensembl	exon	626850	626930	.	-	.	Parent=ENSOART00020000628;
1	ensembl	exon	631799	631886	.	-	.	Parent=ENSOART00020000628;
1	ensembl	exon	632393	632509	.	-	.	Parent=ENSOART00020000628;
1	ensembl	exon	636124	636279	.	-	.	Parent=ENSOART00020000628;
1	ensembl	exon	637020	637102	.	-	.	Parent=ENSOART00020000628;
1	ensembl	exon	637173	637317	.	-	.	Parent=ENSOART00020000628;
1	ensembl	exon	638369	638650	.	-	.	Parent=ENSOART00020000628;
1	ensembl	exon	639417	639529	.	-	.	Parent=ENSOART00020000628;
1	ensembl	exon	641276	641459	.	-	.	Parent=ENSOART00020000628;
1	ensembl	exon	644131	644427	.	-	.	Parent=ENSOART00020000628;
1	ensembl	exon	644622	644735	.	-	.	Parent=ENSOART00020000628;
1	ensembl	exon	645516	645629	.	-	.	Parent=ENSOART00020000628;
1	ensembl	exon	645946	646059	.	-	.	Parent=ENSOART00020000628;
1	ensembl	exon	646598	646711	.	-	.	Parent=ENSOART00020000628;
1	ensembl	exon	652856	653029	.	-	.	Parent=ENSOART00020000628;
1	ensembl	exon	653243	653356	.	-	.	Parent=ENSOART00020000628;
1	ensembl	exon	653483	653599	.	-	.	Parent=ENSOART00020000628;
1	ensembl	exon	653803	653919	.	-	.	Parent=ENSOART00020000628;
1	ensembl	exon	655156	655272	.	-	.	Parent=ENSOART00020000628;
1	ensembl	exon	655754	655867	.	-	.	Parent=ENSOART00020000628;
1	ensembl	exon	656013	656117	.	-	.	Parent=ENSOART00020000628;
1	ensembl	exon	656285	656410	.	-	.	Parent=ENSOART00020000628;
1	ensembl	exon	661777	661890	.	-	.	Parent=ENSOART00020000628;
1	ensembl	exon	662031	662144	.	-	.	Parent=ENSOART00020000628;
1	ensembl	exon	663453	663566	.	-	.	Parent=ENSOART00020000628;
1	ensembl	exon	663811	663936	.	-	.	Parent=ENSOART00020000628;
1	ensembl	exon	665814	665976	.	-	.	Parent=ENSOART00020000628;
1	ensembl	exon	666548	666688	.	-	.	Parent=ENSOART00020000628;
1	ensembl	exon	668820	669107	.	-	.	Parent=ENSOART00020000628;
1	ensembl	exon	701965	702177	.	-	.	Parent=ENSOART00020000628;
1	ensembl	mRNA	625053	702177	.	-	.	ID=ENSOART00020000742;Parent=ENSOARG00020000363;Name=ENSOART00020000742;Type=GeneModel;PacBioID=*;FLNC=0;
1	ensembl	exon	625053	625398	.	-	.	Parent=ENSOART00020000742;
1	ensembl	exon	625951	625988	.	-	.	Parent=ENSOART00020000742;
1	ensembl	exon	626850	626930	.	-	.	Parent=ENSOART00020000742;
1	ensembl	exon	631799	631886	.	-	.	Parent=ENSOART00020000742;
1	ensembl	exon	632393	632509	.	-	.	Parent=ENSOART00020000742;
1	ensembl	exon	636124	636279	.	-	.	Parent=ENSOART00020000742;
1	ensembl	exon	637020	637102	.	-	.	Parent=ENSOART00020000742;
1	ensembl	exon	637173	637317	.	-	.	Parent=ENSOART00020000742;
1	ensembl	exon	638369	638650	.	-	.	Parent=ENSOART00020000742;
1	ensembl	exon	639417	639529	.	-	.	Parent=ENSOART00020000742;
1	ensembl	exon	641276	641459	.	-	.	Parent=ENSOART00020000742;
1	ensembl	exon	644131	644427	.	-	.	Parent=ENSOART00020000742;
1	ensembl	exon	644622	644735	.	-	.	Parent=ENSOART00020000742;
1	ensembl	exon	645516	645629	.	-	.	Parent=ENSOART00020000742;
1	ensembl	exon	645946	646059	.	-	.	Parent=ENSOART00020000742;
1	ensembl	exon	646598	646711	.	-	.	Parent=ENSOART00020000742;
1	ensembl	exon	652856	653029	.	-	.	Parent=ENSOART00020000742;
1	ensembl	exon	653243	653356	.	-	.	Parent=ENSOART00020000742;
1	ensembl	exon	653483	653599	.	-	.	Parent=ENSOART00020000742;
1	ensembl	exon	653803	653919	.	-	.	Parent=ENSOART00020000742;
1	ensembl	exon	655156	655272	.	-	.	Parent=ENSOART00020000742;
1	ensembl	exon	655754	655867	.	-	.	Parent=ENSOART00020000742;
1	ensembl	exon	656013	656117	.	-	.	Parent=ENSOART00020000742;
1	ensembl	exon	656285	656410	.	-	.	Parent=ENSOART00020000742;
1	ensembl	exon	661777	661890	.	-	.	Parent=ENSOART00020000742;
1	ensembl	exon	662031	662144	.	-	.	Parent=ENSOART00020000742;
1	ensembl	exon	663453	663566	.	-	.	Parent=ENSOART00020000742;
1	ensembl	exon	663811	663936	.	-	.	Parent=ENSOART00020000742;
1	ensembl	exon	665814	665976	.	-	.	Parent=ENSOART00020000742;
1	ensembl	exon	666548	666688	.	-	.	Parent=ENSOART00020000742;
1	ensembl	exon	668820	669107	.	-	.	Parent=ENSOART00020000742;
1	ensembl	exon	701965	702177	.	-	.	Parent=ENSOART00020000742;
1	ensembl	mRNA	625952	702177	.	-	.	ID=ENSOART00020000827;Parent=ENSOARG00020000363;Name=ENSOART00020000827;Type=GeneModel;PacBioID=*;FLNC=0;
1	ensembl	exon	625952	625988	.	-	.	Parent=ENSOART00020000827;
1	ensembl	exon	631799	631886	.	-	.	Parent=ENSOART00020000827;
1	ensembl	exon	632393	632509	.	-	.	Parent=ENSOART00020000827;
1	ensembl	exon	637020	637102	.	-	.	Parent=ENSOART00020000827;
1	ensembl	exon	637173	637317	.	-	.	Parent=ENSOART00020000827;
1	ensembl	exon	638369	638650	.	-	.	Parent=ENSOART00020000827;
1	ensembl	exon	639417	639529	.	-	.	Parent=ENSOART00020000827;
1	ensembl	exon	641276	641459	.	-	.	Parent=ENSOART00020000827;
1	ensembl	exon	644131	644427	.	-	.	Parent=ENSOART00020000827;
1	ensembl	exon	644622	644735	.	-	.	Parent=ENSOART00020000827;
1	ensembl	exon	645516	645629	.	-	.	Parent=ENSOART00020000827;
1	ensembl	exon	645946	646059	.	-	.	Parent=ENSOART00020000827;
1	ensembl	exon	646598	646711	.	-	.	Parent=ENSOART00020000827;
1	ensembl	exon	652856	653029	.	-	.	Parent=ENSOART00020000827;
1	ensembl	exon	653243	653356	.	-	.	Parent=ENSOART00020000827;
1	ensembl	exon	653483	653599	.	-	.	Parent=ENSOART00020000827;
1	ensembl	exon	653803	653919	.	-	.	Parent=ENSOART00020000827;
1	ensembl	exon	655156	655272	.	-	.	Parent=ENSOART00020000827;
1	ensembl	exon	655754	655867	.	-	.	Parent=ENSOART00020000827;
1	ensembl	exon	656013	656117	.	-	.	Parent=ENSOART00020000827;
1	ensembl	exon	656285	656410	.	-	.	Parent=ENSOART00020000827;
1	ensembl	exon	661777	661890	.	-	.	Parent=ENSOART00020000827;
1	ensembl	exon	662031	662144	.	-	.	Parent=ENSOART00020000827;
1	ensembl	exon	663453	663566	.	-	.	Parent=ENSOART00020000827;
1	ensembl	exon	663811	663936	.	-	.	Parent=ENSOART00020000827;
1	ensembl	exon	665814	665976	.	-	.	Parent=ENSOART00020000827;
1	ensembl	exon	666548	666688	.	-	.	Parent=ENSOART00020000827;
1	ensembl	exon	668820	669107	.	-	.	Parent=ENSOART00020000827;
1	ensembl	exon	701965	702177	.	-	.	Parent=ENSOART00020000827;
1	ensembl	mRNA	626302	702177	.	-	.	ID=ENSOART00020000845;Parent=ENSOARG00020000363;Name=ENSOART00020000845;Type=GeneModel;PacBioID=*;FLNC=0;
1	ensembl	exon	626302	626434	.	-	.	Parent=ENSOART00020000845;
1	ensembl	exon	626850	626930	.	-	.	Parent=ENSOART00020000845;
1	ensembl	exon	631799	631886	.	-	.	Parent=ENSOART00020000845;
1	ensembl	exon	632393	632509	.	-	.	Parent=ENSOART00020000845;
1	ensembl	exon	636124	636279	.	-	.	Parent=ENSOART00020000845;
1	ensembl	exon	637020	637102	.	-	.	Parent=ENSOART00020000845;
1	ensembl	exon	637173	637317	.	-	.	Parent=ENSOART00020000845;
1	ensembl	exon	638369	638650	.	-	.	Parent=ENSOART00020000845;
1	ensembl	exon	639417	639529	.	-	.	Parent=ENSOART00020000845;
1	ensembl	exon	641276	641459	.	-	.	Parent=ENSOART00020000845;
1	ensembl	exon	644131	644427	.	-	.	Parent=ENSOART00020000845;
1	ensembl	exon	644622	644735	.	-	.	Parent=ENSOART00020000845;
1	ensembl	exon	645516	645629	.	-	.	Parent=ENSOART00020000845;
1	ensembl	exon	645946	646059	.	-	.	Parent=ENSOART00020000845;
1	ensembl	exon	646598	646711	.	-	.	Parent=ENSOART00020000845;
1	ensembl	exon	652856	653029	.	-	.	Parent=ENSOART00020000845;
1	ensembl	exon	653243	653356	.	-	.	Parent=ENSOART00020000845;
1	ensembl	exon	653483	653599	.	-	.	Parent=ENSOART00020000845;
1	ensembl	exon	653803	653919	.	-	.	Parent=ENSOART00020000845;
1	ensembl	exon	655156	655272	.	-	.	Parent=ENSOART00020000845;
1	ensembl	exon	655754	655867	.	-	.	Parent=ENSOART00020000845;
1	ensembl	exon	656013	656117	.	-	.	Parent=ENSOART00020000845;
1	ensembl	exon	656285	656410	.	-	.	Parent=ENSOART00020000845;
1	ensembl	exon	661777	661890	.	-	.	Parent=ENSOART00020000845;
1	ensembl	exon	662031	662144	.	-	.	Parent=ENSOART00020000845;
1	ensembl	exon	663453	663566	.	-	.	Parent=ENSOART00020000845;
1	ensembl	exon	663811	663936	.	-	.	Parent=ENSOART00020000845;
1	ensembl	exon	665814	665976	.	-	.	Parent=ENSOART00020000845;
1	ensembl	exon	666548	666688	.	-	.	Parent=ENSOART00020000845;
1	ensembl	exon	668820	669107	.	-	.	Parent=ENSOART00020000845;
1	ensembl	exon	701965	702177	.	-	.	Parent=ENSOART00020000845;
1	ensembl	gene	722758	762997	.	-	.	ID=ENSOARG00020000704;Name=ENSOARG00020000704;Type=GeneModel;
1	ensembl	mRNA	722758	762997	.	-	.	ID=ENSOART00020000995;Parent=ENSOARG00020000704;Name=ENSOART00020000995;Type=GeneModel;PacBioID=*;FLNC=0;
1	ensembl	exon	722758	723045	.	-	.	Parent=ENSOART00020000995;
1	ensembl	exon	723737	724219	.	-	.	Parent=ENSOART00020000995;
1	ensembl	exon	724271	724292	.	-	.	Parent=ENSOART00020000995;
1	ensembl	exon	725028	725128	.	-	.	Parent=ENSOART00020000995;
1	ensembl	exon	726082	726247	.	-	.	Parent=ENSOART00020000995;
1	ensembl	exon	727615	727832	.	-	.	Parent=ENSOART00020000995;
1	ensembl	exon	730996	731139	.	-	.	Parent=ENSOART00020000995;
1	ensembl	exon	734095	734187	.	-	.	Parent=ENSOART00020000995;
1	ensembl	exon	738346	738522	.	-	.	Parent=ENSOART00020000995;
1	ensembl	exon	739081	739229	.	-	.	Parent=ENSOART00020000995;
1	ensembl	exon	739636	739763	.	-	.	Parent=ENSOART00020000995;
1	ensembl	exon	742818	743011	.	-	.	Parent=ENSOART00020000995;
1	ensembl	exon	747605	747835	.	-	.	Parent=ENSOART00020000995;
1	ensembl	exon	748053	748199	.	-	.	Parent=ENSOART00020000995;
1	ensembl	exon	748609	748753	.	-	.	Parent=ENSOART00020000995;
1	ensembl	exon	749167	749349	.	-	.	Parent=ENSOART00020000995;
1	ensembl	exon	751256	751620	.	-	.	Parent=ENSOART00020000995;
1	ensembl	exon	752083	752287	.	-	.	Parent=ENSOART00020000995;
1	ensembl	exon	752700	752897	.	-	.	Parent=ENSOART00020000995;
1	ensembl	exon	756918	757136	.	-	.	Parent=ENSOART00020000995;
1	ensembl	exon	758405	758511	.	-	.	Parent=ENSOART00020000995;
1	ensembl	exon	760748	760896	.	-	.	Parent=ENSOART00020000995;
1	ensembl	exon	761709	761859	.	-	.	Parent=ENSOART00020000995;
1	ensembl	exon	762920	762997	.	-	.	Parent=ENSOART00020000995;
1	ensembl	gene	779540	786178	.	+	.	ID=ENSOARG00020000754;Name=ENSOARG00020000754;Type=GeneModel;
1	ensembl	mRNA	779540	786178	.	+	.	ID=ENSOART00020001047;Parent=ENSOARG00020000754;Name=ENSOART00020001047;Type=GeneModel;PacBioID=*;FLNC=0;
1	ensembl	exon	779540	780032	.	+	.	Parent=ENSOART00020001047;
1	ensembl	exon	783066	783291	.	+	.	Parent=ENSOART00020001047;
1	ensembl	exon	784368	784521	.	+	.	Parent=ENSOART00020001047;
1	ensembl	exon	784999	785355	.	+	.	Parent=ENSOART00020001047;
1	ensembl	exon	786086	786178	.	+	.	Parent=ENSOART00020001047;
1	ensembl	gene	790027	803725	.	-	.	ID=ENSOARG00020000775;Name=ENSOARG00020000775;Type=GeneModel;
1	ensembl	mRNA	790027	803725	.	-	.	ID=ENSOART00020001081;Parent=ENSOARG00020000775;Name=ENSOART00020001081;Type=GeneModel;PacBioID=*;FLNC=0;
1	ensembl	exon	790027	790134	.	-	.	Parent=ENSOART00020001081;
1	ensembl	exon	790407	790535	.	-	.	Parent=ENSOART00020001081;
1	ensembl	exon	791129	791224	.	-	.	Parent=ENSOART00020001081;
1	ensembl	exon	792308	792377	.	-	.	Parent=ENSOART00020001081;
1	ensembl	exon	792935	793030	.	-	.	Parent=ENSOART00020001081;
1	ensembl	exon	794512	794596	.	-	.	Parent=ENSOART00020001081;
1	ensembl	exon	795398	795468	.	-	.	Parent=ENSOART00020001081;
1	ensembl	exon	801183	801283	.	-	.	Parent=ENSOART00020001081;
1	ensembl	exon	801897	801961	.	-	.	Parent=ENSOART00020001081;
1	ensembl	exon	803275	803467	.	-	.	Parent=ENSOART00020001081;
1	ensembl	exon	803561	803725	.	-	.	Parent=ENSOART00020001081;
1	ensembl	gene	832697	920925	.	+	.	ID=ENSOARG00020000824;Name=ENSOARG00020000824;Type=GeneModel;
1	ensembl	mRNA	832697	920925	.	+	.	ID=ENSOART00020001179;Parent=ENSOARG00020000824;Name=ENSOART00020001179;Type=GeneModel;PacBioID=*;FLNC=0;
1	ensembl	exon	832697	833271	.	+	.	Parent=ENSOART00020001179;
1	ensembl	exon	854154	854321	.	+	.	Parent=ENSOART00020001179;
1	ensembl	exon	860264	860340	.	+	.	Parent=ENSOART00020001179;
1	ensembl	exon	861366	861545	.	+	.	Parent=ENSOART00020001179;
1	ensembl	exon	862393	862458	.	+	.	Parent=ENSOART00020001179;
1	ensembl	exon	862860	863038	.	+	.	Parent=ENSOART00020001179;
1	ensembl	exon	864015	864126	.	+	.	Parent=ENSOART00020001179;
1	ensembl	exon	865412	865489	.	+	.	Parent=ENSOART00020001179;
1	ensembl	exon	865822	865887	.	+	.	Parent=ENSOART00020001179;
1	ensembl	exon	866377	866394	.	+	.	Parent=ENSOART00020001179;
1	ensembl	exon	868734	868809	.	+	.	Parent=ENSOART00020001179;
1	ensembl	exon	870117	870195	.	+	.	Parent=ENSOART00020001179;
1	ensembl	exon	870704	870846	.	+	.	Parent=ENSOART00020001179;
1	ensembl	exon	872342	872475	.	+	.	Parent=ENSOART00020001179;
1	ensembl	exon	873381	873460	.	+	.	Parent=ENSOART00020001179;
1	ensembl	exon	875180	875255	.	+	.	Parent=ENSOART00020001179;
1	ensembl	exon	877758	877837	.	+	.	Parent=ENSOART00020001179;
1	ensembl	exon	878090	878196	.	+	.	Parent=ENSOART00020001179;
1	ensembl	exon	878963	879046	.	+	.	Parent=ENSOART00020001179;
1	ensembl	exon	881906	882086	.	+	.	Parent=ENSOART00020001179;
1	ensembl	exon	882155	882227	.	+	.	Parent=ENSOART00020001179;
1	ensembl	exon	882369	882462	.	+	.	Parent=ENSOART00020001179;
1	ensembl	exon	883211	883359	.	+	.	Parent=ENSOART00020001179;
1	ensembl	exon	883979	884157	.	+	.	Parent=ENSOART00020001179;
1	ensembl	exon	885415	885552	.	+	.	Parent=ENSOART00020001179;
1	ensembl	exon	886220	886486	.	+	.	Parent=ENSOART00020001179;
1	ensembl	exon	892320	892438	.	+	.	Parent=ENSOART00020001179;
1	ensembl	exon	894367	894452	.	+	.	Parent=ENSOART00020001179;
1	ensembl	exon	895053	895191	.	+	.	Parent=ENSOART00020001179;
1	ensembl	exon	895304	895472	.	+	.	Parent=ENSOART00020001179;
1	ensembl	exon	895606	895696	.	+	.	Parent=ENSOART00020001179;
1	ensembl	exon	897105	897223	.	+	.	Parent=ENSOART00020001179;
1	ensembl	exon	897874	897929	.	+	.	Parent=ENSOART00020001179;
1	ensembl	exon	898755	898863	.	+	.	Parent=ENSOART00020001179;
1	ensembl	exon	899053	899119	.	+	.	Parent=ENSOART00020001179;
1	ensembl	exon	899229	899313	.	+	.	Parent=ENSOART00020001179;
1	ensembl	exon	901973	902078	.	+	.	Parent=ENSOART00020001179;
1	ensembl	exon	904077	904103	.	+	.	Parent=ENSOART00020001179;
1	ensembl	exon	913424	913538	.	+	.	Parent=ENSOART00020001179;
1	ensembl	exon	914602	914735	.	+	.	Parent=ENSOART00020001179;
1	ensembl	exon	915518	915579	.	+	.	Parent=ENSOART00020001179;
1	ensembl	exon	915793	915938	.	+	.	Parent=ENSOART00020001179;
1	ensembl	exon	916378	916578	.	+	.	Parent=ENSOART00020001179;
1	ensembl	exon	917019	917096	.	+	.	Parent=ENSOART00020001179;
1	ensembl	exon	917712	917836	.	+	.	Parent=ENSOART00020001179;
1	ensembl	exon	918571	918723	.	+	.	Parent=ENSOART00020001179;
1	ensembl	exon	919488	919680	.	+	.	Parent=ENSOART00020001179;
1	ensembl	exon	920459	920577	.	+	.	Parent=ENSOART00020001179;
1	ensembl	exon	920883	920925	.	+	.	Parent=ENSOART00020001179;
1	ensembl	mRNA	832697	920925	.	+	.	ID=ENSOART00020001276;Parent=ENSOARG00020000824;Name=ENSOART00020001276;Type=GeneModel;PacBioID=*;FLNC=0;
1	ensembl	exon	832697	833271	.	+	.	Parent=ENSOART00020001276;
1	ensembl	exon	854154	854321	.	+	.	Parent=ENSOART00020001276;
1	ensembl	exon	860264	860340	.	+	.	Parent=ENSOART00020001276;
1	ensembl	exon	861366	861545	.	+	.	Parent=ENSOART00020001276;
1	ensembl	exon	862393	862458	.	+	.	Parent=ENSOART00020001276;
1	ensembl	exon	862860	863038	.	+	.	Parent=ENSOART00020001276;
1	ensembl	exon	864015	864126	.	+	.	Parent=ENSOART00020001276;
1	ensembl	exon	865412	865489	.	+	.	Parent=ENSOART00020001276;
1	ensembl	exon	865822	865887	.	+	.	Parent=ENSOART00020001276;
1	ensembl	exon	866377	866394	.	+	.	Parent=ENSOART00020001276;
1	ensembl	exon	868734	868809	.	+	.	Parent=ENSOART00020001276;
1	ensembl	exon	870117	870195	.	+	.	Parent=ENSOART00020001276;
1	ensembl	exon	870704	870846	.	+	.	Parent=ENSOART00020001276;
1	ensembl	exon	872342	872475	.	+	.	Parent=ENSOART00020001276;
1	ensembl	exon	873381	873460	.	+	.	Parent=ENSOART00020001276;
1	ensembl	exon	875180	875255	.	+	.	Parent=ENSOART00020001276;
1	ensembl	exon	877758	877837	.	+	.	Parent=ENSOART00020001276;
1	ensembl	exon	878090	878196	.	+	.	Parent=ENSOART00020001276;
1	ensembl	exon	878963	879046	.	+	.	Parent=ENSOART00020001276;
1	ensembl	exon	881906	882086	.	+	.	Parent=ENSOART00020001276;
1	ensembl	exon	882155	882227	.	+	.	Parent=ENSOART00020001276;
1	ensembl	exon	882369	882462	.	+	.	Parent=ENSOART00020001276;
1	ensembl	exon	883211	883359	.	+	.	Parent=ENSOART00020001276;
1	ensembl	exon	883979	884157	.	+	.	Parent=ENSOART00020001276;
1	ensembl	exon	885415	885552	.	+	.	Parent=ENSOART00020001276;
1	ensembl	exon	886220	886486	.	+	.	Parent=ENSOART00020001276;
1	ensembl	exon	892320	892438	.	+	.	Parent=ENSOART00020001276;
1	ensembl	exon	894367	894452	.	+	.	Parent=ENSOART00020001276;
1	ensembl	exon	895053	895191	.	+	.	Parent=ENSOART00020001276;
1	ensembl	exon	895304	895472	.	+	.	Parent=ENSOART00020001276;
1	ensembl	exon	895606	895696	.	+	.	Parent=ENSOART00020001276;
1	ensembl	exon	897105	897223	.	+	.	Parent=ENSOART00020001276;
1	ensembl	exon	897874	897929	.	+	.	Parent=ENSOART00020001276;
1	ensembl	exon	898755	898863	.	+	.	Parent=ENSOART00020001276;
1	ensembl	exon	899053	899119	.	+	.	Parent=ENSOART00020001276;
1	ensembl	exon	899229	899313	.	+	.	Parent=ENSOART00020001276;
1	ensembl	exon	901973	902078	.	+	.	Parent=ENSOART00020001276;
1	ensembl	exon	913424	913538	.	+	.	Parent=ENSOART00020001276;
1	ensembl	exon	914602	914735	.	+	.	Parent=ENSOART00020001276;
1	ensembl	exon	915518	915579	.	+	.	Parent=ENSOART00020001276;
1	ensembl	exon	915793	915938	.	+	.	Parent=ENSOART00020001276;
1	ensembl	exon	916378	916578	.	+	.	Parent=ENSOART00020001276;
1	ensembl	exon	917019	917096	.	+	.	Parent=ENSOART00020001276;
1	ensembl	exon	917712	917836	.	+	.	Parent=ENSOART00020001276;
1	ensembl	exon	918571	918723	.	+	.	Parent=ENSOART00020001276;
1	ensembl	exon	919488	919680	.	+	.	Parent=ENSOART00020001276;
1	ensembl	exon	920459	920577	.	+	.	Parent=ENSOART00020001276;
1	ensembl	exon	920883	920925	.	+	.	Parent=ENSOART00020001276;
1	ensembl	gene	936635	939633	.	+	.	ID=ENSOARG00020000955;Name=ENSOARG00020000955;Type=GeneModel;
1	ensembl	mRNA	936635	939633	.	+	.	ID=ENSOART00020001404;Parent=ENSOARG00020000955;Name=ENSOART00020001404;Type=GeneModel;PacBioID=*;FLNC=0;
1	ensembl	exon	936635	936778	.	+	.	Parent=ENSOART00020001404;
1	ensembl	exon	936781	937240	.	+	.	Parent=ENSOART00020001404;
1	ensembl	exon	938166	938282	.	+	.	Parent=ENSOART00020001404;
1	ensembl	exon	939435	939601	.	+	.	Parent=ENSOART00020001404;
1	ensembl	exon	939604	939633	.	+	.	Parent=ENSOART00020001404;
1	ensembl	gene	951825	952730	.	-	.	ID=ENSOARG00020000975;Name=ENSOARG00020000975;Type=GeneModel;
1	ensembl	mRNA	951825	952730	.	-	.	ID=ENSOART00020001418;Parent=ENSOARG00020000975;Name=ENSOART00020001418;Type=GeneModel;PacBioID=*;FLNC=0;
1	ensembl	exon	951825	952730	.	-	.	Parent=ENSOART00020001418;
1	ensembl	gene	976162	986796	.	-	.	ID=ENSOARG00020001024;Name=ENSOARG00020001024;Type=GeneModel;
1	ensembl	mRNA	976162	986796	.	-	.	ID=ENSOART00020001645;Parent=ENSOARG00020001024;Name=ENSOART00020001645;Type=GeneModel;PacBioID=*;FLNC=0;
1	ensembl	exon	976162	976463	.	-	.	Parent=ENSOART00020001645;
1	ensembl	exon	976707	976752	.	-	.	Parent=ENSOART00020001645;
1	ensembl	exon	977236	977435	.	-	.	Parent=ENSOART00020001645;
1	ensembl	exon	980102	980322	.	-	.	Parent=ENSOART00020001645;
1	ensembl	exon	980556	980722	.	-	.	Parent=ENSOART00020001645;
1	ensembl	exon	981084	981225	.	-	.	Parent=ENSOART00020001645;
1	ensembl	exon	982159	982376	.	-	.	Parent=ENSOART00020001645;
1	ensembl	exon	983039	983235	.	-	.	Parent=ENSOART00020001645;
1	ensembl	exon	984426	984557	.	-	.	Parent=ENSOART00020001645;
1	ensembl	exon	986671	986796	.	-	.	Parent=ENSOART00020001645;
1	ensembl	mRNA	976162	986796	.	-	.	ID=ENSOART00020001655;Parent=ENSOARG00020001024;Name=ENSOART00020001655;Type=GeneModel;PacBioID=*;FLNC=0;
1	ensembl	exon	976162	976463	.	-	.	Parent=ENSOART00020001655;
1	ensembl	exon	976707	976752	.	-	.	Parent=ENSOART00020001655;
1	ensembl	exon	977236	977435	.	-	.	Parent=ENSOART00020001655;
1	ensembl	exon	986671	986796	.	-	.	Parent=ENSOART00020001655;
1	ensembl	mRNA	976285	986796	.	-	.	ID=ENSOART00020001700;Parent=ENSOARG00020001024;Name=ENSOART00020001700;Type=GeneModel;PacBioID=*;FLNC=0;
1	ensembl	exon	976285	976463	.	-	.	Parent=ENSOART00020001700;
1	ensembl	exon	976707	976752	.	-	.	Parent=ENSOART00020001700;
1	ensembl	exon	977236	977435	.	-	.	Parent=ENSOART00020001700;
1	ensembl	exon	978778	979033	.	-	.	Parent=ENSOART00020001700;
1	ensembl	exon	979401	979603	.	-	.	Parent=ENSOART00020001700;
1	ensembl	exon	980102	980322	.	-	.	Parent=ENSOART00020001700;
1	ensembl	exon	980556	980722	.	-	.	Parent=ENSOART00020001700;
1	ensembl	exon	981084	981225	.	-	.	Parent=ENSOART00020001700;
1	ensembl	exon	982159	982376	.	-	.	Parent=ENSOART00020001700;
1	ensembl	exon	983039	983235	.	-	.	Parent=ENSOART00020001700;
1	ensembl	exon	984426	984557	.	-	.	Parent=ENSOART00020001700;
1	ensembl	exon	986671	986796	.	-	.	Parent=ENSOART00020001700;
1	ensembl	mRNA	976445	986796	.	-	.	ID=ENSOART00020001716;Parent=ENSOARG00020001024;Name=ENSOART00020001716;Type=GeneModel;PacBioID=*;FLNC=0;
1	ensembl	exon	976445	976463	.	-	.	Parent=ENSOART00020001716;
1	ensembl	exon	977236	977435	.	-	.	Parent=ENSOART00020001716;
1	ensembl	exon	978778	979033	.	-	.	Parent=ENSOART00020001716;
1	ensembl	exon	979401	979603	.	-	.	Parent=ENSOART00020001716;
1	ensembl	exon	980102	980322	.	-	.	Parent=ENSOART00020001716;
1	ensembl	exon	980556	980722	.	-	.	Parent=ENSOART00020001716;
1	ensembl	exon	981084	981225	.	-	.	Parent=ENSOART00020001716;
1	ensembl	exon	982159	982376	.	-	.	Parent=ENSOART00020001716;
1	ensembl	exon	983039	983235	.	-	.	Parent=ENSOART00020001716;
1	ensembl	exon	984426	984557	.	-	.	Parent=ENSOART00020001716;
1	ensembl	exon	986671	986796	.	-	.	Parent=ENSOART00020001716;
1	ensembl	gene	993185	1002240	.	-	.	ID=ENSOARG00020001165;Name=ENSOARG00020001165;Type=GeneModel;
1	ensembl	mRNA	993674	1002240	.	-	.	ID=ENSOART00020001741;Parent=ENSOARG00020001165;Name=ENSOART00020001741;Type=GeneModel;PacBioID=*;FLNC=0;
1	ensembl	exon	993674	994062	.	-	.	Parent=ENSOART00020001741;
1	ensembl	exon	994419	994561	.	-	.	Parent=ENSOART00020001741;
1	ensembl	exon	994634	994864	.	-	.	Parent=ENSOART00020001741;
1	ensembl	exon	995886	995994	.	-	.	Parent=ENSOART00020001741;
1	ensembl	exon	996272	996384	.	-	.	Parent=ENSOART00020001741;
1	ensembl	exon	996750	996863	.	-	.	Parent=ENSOART00020001741;
1	ensembl	exon	997059	997294	.	-	.	Parent=ENSOART00020001741;
1	ensembl	exon	997421	997537	.	-	.	Parent=ENSOART00020001741;
1	ensembl	exon	997965	998116	.	-	.	Parent=ENSOART00020001741;
1	ensembl	exon	998556	998696	.	-	.	Parent=ENSOART00020001741;
1	ensembl	exon	1001134	1002240	.	-	.	Parent=ENSOART00020001741;
1	PacBio	transcript	993193	1001770	.	-	.	ID=1.10.1;Parent=ENSOARG00020001165;Name=1.10.1;Type=KnownLoci_NovelIsoform;PacBioID=1.10.1;FLNC=1;
1	PacBio	exon	993193	993838	.	-	.	Parent=1.10.1;
1	PacBio	exon	993890	993908	.	-	.	Parent=1.10.1;
1	PacBio	exon	1001740	1001770	.	-	.	Parent=1.10.1;
1	PacBio	transcript	993186	997125	.	-	.	ID=1.10.2;Parent=ENSOARG00020001165;Name=1.10.2;Type=KnownLoci_NovelIsoform;PacBioID=1.10.2;FLNC=1;
1	PacBio	exon	993186	994062	.	-	.	Parent=1.10.2;
1	PacBio	exon	994419	994561	.	-	.	Parent=1.10.2;
1	PacBio	exon	994634	994864	.	-	.	Parent=1.10.2;
1	PacBio	exon	995886	995994	.	-	.	Parent=1.10.2;
1	PacBio	exon	996272	996384	.	-	.	Parent=1.10.2;
1	PacBio	exon	996750	996863	.	-	.	Parent=1.10.2;
1	PacBio	exon	997059	997125	.	-	.	Parent=1.10.2;
1	PacBio	transcript	993185	1001288	.	-	.	ID=1.10.3;Parent=ENSOARG00020001165;Name=1.10.3;Type=KnownLoci_NovelIsoform;PacBioID=1.10.3;FLNC=1;
1	PacBio	exon	993185	994561	.	-	.	Parent=1.10.3;
1	PacBio	exon	994634	994864	.	-	.	Parent=1.10.3;
1	PacBio	exon	995886	995994	.	-	.	Parent=1.10.3;
1	PacBio	exon	996272	996384	.	-	.	Parent=1.10.3;
1	PacBio	exon	996750	996863	.	-	.	Parent=1.10.3;
1	PacBio	exon	997059	997294	.	-	.	Parent=1.10.3;
1	PacBio	exon	997421	997537	.	-	.	Parent=1.10.3;
1	PacBio	exon	997965	998116	.	-	.	Parent=1.10.3;
1	PacBio	exon	998556	998696	.	-	.	Parent=1.10.3;
1	PacBio	exon	1001134	1001288	.	-	.	Parent=1.10.3;
1	ensembl	gene	1006176	1007090	.	-	.	ID=ENSOARG00020001183;Name=ENSOARG00020001183;Type=GeneModel;
1	ensembl	mRNA	1006176	1007090	.	-	.	ID=ENSOART00020001762;Parent=ENSOARG00020001183;Name=ENSOART00020001762;Type=KnownLoci_KnownIsoform;PacBioID=1.11.1;FLNC=2;
1	ensembl	exon	1006176	1006548	.	-	.	Parent=ENSOART00020001762;
1	ensembl	exon	1006698	1007090	.	-	.	Parent=ENSOART00020001762;
1	ensembl	gene	1015778	1025130	.	+	.	ID=ENSOARG00020001195;Name=ENSOARG00020001195;Type=GeneModel;
1	ensembl	mRNA	1015778	1025130	.	+	.	ID=ENSOART00020001782;Parent=ENSOARG00020001195;Name=ENSOART00020001782;Type=GeneModel;PacBioID=*;FLNC=0;
1	ensembl	exon	1015778	1015846	.	+	.	Parent=ENSOART00020001782;
1	ensembl	exon	1018622	1018765	.	+	.	Parent=ENSOART00020001782;
1	ensembl	exon	1022913	1023385	.	+	.	Parent=ENSOART00020001782;
1	ensembl	exon	1025076	1025130	.	+	.	Parent=ENSOART00020001782;
1	ensembl	gene	1067521	1095520	.	-	.	ID=ENSOARG00020001209;Name=ENSOARG00020001209;Type=GeneModel;
1	ensembl	mRNA	1068823	1095520	.	-	.	ID=ENSOART00020001807;Parent=ENSOARG00020001209;Name=ENSOART00020001807;Type=GeneModel;PacBioID=*;FLNC=0;
1	ensembl	exon	1068823	1069197	.	-	.	Parent=ENSOART00020001807;
1	ensembl	exon	1069798	1069973	.	-	.	Parent=ENSOART00020001807;
1	ensembl	exon	1070306	1070439	.	-	.	Parent=ENSOART00020001807;
1	ensembl	exon	1070526	1070645	.	-	.	Parent=ENSOART00020001807;
1	ensembl	exon	1070726	1070856	.	-	.	Parent=ENSOART00020001807;
1	ensembl	exon	1071543	1071708	.	-	.	Parent=ENSOART00020001807;
1	ensembl	exon	1072267	1072658	.	-	.	Parent=ENSOART00020001807;
1	ensembl	exon	1074450	1074608	.	-	.	Parent=ENSOART00020001807;
1	ensembl	exon	1095234	1095520	.	-	.	Parent=ENSOART00020001807;
1	PacBio	transcript	1067521	1072659	.	-	.	ID=1.12.1;Parent=ENSOARG00020001209;Name=1.12.1;Type=KnownLoci_NovelIsoform;PacBioID=1.12.1;FLNC=1;
1	PacBio	exon	1067521	1069197	.	-	.	Parent=1.12.1;
1	PacBio	exon	1069798	1069973	.	-	.	Parent=1.12.1;
1	PacBio	exon	1070306	1070439	.	-	.	Parent=1.12.1;
1	PacBio	exon	1070526	1070645	.	-	.	Parent=1.12.1;
1	PacBio	exon	1070726	1070856	.	-	.	Parent=1.12.1;
1	PacBio	exon	1071543	1071708	.	-	.	Parent=1.12.1;
1	PacBio	exon	1072267	1072659	.	-	.	Parent=1.12.1;
1	ensembl	gene	1314393	1315538	.	+	.	ID=ENSOARG00020001243;Name=ENSOARG00020001243;Type=GeneModel;
1	ensembl	mRNA	1314393	1315538	.	+	.	ID=ENSOART00020001857;Parent=ENSOARG00020001243;Name=ENSOART00020001857;Type=GeneModel;PacBioID=*;FLNC=0;
1	ensembl	exon	1314393	1314408	.	+	.	Parent=ENSOART00020001857;
1	ensembl	exon	1314602	1314828	.	+	.	Parent=ENSOART00020001857;
1	ensembl	exon	1314873	1315538	.	+	.	Parent=ENSOART00020001857;
1	ensembl	ncRNA_gene	1363333	1364388	.	-	.	ID=ENSOARG00020001254;Name=ENSOARG00020001254;Type=GeneModel;
1	ensembl	lnc_RNA	1363333	1364388	.	-	.	ID=ENSOART00020001869;Parent=ENSOARG00020001254;Name=ENSOART00020001869;Type=GeneModel;PacBioID=*;FLNC=0;
1	ensembl	exon	1363333	1364388	.	-	.	Parent=ENSOART00020001869;
1	ensembl	gene	1380019	1381409	.	-	.	ID=ENSOARG00020001260;Name=ENSOARG00020001260;Type=GeneModel;
1	ensembl	mRNA	1380019	1381409	.	-	.	ID=ENSOART00020001879;Parent=ENSOARG00020001260;Name=ENSOART00020001879;Type=GeneModel;PacBioID=*;FLNC=0;
1	ensembl	exon	1380019	1380171	.	-	.	Parent=ENSOART00020001879;
1	ensembl	exon	1380218	1380925	.	-	.	Parent=ENSOART00020001879;
1	ensembl	exon	1381398	1381409	.	-	.	Parent=ENSOART00020001879;
1	ensembl	gene	1440380	1441306	.	+	.	ID=ENSOARG00020001271;Name=ENSOARG00020001271;Type=GeneModel;
1	ensembl	mRNA	1440380	1441306	.	+	.	ID=ENSOART00020001888;Parent=ENSOARG00020001271;Name=ENSOART00020001888;Type=GeneModel;PacBioID=*;FLNC=0;
1	ensembl	exon	1440380	1441306	.	+	.	Parent=ENSOART00020001888;
1	ensembl	gene	1448557	1449495	.	+	.	ID=ENSOARG00020001276;Name=ENSOARG00020001276;Type=GeneModel;
1	ensembl	mRNA	1448557	1449495	.	+	.	ID=ENSOART00020001898;Parent=ENSOARG00020001276;Name=ENSOART00020001898;Type=GeneModel;PacBioID=*;FLNC=0;
1	ensembl	exon	1448557	1449495	.	+	.	Parent=ENSOART00020001898;
1	ensembl	gene	1468447	1469367	.	+	.	ID=ENSOARG00020001283;Name=ENSOARG00020001283;Type=GeneModel;
1	ensembl	mRNA	1468447	1469367	.	+	.	ID=ENSOART00020001906;Parent=ENSOARG00020001283;Name=ENSOART00020001906;Type=GeneModel;PacBioID=*;FLNC=0;
1	ensembl	exon	1468447	1469367	.	+	.	Parent=ENSOART00020001906;
1	ensembl	gene	1475352	1514129	.	+	.	ID=ENSOARG00020001299;Name=ENSOARG00020001299;Type=GeneModel;
1	ensembl	mRNA	1475352	1514107	.	+	.	ID=ENSOART00020001964;Parent=ENSOARG00020001299;Name=ENSOART00020001964;Type=KnownLoci_KnownIsoform;PacBioID=1.1013.2;FLNC=47;
1	ensembl	exon	1475352	1475480	.	+	.	Parent=ENSOART00020001964;
1	ensembl	exon	1481131	1481299	.	+	.	Parent=ENSOART00020001964;
1	ensembl	exon	1481994	1482209	.	+	.	Parent=ENSOART00020001964;
1	ensembl	exon	1482726	1482812	.	+	.	Parent=ENSOART00020001964;
1	ensembl	exon	1484217	1484338	.	+	.	Parent=ENSOART00020001964;
1	ensembl	exon	1486780	1486859	.	+	.	Parent=ENSOART00020001964;
1	ensembl	exon	1488682	1488736	.	+	.	Parent=ENSOART00020001964;
1	ensembl	exon	1490911	1490996	.	+	.	Parent=ENSOART00020001964;
1	ensembl	exon	1496076	1496184	.	+	.	Parent=ENSOART00020001964;
1	ensembl	exon	1513748	1514107	.	+	.	Parent=ENSOART00020001964;
1	ensembl	mRNA	1475352	1514107	.	+	.	ID=ENSOART00020001972;Parent=ENSOARG00020001299;Name=ENSOART00020001972;Type=GeneModel;PacBioID=*;FLNC=0;
1	ensembl	exon	1475352	1475480	.	+	.	Parent=ENSOART00020001972;
1	ensembl	exon	1481131	1481299	.	+	.	Parent=ENSOART00020001972;
1	ensembl	exon	1481994	1482209	.	+	.	Parent=ENSOART00020001972;
1	ensembl	exon	1482726	1482812	.	+	.	Parent=ENSOART00020001972;
1	ensembl	exon	1484217	1484338	.	+	.	Parent=ENSOART00020001972;
1	ensembl	exon	1486780	1486859	.	+	.	Parent=ENSOART00020001972;
1	ensembl	exon	1490886	1490996	.	+	.	Parent=ENSOART00020001972;
1	ensembl	exon	1496076	1496184	.	+	.	Parent=ENSOART00020001972;
1	ensembl	exon	1513748	1514107	.	+	.	Parent=ENSOART00020001972;
1	PacBio	transcript	1475373	1476162	.	+	.	ID=1.1013.1;Parent=ENSOARG00020001299;Name=1.1013.1;Type=KnownLoci_NovelIsoform;PacBioID=1.1013.1;FLNC=1;
1	PacBio	exon	1475373	1476162	.	+	.	Parent=1.1013.1;
1	PacBio	transcript	1475367	1514129	.	+	.	ID=1.1013.3;Parent=ENSOARG00020001299;Name=1.1013.3;Type=KnownLoci_NovelIsoform;PacBioID=1.1013.3;FLNC=1;
1	PacBio	exon	1475367	1475480	.	+	.	Parent=1.1013.3;
1	PacBio	exon	1481131	1481299	.	+	.	Parent=1.1013.3;
1	PacBio	exon	1481994	1482209	.	+	.	Parent=1.1013.3;
1	PacBio	exon	1482726	1482812	.	+	.	Parent=1.1013.3;
1	PacBio	exon	1484217	1484338	.	+	.	Parent=1.1013.3;
1	PacBio	exon	1486780	1486859	.	+	.	Parent=1.1013.3;
1	PacBio	exon	1488682	1488736	.	+	.	Parent=1.1013.3;
1	PacBio	exon	1490911	1490996	.	+	.	Parent=1.1013.3;
1	PacBio	exon	1496076	1496154	.	+	.	Parent=1.1013.3;
1	PacBio	exon	1513827	1514129	.	+	.	Parent=1.1013.3;
1	ensembl	gene	1517315	1518050	.	-	.	ID=ENSOARG00020001326;Name=ENSOARG00020001326;Type=GeneModel;
1	ensembl	mRNA	1517315	1518050	.	-	.	ID=ENSOART00020001987;Parent=ENSOARG00020001326;Name=ENSOART00020001987;Type=GeneModel;PacBioID=*;FLNC=0;
1	ensembl	exon	1517315	1517571	.	-	.	Parent=ENSOART00020001987;
1	ensembl	exon	1517945	1518050	.	-	.	Parent=ENSOART00020001987;
1	ensembl	ncRNA_gene	1854285	1856342	.	+	.	ID=ENSOARG00020001331;Name=ENSOARG00020001331;Type=GeneModel;
1	ensembl	lnc_RNA	1854285	1856342	.	+	.	ID=ENSOART00020001990;Parent=ENSOARG00020001331;Name=ENSOART00020001990;Type=GeneModel;PacBioID=*;FLNC=0;
1	ensembl	exon	1854285	1856342	.	+	.	Parent=ENSOART00020001990;
1	ensembl	gene	1991250	2230937	.	+	.	ID=ENSOARG00020001352;Name=ENSOARG00020001352;Type=GeneModel;
1	ensembl	mRNA	1991250	2220991	.	+	.	ID=ENSOART00020002149;Parent=ENSOARG00020001352;Name=ENSOART00020002149;Type=GeneModel;PacBioID=*;FLNC=0;
1	ensembl	exon	1991250	1991462	.	+	.	Parent=ENSOART00020002149;
1	ensembl	exon	1996466	1996703	.	+	.	Parent=ENSOART00020002149;
1	ensembl	exon	2091923	2091994	.	+	.	Parent=ENSOART00020002149;
1	ensembl	exon	2126098	2126342	.	+	.	Parent=ENSOART00020002149;
1	ensembl	exon	2139169	2139319	.	+	.	Parent=ENSOART00020002149;
1	ensembl	exon	2149998	2150118	.	+	.	Parent=ENSOART00020002149;
1	ensembl	exon	2158179	2158300	.	+	.	Parent=ENSOART00020002149;
1	ensembl	exon	2166868	2166999	.	+	.	Parent=ENSOART00020002149;
1	ensembl	exon	2170725	2170837	.	+	.	Parent=ENSOART00020002149;
1	ensembl	exon	2174165	2174281	.	+	.	Parent=ENSOART00020002149;
1	ensembl	exon	2174376	2174574	.	+	.	Parent=ENSOART00020002149;
1	ensembl	exon	2180181	2180419	.	+	.	Parent=ENSOART00020002149;
1	ensembl	exon	2184800	2185057	.	+	.	Parent=ENSOART00020002149;
1	ensembl	exon	2187171	2187357	.	+	.	Parent=ENSOART00020002149;
1	ensembl	exon	2189466	2189599	.	+	.	Parent=ENSOART00020002149;
1	ensembl	exon	2193828	2193948	.	+	.	Parent=ENSOART00020002149;
1	ensembl	exon	2198992	2199038	.	+	.	Parent=ENSOART00020002149;
1	ensembl	exon	2202831	2202938	.	+	.	Parent=ENSOART00020002149;
1	ensembl	exon	2204849	2204904	.	+	.	Parent=ENSOART00020002149;
1	ensembl	exon	2206429	2206516	.	+	.	Parent=ENSOART00020002149;
1	ensembl	exon	2208039	2208158	.	+	.	Parent=ENSOART00020002149;
1	ensembl	exon	2208785	2208882	.	+	.	Parent=ENSOART00020002149;
1	ensembl	exon	2218721	2218839	.	+	.	Parent=ENSOART00020002149;
1	ensembl	exon	2220318	2220991	.	+	.	Parent=ENSOART00020002149;
1	ensembl	mRNA	1991250	2229705	.	+	.	ID=ENSOART00020002064;Parent=ENSOARG00020001352;Name=ENSOART00020002064;Type=GeneModel;PacBioID=*;FLNC=0;
1	ensembl	exon	1991250	1991462	.	+	.	Parent=ENSOART00020002064;
1	ensembl	exon	1996466	1996703	.	+	.	Parent=ENSOART00020002064;
1	ensembl	exon	2091923	2091994	.	+	.	Parent=ENSOART00020002064;
1	ensembl	exon	2126098	2126342	.	+	.	Parent=ENSOART00020002064;
1	ensembl	exon	2139169	2139319	.	+	.	Parent=ENSOART00020002064;
1	ensembl	exon	2149998	2150118	.	+	.	Parent=ENSOART00020002064;
1	ensembl	exon	2158179	2158300	.	+	.	Parent=ENSOART00020002064;
1	ensembl	exon	2166868	2166999	.	+	.	Parent=ENSOART00020002064;
1	ensembl	exon	2170725	2170837	.	+	.	Parent=ENSOART00020002064;
1	ensembl	exon	2174165	2174281	.	+	.	Parent=ENSOART00020002064;
1	ensembl	exon	2174376	2174574	.	+	.	Parent=ENSOART00020002064;
1	ensembl	exon	2180181	2180419	.	+	.	Parent=ENSOART00020002064;
1	ensembl	exon	2184800	2185057	.	+	.	Parent=ENSOART00020002064;
1	ensembl	exon	2187171	2187357	.	+	.	Parent=ENSOART00020002064;
1	ensembl	exon	2189466	2189599	.	+	.	Parent=ENSOART00020002064;
1	ensembl	exon	2193828	2193948	.	+	.	Parent=ENSOART00020002064;
1	ensembl	exon	2198992	2199038	.	+	.	Parent=ENSOART00020002064;
1	ensembl	exon	2202831	2202938	.	+	.	Parent=ENSOART00020002064;
1	ensembl	exon	2204849	2204904	.	+	.	Parent=ENSOART00020002064;
1	ensembl	exon	2206429	2206516	.	+	.	Parent=ENSOART00020002064;
1	ensembl	exon	2208039	2208158	.	+	.	Parent=ENSOART00020002064;
1	ensembl	exon	2208785	2208882	.	+	.	Parent=ENSOART00020002064;
1	ensembl	exon	2218721	2218839	.	+	.	Parent=ENSOART00020002064;
1	ensembl	exon	2220318	2220451	.	+	.	Parent=ENSOART00020002064;
1	ensembl	exon	2229316	2229705	.	+	.	Parent=ENSOART00020002064;
1	ensembl	mRNA	1991250	2230937	.	+	.	ID=ENSOART00020002034;Parent=ENSOARG00020001352;Name=ENSOART00020002034;Type=GeneModel;PacBioID=*;FLNC=0;
1	ensembl	exon	1991250	1991462	.	+	.	Parent=ENSOART00020002034;
1	ensembl	exon	1996466	1996703	.	+	.	Parent=ENSOART00020002034;
1	ensembl	exon	2091923	2091994	.	+	.	Parent=ENSOART00020002034;
1	ensembl	exon	2126098	2126342	.	+	.	Parent=ENSOART00020002034;
1	ensembl	exon	2139169	2139319	.	+	.	Parent=ENSOART00020002034;
1	ensembl	exon	2149998	2150118	.	+	.	Parent=ENSOART00020002034;
1	ensembl	exon	2158179	2158300	.	+	.	Parent=ENSOART00020002034;
1	ensembl	exon	2166868	2166999	.	+	.	Parent=ENSOART00020002034;
1	ensembl	exon	2170725	2170837	.	+	.	Parent=ENSOART00020002034;
1	ensembl	exon	2174165	2174281	.	+	.	Parent=ENSOART00020002034;
1	ensembl	exon	2174376	2174574	.	+	.	Parent=ENSOART00020002034;
1	ensembl	exon	2180181	2180419	.	+	.	Parent=ENSOART00020002034;
1	ensembl	exon	2184800	2185057	.	+	.	Parent=ENSOART00020002034;
1	ensembl	exon	2187171	2187357	.	+	.	Parent=ENSOART00020002034;
1	ensembl	exon	2189466	2189599	.	+	.	Parent=ENSOART00020002034;
1	ensembl	exon	2193828	2193948	.	+	.	Parent=ENSOART00020002034;
1	ensembl	exon	2198992	2199038	.	+	.	Parent=ENSOART00020002034;
1	ensembl	exon	2202831	2202938	.	+	.	Parent=ENSOART00020002034;
1	ensembl	exon	2204849	2204904	.	+	.	Parent=ENSOART00020002034;
1	ensembl	exon	2206429	2206516	.	+	.	Parent=ENSOART00020002034;
1	ensembl	exon	2208039	2208158	.	+	.	Parent=ENSOART00020002034;
1	ensembl	exon	2208785	2208882	.	+	.	Parent=ENSOART00020002034;
1	ensembl	exon	2218721	2218839	.	+	.	Parent=ENSOART00020002034;
1	ensembl	exon	2220318	2220451	.	+	.	Parent=ENSOART00020002034;
1	ensembl	exon	2229316	2229400	.	+	.	Parent=ENSOART00020002034;
1	ensembl	exon	2230331	2230472	.	+	.	Parent=ENSOART00020002034;
1	ensembl	exon	2230898	2230937	.	+	.	Parent=ENSOART00020002034;
1	ensembl	gene	2400901	2401383	.	-	.	ID=ENSOARG00020001470;Name=ENSOARG00020001470;Type=GeneModel;
1	ensembl	mRNA	2400901	2401383	.	-	.	ID=ENSOART00020002219;Parent=ENSOARG00020001470;Name=ENSOART00020002219;Type=GeneModel;PacBioID=*;FLNC=0;
1	ensembl	exon	2400901	2401383	.	-	.	Parent=ENSOART00020002219;
1	ensembl	gene	2720834	2742467	.	-	.	ID=ENSOARG00020001480;Name=ENSOARG00020001480;Type=GeneModel;
1	ensembl	mRNA	2724091	2742443	.	-	.	ID=ENSOART00020002249;Parent=ENSOARG00020001480;Name=ENSOART00020002249;Type=KnownLoci_KnownIsoform;PacBioID=1.16.1;FLNC=3;
1	ensembl	exon	2724091	2724218	.	-	.	Parent=ENSOART00020002249;
1	ensembl	exon	2725367	2725752	.	-	.	Parent=ENSOART00020002249;
1	ensembl	exon	2736266	2736568	.	-	.	Parent=ENSOART00020002249;
1	ensembl	exon	2738213	2738354	.	-	.	Parent=ENSOART00020002249;
1	ensembl	exon	2742404	2742443	.	-	.	Parent=ENSOART00020002249;
1	ensembl	mRNA	2724091	2742443	.	-	.	ID=ENSOART00020002258;Parent=ENSOARG00020001480;Name=ENSOART00020002258;Type=GeneModel;PacBioID=*;FLNC=0;
1	ensembl	exon	2724091	2724218	.	-	.	Parent=ENSOART00020002258;
1	ensembl	exon	2725367	2725752	.	-	.	Parent=ENSOART00020002258;
1	ensembl	exon	2738213	2738354	.	-	.	Parent=ENSOART00020002258;
1	ensembl	exon	2742404	2742443	.	-	.	Parent=ENSOART00020002258;
1	PacBio	transcript	2720834	2742467	.	-	.	ID=1.16.2;Parent=ENSOARG00020001480;Name=1.16.2;Type=KnownLoci_NovelIsoform;PacBioID=1.16.2;FLNC=1;
1	PacBio	exon	2720834	2724218	.	-	.	Parent=1.16.2;
1	PacBio	exon	2725367	2725752	.	-	.	Parent=1.16.2;
1	PacBio	exon	2736266	2736568	.	-	.	Parent=1.16.2;
1	PacBio	exon	2738213	2738359	.	-	.	Parent=1.16.2;
1	PacBio	exon	2742404	2742467	.	-	.	Parent=1.16.2;
1	ensembl	gene	2760896	2821852	.	-	.	ID=ENSOARG00020001517;Name=ENSOARG00020001517;Type=GeneModel;
1	ensembl	mRNA	2762544	2821743	.	-	.	ID=ENSOART00020002375;Parent=ENSOARG00020001517;Name=ENSOART00020002375;Type=GeneModel;PacBioID=*;FLNC=0;
1	ensembl	exon	2762544	2762709	.	-	.	Parent=ENSOART00020002375;
1	ensembl	exon	2763518	2763738	.	-	.	Parent=ENSOART00020002375;
1	ensembl	exon	2793205	2793281	.	-	.	Parent=ENSOART00020002375;
1	ensembl	exon	2795916	2795952	.	-	.	Parent=ENSOART00020002375;
1	ensembl	exon	2796161	2796284	.	-	.	Parent=ENSOART00020002375;
1	ensembl	exon	2798099	2798182	.	-	.	Parent=ENSOART00020002375;
1	ensembl	exon	2798553	2798637	.	-	.	Parent=ENSOART00020002375;
1	ensembl	exon	2799667	2799687	.	-	.	Parent=ENSOART00020002375;
1	ensembl	exon	2802179	2802278	.	-	.	Parent=ENSOART00020002375;
1	ensembl	exon	2806083	2806177	.	-	.	Parent=ENSOART00020002375;
1	ensembl	exon	2811484	2811559	.	-	.	Parent=ENSOART00020002375;
1	ensembl	exon	2812585	2812656	.	-	.	Parent=ENSOART00020002375;
1	ensembl	exon	2814918	2815159	.	-	.	Parent=ENSOART00020002375;
1	ensembl	exon	2815184	2815322	.	-	.	Parent=ENSOART00020002375;
1	ensembl	exon	2815418	2815561	.	-	.	Parent=ENSOART00020002375;
1	ensembl	exon	2817179	2817263	.	-	.	Parent=ENSOART00020002375;
1	ensembl	exon	2817265	2817341	.	-	.	Parent=ENSOART00020002375;
1	ensembl	exon	2817716	2817784	.	-	.	Parent=ENSOART00020002375;
1	ensembl	exon	2821621	2821743	.	-	.	Parent=ENSOART00020002375;
1	ensembl	mRNA	2762544	2821743	.	-	.	ID=ENSOART00020002389;Parent=ENSOARG00020001517;Name=ENSOART00020002389;Type=GeneModel;PacBioID=*;FLNC=0;
1	ensembl	exon	2762544	2762709	.	-	.	Parent=ENSOART00020002389;
1	ensembl	exon	2763518	2763738	.	-	.	Parent=ENSOART00020002389;
1	ensembl	exon	2793205	2793281	.	-	.	Parent=ENSOART00020002389;
1	ensembl	exon	2795916	2795952	.	-	.	Parent=ENSOART00020002389;
1	ensembl	exon	2796161	2796284	.	-	.	Parent=ENSOART00020002389;
1	ensembl	exon	2798099	2798182	.	-	.	Parent=ENSOART00020002389;
1	ensembl	exon	2798553	2798637	.	-	.	Parent=ENSOART00020002389;
1	ensembl	exon	2799667	2799687	.	-	.	Parent=ENSOART00020002389;
1	ensembl	exon	2811484	2811559	.	-	.	Parent=ENSOART00020002389;
1	ensembl	exon	2812585	2812656	.	-	.	Parent=ENSOART00020002389;
1	ensembl	exon	2814918	2815159	.	-	.	Parent=ENSOART00020002389;
1	ensembl	exon	2815184	2815322	.	-	.	Parent=ENSOART00020002389;
1	ensembl	exon	2815418	2815561	.	-	.	Parent=ENSOART00020002389;
1	ensembl	exon	2817179	2817263	.	-	.	Parent=ENSOART00020002389;
1	ensembl	exon	2817265	2817341	.	-	.	Parent=ENSOART00020002389;
1	ensembl	exon	2817716	2817784	.	-	.	Parent=ENSOART00020002389;
1	ensembl	exon	2821621	2821743	.	-	.	Parent=ENSOART00020002389;
1	PacBio	transcript	2760896	2821852	.	-	.	ID=1.17.1;Parent=ENSOARG00020001517;Name=1.17.1;Type=KnownLoci_NovelIsoform;PacBioID=1.17.1;FLNC=1;
1	PacBio	exon	2760896	2762709	.	-	.	Parent=1.17.1;
1	PacBio	exon	2763518	2763741	.	-	.	Parent=1.17.1;
1	PacBio	exon	2793205	2793281	.	-	.	Parent=1.17.1;
1	PacBio	exon	2795916	2795952	.	-	.	Parent=1.17.1;
1	PacBio	exon	2796161	2796284	.	-	.	Parent=1.17.1;
1	PacBio	exon	2798099	2798182	.	-	.	Parent=1.17.1;
1	PacBio	exon	2798553	2798661	.	-	.	Parent=1.17.1;
1	PacBio	exon	2799667	2799687	.	-	.	Parent=1.17.1;
1	PacBio	exon	2811484	2811559	.	-	.	Parent=1.17.1;
1	PacBio	exon	2812585	2812656	.	-	.	Parent=1.17.1;
1	PacBio	exon	2814918	2815322	.	-	.	Parent=1.17.1;
1	PacBio	exon	2815418	2815561	.	-	.	Parent=1.17.1;
1	PacBio	exon	2817179	2817341	.	-	.	Parent=1.17.1;
1	PacBio	exon	2817716	2817784	.	-	.	Parent=1.17.1;
1	PacBio	exon	2821621	2821852	.	-	.	Parent=1.17.1;
1	ensembl	gene	2874592	2888663	.	+	.	ID=ENSOARG00020001597;Name=ENSOARG00020001597;Type=GeneModel;
1	ensembl	mRNA	2874592	2888663	.	+	.	ID=ENSOART00020002415;Parent=ENSOARG00020001597;Name=ENSOART00020002415;Type=GeneModel;PacBioID=*;FLNC=0;
1	ensembl	exon	2874592	2874821	.	+	.	Parent=ENSOART00020002415;
1	ensembl	exon	2875468	2875530	.	+	.	Parent=ENSOART00020002415;
1	ensembl	exon	2876472	2876626	.	+	.	Parent=ENSOART00020002415;
1	ensembl	exon	2878421	2878542	.	+	.	Parent=ENSOART00020002415;
1	ensembl	exon	2879541	2879742	.	+	.	Parent=ENSOART00020002415;
1	ensembl	exon	2883520	2883571	.	+	.	Parent=ENSOART00020002415;
1	ensembl	exon	2884809	2884951	.	+	.	Parent=ENSOART00020002415;
1	ensembl	exon	2885259	2885337	.	+	.	Parent=ENSOART00020002415;
1	ensembl	exon	2887511	2887617	.	+	.	Parent=ENSOART00020002415;
1	ensembl	exon	2888186	2888339	.	+	.	Parent=ENSOART00020002415;
1	ensembl	exon	2888528	2888663	.	+	.	Parent=ENSOART00020002415;
1	ensembl	gene	2898396	2903418	.	+	.	ID=ENSOARG00020001611;Name=ENSOARG00020001611;Type=GeneModel;
1	ensembl	mRNA	2898396	2903418	.	+	.	ID=ENSOART00020002447;Parent=ENSOARG00020001611;Name=ENSOART00020002447;Type=GeneModel;PacBioID=*;FLNC=0;
1	ensembl	exon	2898396	2898687	.	+	.	Parent=ENSOART00020002447;
1	ensembl	exon	2899485	2899677	.	+	.	Parent=ENSOART00020002447;
1	ensembl	exon	2900741	2900891	.	+	.	Parent=ENSOART00020002447;
1	ensembl	exon	2903227	2903418	.	+	.	Parent=ENSOART00020002447;
1	ensembl	gene	2910562	2911638	.	+	.	ID=ENSOARG00020001631;Name=ENSOARG00020001631;Type=GeneModel;
1	ensembl	mRNA	2910562	2911638	.	+	.	ID=ENSOART00020002498;Parent=ENSOARG00020001631;Name=ENSOART00020002498;Type=GeneModel;PacBioID=*;FLNC=0;
1	ensembl	exon	2910562	2910642	.	+	.	Parent=ENSOART00020002498;
1	ensembl	exon	2910730	2910816	.	+	.	Parent=ENSOART00020002498;
1	ensembl	exon	2910907	2910988	.	+	.	Parent=ENSOART00020002498;
1	ensembl	exon	2911211	2911638	.	+	.	Parent=ENSOART00020002498;
1	ensembl	mRNA	2910562	2911638	.	+	.	ID=ENSOART00020002503;Parent=ENSOARG00020001631;Name=ENSOART00020002503;Type=GeneModel;PacBioID=*;FLNC=0;
1	ensembl	exon	2910562	2910642	.	+	.	Parent=ENSOART00020002503;
1	ensembl	exon	2910907	2910988	.	+	.	Parent=ENSOART00020002503;
1	ensembl	exon	2911211	2911638	.	+	.	Parent=ENSOART00020002503;
1	ensembl	gene	2926333	2926533	.	+	.	ID=ENSOARG00020001664;Name=ENSOARG00020001664;Type=GeneModel;
1	ensembl	mRNA	2926333	2926533	.	+	.	ID=ENSOART00020002517;Parent=ENSOARG00020001664;Name=ENSOART00020002517;Type=GeneModel;PacBioID=*;FLNC=0;
1	ensembl	exon	2926333	2926533	.	+	.	Parent=ENSOART00020002517;
1	ensembl	gene	2938122	2962084	.	+	.	ID=ENSOARG00020001689;Name=ENSOARG00020001689;Type=GeneModel;
1	ensembl	mRNA	2938146	2962069	.	+	.	ID=ENSOART00020002548;Parent=ENSOARG00020001689;Name=ENSOART00020002548;Type=GeneModel;PacBioID=*;FLNC=0;
1	ensembl	exon	2938146	2938269	.	+	.	Parent=ENSOART00020002548;
1	ensembl	exon	2945729	2945785	.	+	.	Parent=ENSOART00020002548;
1	ensembl	exon	2948677	2948796	.	+	.	Parent=ENSOART00020002548;
1	ensembl	exon	2950060	2950186	.	+	.	Parent=ENSOART00020002548;
1	ensembl	exon	2951243	2951349	.	+	.	Parent=ENSOART00020002548;
1	ensembl	exon	2951688	2951781	.	+	.	Parent=ENSOART00020002548;
1	ensembl	exon	2952066	2952153	.	+	.	Parent=ENSOART00020002548;
1	ensembl	exon	2953533	2953654	.	+	.	Parent=ENSOART00020002548;
1	ensembl	exon	2959730	2959849	.	+	.	Parent=ENSOART00020002548;
1	ensembl	exon	2961310	2962069	.	+	.	Parent=ENSOART00020002548;
1	ensembl	mRNA	2938167	2951751	.	+	.	ID=ENSOART00020002597;Parent=ENSOARG00020001689;Name=ENSOART00020002597;Type=GeneModel;PacBioID=*;FLNC=0;
1	ensembl	exon	2938167	2938269	.	+	.	Parent=ENSOART00020002597;
1	ensembl	exon	2945214	2945279	.	+	.	Parent=ENSOART00020002597;
1	ensembl	exon	2945729	2945785	.	+	.	Parent=ENSOART00020002597;
1	ensembl	exon	2948677	2948796	.	+	.	Parent=ENSOART00020002597;
1	ensembl	exon	2950060	2950186	.	+	.	Parent=ENSOART00020002597;
1	ensembl	exon	2951688	2951751	.	+	.	Parent=ENSOART00020002597;
1	ensembl	mRNA	2938167	2962061	.	+	.	ID=ENSOART00020002581;Parent=ENSOARG00020001689;Name=ENSOART00020002581;Type=GeneModel;PacBioID=*;FLNC=0;
1	ensembl	exon	2938167	2938269	.	+	.	Parent=ENSOART00020002581;
1	ensembl	exon	2945214	2945279	.	+	.	Parent=ENSOART00020002581;
1	ensembl	exon	2945729	2945785	.	+	.	Parent=ENSOART00020002581;
1	ensembl	exon	2948677	2948796	.	+	.	Parent=ENSOART00020002581;
1	ensembl	exon	2950060	2950186	.	+	.	Parent=ENSOART00020002581;
1	ensembl	exon	2951243	2951349	.	+	.	Parent=ENSOART00020002581;
1	ensembl	exon	2951688	2951781	.	+	.	Parent=ENSOART00020002581;
1	ensembl	exon	2952066	2952153	.	+	.	Parent=ENSOART00020002581;
1	ensembl	exon	2953533	2953654	.	+	.	Parent=ENSOART00020002581;
1	ensembl	exon	2959730	2959849	.	+	.	Parent=ENSOART00020002581;
1	ensembl	exon	2961310	2961391	.	+	.	Parent=ENSOART00020002581;
1	ensembl	exon	2961837	2962061	.	+	.	Parent=ENSOART00020002581;
1	ensembl	mRNA	2938167	2962061	.	+	.	ID=ENSOART00020002591;Parent=ENSOARG00020001689;Name=ENSOART00020002591;Type=GeneModel;PacBioID=*;FLNC=0;
1	ensembl	exon	2938167	2938269	.	+	.	Parent=ENSOART00020002591;
1	ensembl	exon	2945214	2945279	.	+	.	Parent=ENSOART00020002591;
1	ensembl	exon	2945729	2945785	.	+	.	Parent=ENSOART00020002591;
1	ensembl	exon	2951688	2951781	.	+	.	Parent=ENSOART00020002591;
1	ensembl	exon	2952066	2952153	.	+	.	Parent=ENSOART00020002591;
1	ensembl	exon	2953533	2953654	.	+	.	Parent=ENSOART00020002591;
1	ensembl	exon	2959730	2959849	.	+	.	Parent=ENSOART00020002591;
1	ensembl	exon	2961310	2961391	.	+	.	Parent=ENSOART00020002591;
1	ensembl	exon	2961837	2962061	.	+	.	Parent=ENSOART00020002591;
1	PacBio	transcript	2938122	2962082	.	+	.	ID=1.1019.1;Parent=ENSOARG00020001689;Name=1.1019.1;Type=KnownLoci_NovelIsoform;PacBioID=1.1019.1;FLNC=1;
1	PacBio	exon	2938122	2938269	.	+	.	Parent=1.1019.1;
1	PacBio	exon	2945729	2945785	.	+	.	Parent=1.1019.1;
1	PacBio	exon	2948677	2950186	.	+	.	Parent=1.1019.1;
1	PacBio	exon	2951243	2951349	.	+	.	Parent=1.1019.1;
1	PacBio	exon	2951688	2951781	.	+	.	Parent=1.1019.1;
1	PacBio	exon	2952066	2953654	.	+	.	Parent=1.1019.1;
1	PacBio	exon	2959730	2959849	.	+	.	Parent=1.1019.1;
1	PacBio	exon	2961310	2961391	.	+	.	Parent=1.1019.1;
1	PacBio	exon	2961837	2962082	.	+	.	Parent=1.1019.1;
1	PacBio	transcript	2938131	2962084	.	+	.	ID=1.1019.2;Parent=ENSOARG00020001689;Name=1.1019.2;Type=KnownLoci_NovelIsoform;PacBioID=1.1019.2;FLNC=4;
1	PacBio	exon	2938131	2938269	.	+	.	Parent=1.1019.2;
1	PacBio	exon	2945729	2945785	.	+	.	Parent=1.1019.2;
1	PacBio	exon	2948677	2948796	.	+	.	Parent=1.1019.2;
1	PacBio	exon	2950060	2950186	.	+	.	Parent=1.1019.2;
1	PacBio	exon	2951243	2951349	.	+	.	Parent=1.1019.2;
1	PacBio	exon	2951688	2951781	.	+	.	Parent=1.1019.2;
1	PacBio	exon	2952066	2952153	.	+	.	Parent=1.1019.2;
1	PacBio	exon	2953533	2953654	.	+	.	Parent=1.1019.2;
1	PacBio	exon	2959730	2959849	.	+	.	Parent=1.1019.2;
1	PacBio	exon	2961310	2961391	.	+	.	Parent=1.1019.2;
1	PacBio	exon	2961837	2962084	.	+	.	Parent=1.1019.2;
1	PacBio	transcript	2938131	2962084	.	+	.	ID=1.1019.3;Parent=ENSOARG00020001689;Name=1.1019.3;Type=KnownLoci_NovelIsoform;PacBioID=1.1019.3;FLNC=1;
1	PacBio	exon	2938131	2938269	.	+	.	Parent=1.1019.3;
1	PacBio	exon	2945729	2945785	.	+	.	Parent=1.1019.3;
1	PacBio	exon	2948677	2948796	.	+	.	Parent=1.1019.3;
1	PacBio	exon	2948914	2949013	.	+	.	Parent=1.1019.3;
1	PacBio	exon	2950060	2950186	.	+	.	Parent=1.1019.3;
1	PacBio	exon	2951243	2951349	.	+	.	Parent=1.1019.3;
1	PacBio	exon	2951688	2951781	.	+	.	Parent=1.1019.3;
1	PacBio	exon	2952066	2952153	.	+	.	Parent=1.1019.3;
1	PacBio	exon	2953533	2953654	.	+	.	Parent=1.1019.3;
1	PacBio	exon	2959730	2959849	.	+	.	Parent=1.1019.3;
1	PacBio	exon	2961310	2961391	.	+	.	Parent=1.1019.3;
1	PacBio	exon	2961837	2962084	.	+	.	Parent=1.1019.3;
1	ensembl	gene	2964980	2973158	.	-	.	ID=ENSOARG00020001730;Name=ENSOARG00020001730;Type=GeneModel;
1	ensembl	mRNA	2964980	2973158	.	-	.	ID=ENSOART00020002619;Parent=ENSOARG00020001730;Name=ENSOART00020002619;Type=GeneModel;PacBioID=*;FLNC=0;
1	ensembl	exon	2964980	2965078	.	-	.	Parent=ENSOART00020002619;
1	ensembl	exon	2966249	2966327	.	-	.	Parent=ENSOART00020002619;
1	ensembl	exon	2967288	2967378	.	-	.	Parent=ENSOART00020002619;
1	ensembl	exon	2967476	2967584	.	-	.	Parent=ENSOART00020002619;
1	ensembl	exon	2967663	2967833	.	-	.	Parent=ENSOART00020002619;
1	ensembl	exon	2967838	2967852	.	-	.	Parent=ENSOART00020002619;
1	ensembl	exon	2967855	2967910	.	-	.	Parent=ENSOART00020002619;
1	ensembl	exon	2969406	2969508	.	-	.	Parent=ENSOART00020002619;
1	ensembl	exon	2970547	2970672	.	-	.	Parent=ENSOART00020002619;
1	ensembl	exon	2972988	2973158	.	-	.	Parent=ENSOART00020002619;
1	ensembl	gene	2978031	2990951	.	-	.	ID=ENSOARG00020001740;Name=ENSOARG00020001740;Type=GeneModel;
1	ensembl	mRNA	2979883	2989121	.	-	.	ID=ENSOART00020002634;Parent=ENSOARG00020001740;Name=ENSOART00020002634;Type=GeneModel;PacBioID=*;FLNC=0;
1	ensembl	exon	2979883	2980134	.	-	.	Parent=ENSOART00020002634;
1	ensembl	exon	2981370	2981515	.	-	.	Parent=ENSOART00020002634;
1	ensembl	exon	2982435	2982623	.	-	.	Parent=ENSOART00020002634;
1	ensembl	exon	2984241	2984396	.	-	.	Parent=ENSOART00020002634;
1	ensembl	exon	2984887	2984973	.	-	.	Parent=ENSOART00020002634;
1	ensembl	exon	2986769	2986904	.	-	.	Parent=ENSOART00020002634;
1	ensembl	exon	2988307	2989121	.	-	.	Parent=ENSOART00020002634;
1	PacBio	transcript	2978031	2990951	.	-	.	ID=1.18.1;Parent=ENSOARG00020001740;Name=1.18.1;Type=KnownLoci_NovelIsoform;PacBioID=1.18.1;FLNC=7;
1	PacBio	exon	2978031	2980134	.	-	.	Parent=1.18.1;
1	PacBio	exon	2981370	2981515	.	-	.	Parent=1.18.1;
1	PacBio	exon	2982435	2982623	.	-	.	Parent=1.18.1;
1	PacBio	exon	2984241	2984396	.	-	.	Parent=1.18.1;
1	PacBio	exon	2984887	2984973	.	-	.	Parent=1.18.1;
1	PacBio	exon	2986769	2986904	.	-	.	Parent=1.18.1;
1	PacBio	exon	2988307	2989121	.	-	.	Parent=1.18.1;
1	PacBio	exon	2990858	2990951	.	-	.	Parent=1.18.1;
1	PacBio	transcript	2978031	2988636	.	-	.	ID=1.18.2;Parent=ENSOARG00020001740;Name=1.18.2;Type=KnownLoci_NovelIsoform;PacBioID=1.18.2;FLNC=1;
1	PacBio	exon	2978031	2979260	.	-	.	Parent=1.18.2;
1	PacBio	exon	2979633	2980134	.	-	.	Parent=1.18.2;
1	PacBio	exon	2981370	2981515	.	-	.	Parent=1.18.2;
1	PacBio	exon	2982435	2982623	.	-	.	Parent=1.18.2;
1	PacBio	exon	2984241	2984396	.	-	.	Parent=1.18.2;
1	PacBio	exon	2984887	2984973	.	-	.	Parent=1.18.2;
1	PacBio	exon	2986769	2986904	.	-	.	Parent=1.18.2;
1	PacBio	exon	2988307	2988636	.	-	.	Parent=1.18.2;
1	PacBio	transcript	2978091	2990941	.	-	.	ID=1.18.3;Parent=ENSOARG00020001740;Name=1.18.3;Type=KnownLoci_NovelIsoform;PacBioID=1.18.3;FLNC=1;
1	PacBio	exon	2978091	2979179	.	-	.	Parent=1.18.3;
1	PacBio	exon	2979335	2980134	.	-	.	Parent=1.18.3;
1	PacBio	exon	2981370	2981515	.	-	.	Parent=1.18.3;
1	PacBio	exon	2982435	2982623	.	-	.	Parent=1.18.3;
1	PacBio	exon	2984241	2984396	.	-	.	Parent=1.18.3;
1	PacBio	exon	2984887	2984973	.	-	.	Parent=1.18.3;
1	PacBio	exon	2986769	2986904	.	-	.	Parent=1.18.3;
1	PacBio	exon	2988307	2989121	.	-	.	Parent=1.18.3;
1	PacBio	exon	2990858	2990941	.	-	.	Parent=1.18.3;
1	ensembl	gene	3064270	3130914	.	-	.	ID=ENSOARG00020001794;Name=ENSOARG00020001794;Type=GeneModel;
1	ensembl	mRNA	3064270	3130914	.	-	.	ID=ENSOART00020002766;Parent=ENSOARG00020001794;Name=ENSOART00020002766;Type=GeneModel;PacBioID=*;FLNC=0;
1	ensembl	exon	3064270	3065423	.	-	.	Parent=ENSOART00020002766;
1	ensembl	exon	3102496	3102571	.	-	.	Parent=ENSOART00020002766;
1	ensembl	exon	3103830	3103929	.	-	.	Parent=ENSOART00020002766;
1	ensembl	exon	3104451	3104534	.	-	.	Parent=ENSOART00020002766;
1	ensembl	exon	3107073	3107109	.	-	.	Parent=ENSOART00020002766;
1	ensembl	exon	3113182	3113288	.	-	.	Parent=ENSOART00020002766;
1	ensembl	exon	3114342	3114506	.	-	.	Parent=ENSOART00020002766;
1	ensembl	exon	3114688	3114815	.	-	.	Parent=ENSOART00020002766;
1	ensembl	exon	3118181	3118361	.	-	.	Parent=ENSOART00020002766;
1	ensembl	exon	3123104	3123204	.	-	.	Parent=ENSOART00020002766;
1	ensembl	exon	3127787	3127902	.	-	.	Parent=ENSOART00020002766;
1	ensembl	exon	3130785	3130914	.	-	.	Parent=ENSOART00020002766;
1	ensembl	mRNA	3066299	3130914	.	-	.	ID=ENSOART00020002786;Parent=ENSOARG00020001794;Name=ENSOART00020002786;Type=GeneModel;PacBioID=*;FLNC=0;
1	ensembl	exon	3066299	3067532	.	-	.	Parent=ENSOART00020002786;
1	ensembl	exon	3104451	3104534	.	-	.	Parent=ENSOART00020002786;
1	ensembl	exon	3107073	3107109	.	-	.	Parent=ENSOART00020002786;
1	ensembl	exon	3113182	3113288	.	-	.	Parent=ENSOART00020002786;
1	ensembl	exon	3114342	3114506	.	-	.	Parent=ENSOART00020002786;
1	ensembl	exon	3114688	3114815	.	-	.	Parent=ENSOART00020002786;
1	ensembl	exon	3118181	3118361	.	-	.	Parent=ENSOART00020002786;
1	ensembl	exon	3123104	3123204	.	-	.	Parent=ENSOART00020002786;
1	ensembl	exon	3127787	3127902	.	-	.	Parent=ENSOART00020002786;
1	ensembl	exon	3130785	3130914	.	-	.	Parent=ENSOART00020002786;
1	ensembl	mRNA	3100638	3130914	.	-	.	ID=ENSOART00020002812;Parent=ENSOARG00020001794;Name=ENSOART00020002812;Type=KnownLoci_KnownIsoform;PacBioID=1.19.2;FLNC=2;
1	ensembl	exon	3100638	3101791	.	-	.	Parent=ENSOART00020002812;
1	ensembl	exon	3102496	3102571	.	-	.	Parent=ENSOART00020002812;
1	ensembl	exon	3103830	3103929	.	-	.	Parent=ENSOART00020002812;
1	ensembl	exon	3104451	3104534	.	-	.	Parent=ENSOART00020002812;
1	ensembl	exon	3107073	3107109	.	-	.	Parent=ENSOART00020002812;
1	ensembl	exon	3113182	3113288	.	-	.	Parent=ENSOART00020002812;
1	ensembl	exon	3114342	3114506	.	-	.	Parent=ENSOART00020002812;
1	ensembl	exon	3114688	3114815	.	-	.	Parent=ENSOART00020002812;
1	ensembl	exon	3118181	3118361	.	-	.	Parent=ENSOART00020002812;
1	ensembl	exon	3123104	3123204	.	-	.	Parent=ENSOART00020002812;
1	ensembl	exon	3127787	3127902	.	-	.	Parent=ENSOART00020002812;
1	ensembl	exon	3130785	3130914	.	-	.	Parent=ENSOART00020002812;
1	PacBio	transcript	3100857	3130887	.	-	.	ID=1.19.1;Parent=ENSOARG00020001794;Name=1.19.1;Type=KnownLoci_NovelIsoform;PacBioID=1.19.1;FLNC=1;
1	PacBio	exon	3100857	3101791	.	-	.	Parent=1.19.1;
1	PacBio	exon	3102496	3102571	.	-	.	Parent=1.19.1;
1	PacBio	exon	3103830	3103929	.	-	.	Parent=1.19.1;
1	PacBio	exon	3104451	3104534	.	-	.	Parent=1.19.1;
1	PacBio	exon	3107073	3107109	.	-	.	Parent=1.19.1;
1	PacBio	exon	3113182	3113288	.	-	.	Parent=1.19.1;
1	PacBio	exon	3114342	3114506	.	-	.	Parent=1.19.1;
1	PacBio	exon	3114688	3114815	.	-	.	Parent=1.19.1;
1	PacBio	exon	3118181	3118361	.	-	.	Parent=1.19.1;
1	PacBio	exon	3123104	3123204	.	-	.	Parent=1.19.1;
1	PacBio	exon	3127787	3127899	.	-	.	Parent=1.19.1;
1	PacBio	exon	3130765	3130887	.	-	.	Parent=1.19.1;
1	PacBio	transcript	3100861	3130890	.	-	.	ID=1.19.3;Parent=ENSOARG00020001794;Name=1.19.3;Type=KnownLoci_NovelIsoform;PacBioID=1.19.3;FLNC=1;
1	PacBio	exon	3100861	3101791	.	-	.	Parent=1.19.3;
1	PacBio	exon	3102496	3102571	.	-	.	Parent=1.19.3;
1	PacBio	exon	3103830	3103929	.	-	.	Parent=1.19.3;
1	PacBio	exon	3104451	3104534	.	-	.	Parent=1.19.3;
1	PacBio	exon	3107073	3107109	.	-	.	Parent=1.19.3;
1	PacBio	exon	3113182	3113288	.	-	.	Parent=1.19.3;
1	PacBio	exon	3114342	3114506	.	-	.	Parent=1.19.3;
1	PacBio	exon	3114688	3114815	.	-	.	Parent=1.19.3;
1	PacBio	exon	3118181	3118361	.	-	.	Parent=1.19.3;
1	PacBio	exon	3123104	3123204	.	-	.	Parent=1.19.3;
1	PacBio	exon	3127787	3127899	.	-	.	Parent=1.19.3;
1	PacBio	exon	3130785	3130890	.	-	.	Parent=1.19.3;
1	ensembl	gene	3143148	3188863	.	-	.	ID=ENSOARG00020001897;Name=ENSOARG00020001897;Type=GeneModel;
1	ensembl	mRNA	3143669	3184089	.	-	.	ID=ENSOART00020002892;Parent=ENSOARG00020001897;Name=ENSOART00020002892;Type=GeneModel;PacBioID=*;FLNC=0;
1	ensembl	exon	3143669	3143773	.	-	.	Parent=ENSOART00020002892;
1	ensembl	exon	3145785	3145847	.	-	.	Parent=ENSOART00020002892;
1	ensembl	exon	3148814	3148846	.	-	.	Parent=ENSOART00020002892;
1	ensembl	exon	3150085	3150142	.	-	.	Parent=ENSOART00020002892;
1	ensembl	exon	3151931	3152001	.	-	.	Parent=ENSOART00020002892;
1	ensembl	exon	3159290	3159357	.	-	.	Parent=ENSOART00020002892;
1	ensembl	exon	3183972	3184089	.	-	.	Parent=ENSOART00020002892;
1	ensembl	mRNA	3143669	3188822	.	-	.	ID=ENSOART00020002885;Parent=ENSOARG00020001897;Name=ENSOART00020002885;Type=KnownLoci_KnownIsoform;PacBioID=1.20.1;FLNC=1;
1	ensembl	exon	3143669	3143773	.	-	.	Parent=ENSOART00020002885;
1	ensembl	exon	3145785	3145847	.	-	.	Parent=ENSOART00020002885;
1	ensembl	exon	3148814	3148846	.	-	.	Parent=ENSOART00020002885;
1	ensembl	exon	3150085	3150142	.	-	.	Parent=ENSOART00020002885;
1	ensembl	exon	3151931	3152001	.	-	.	Parent=ENSOART00020002885;
1	ensembl	exon	3159290	3159357	.	-	.	Parent=ENSOART00020002885;
1	ensembl	exon	3174694	3174723	.	-	.	Parent=ENSOART00020002885;
1	ensembl	exon	3183972	3184105	.	-	.	Parent=ENSOART00020002885;
1	ensembl	exon	3188741	3188822	.	-	.	Parent=ENSOART00020002885;
1	ensembl	mRNA	3143703	3188786	.	-	.	ID=ENSOART00020002932;Parent=ENSOARG00020001897;Name=ENSOART00020002932;Type=GeneModel;PacBioID=*;FLNC=0;
1	ensembl	exon	3143703	3143773	.	-	.	Parent=ENSOART00020002932;
1	ensembl	exon	3145785	3145847	.	-	.	Parent=ENSOART00020002932;
1	ensembl	exon	3148814	3148846	.	-	.	Parent=ENSOART00020002932;
1	ensembl	exon	3150085	3150142	.	-	.	Parent=ENSOART00020002932;
1	ensembl	exon	3151931	3152001	.	-	.	Parent=ENSOART00020002932;
1	ensembl	exon	3159290	3159357	.	-	.	Parent=ENSOART00020002932;
1	ensembl	exon	3170758	3170823	.	-	.	Parent=ENSOART00020002932;
1	ensembl	exon	3174694	3174723	.	-	.	Parent=ENSOART00020002932;
1	ensembl	exon	3188741	3188786	.	-	.	Parent=ENSOART00020002932;
1	ensembl	mRNA	3143703	3188822	.	-	.	ID=ENSOART00020002919;Parent=ENSOARG00020001897;Name=ENSOART00020002919;Type=KnownLoci_KnownIsoform;PacBioID=1.20.2;FLNC=7;
1	ensembl	exon	3143703	3143773	.	-	.	Parent=ENSOART00020002919;
1	ensembl	exon	3145785	3145847	.	-	.	Parent=ENSOART00020002919;
1	ensembl	exon	3148814	3148846	.	-	.	Parent=ENSOART00020002919;
1	ensembl	exon	3150085	3150142	.	-	.	Parent=ENSOART00020002919;
1	ensembl	exon	3151931	3152001	.	-	.	Parent=ENSOART00020002919;
1	ensembl	exon	3159290	3159357	.	-	.	Parent=ENSOART00020002919;
1	ensembl	exon	3170758	3170823	.	-	.	Parent=ENSOART00020002919;
1	ensembl	exon	3174694	3174723	.	-	.	Parent=ENSOART00020002919;
1	ensembl	exon	3183972	3184105	.	-	.	Parent=ENSOART00020002919;
1	ensembl	exon	3188741	3188822	.	-	.	Parent=ENSOART00020002919;
1	ensembl	mRNA	3143723	3188822	.	-	.	ID=ENSOART00020002939;Parent=ENSOARG00020001897;Name=ENSOART00020002939;Type=GeneModel;PacBioID=*;FLNC=0;
1	ensembl	exon	3143723	3143773	.	-	.	Parent=ENSOART00020002939;
1	ensembl	exon	3148814	3148846	.	-	.	Parent=ENSOART00020002939;
1	ensembl	exon	3150085	3150142	.	-	.	Parent=ENSOART00020002939;
1	ensembl	exon	3151931	3152001	.	-	.	Parent=ENSOART00020002939;
1	ensembl	exon	3159290	3159357	.	-	.	Parent=ENSOART00020002939;
1	ensembl	exon	3170758	3170823	.	-	.	Parent=ENSOART00020002939;
1	ensembl	exon	3174694	3174723	.	-	.	Parent=ENSOART00020002939;
1	ensembl	exon	3183972	3184105	.	-	.	Parent=ENSOART00020002939;
1	ensembl	exon	3188741	3188822	.	-	.	Parent=ENSOART00020002939;
1	PacBio	transcript	3143148	3188863	.	-	.	ID=1.20.3;Parent=ENSOARG00020001897;Name=1.20.3;Type=KnownLoci_NovelIsoform;PacBioID=1.20.3;FLNC=1;
1	PacBio	exon	3143148	3143773	.	-	.	Parent=1.20.3;
1	PacBio	exon	3144160	3144193	.	-	.	Parent=1.20.3;
1	PacBio	exon	3145785	3145847	.	-	.	Parent=1.20.3;
1	PacBio	exon	3148814	3148846	.	-	.	Parent=1.20.3;
1	PacBio	exon	3150085	3150142	.	-	.	Parent=1.20.3;
1	PacBio	exon	3151931	3152001	.	-	.	Parent=1.20.3;
1	PacBio	exon	3159290	3159357	.	-	.	Parent=1.20.3;
1	PacBio	exon	3170758	3170823	.	-	.	Parent=1.20.3;
1	PacBio	exon	3174694	3174723	.	-	.	Parent=1.20.3;
1	PacBio	exon	3183972	3184105	.	-	.	Parent=1.20.3;
1	PacBio	exon	3188741	3188863	.	-	.	Parent=1.20.3;
1	ensembl	gene	3219889	3261680	.	-	.	ID=ENSOARG00020001939;Name=ENSOARG00020001939;Type=GeneModel;
1	ensembl	mRNA	3220095	3261655	.	-	.	ID=ENSOART00020002961;Parent=ENSOARG00020001939;Name=ENSOART00020002961;Type=KnownLoci_KnownIsoform;PacBioID=1.21.1;FLNC=10;
1	ensembl	exon	3220095	3220479	.	-	.	Parent=ENSOART00020002961;
1	ensembl	exon	3251898	3252036	.	-	.	Parent=ENSOART00020002961;
1	ensembl	exon	3261578	3261655	.	-	.	Parent=ENSOART00020002961;
1	PacBio	transcript	3219889	3261680	.	-	.	ID=1.21.2;Parent=ENSOARG00020001939;Name=1.21.2;Type=KnownLoci_NovelIsoform;PacBioID=1.21.2;FLNC=1;
1	PacBio	exon	3219889	3220479	.	-	.	Parent=1.21.2;
1	PacBio	exon	3232959	3233071	.	-	.	Parent=1.21.2;
1	PacBio	exon	3251898	3252036	.	-	.	Parent=1.21.2;
1	PacBio	exon	3261578	3261680	.	-	.	Parent=1.21.2;
1	PacBio	transcript	3243711	3261678	.	-	.	ID=1.21.3;Parent=ENSOARG00020001939;Name=1.21.3;Type=KnownLoci_NovelIsoform;PacBioID=1.21.3;FLNC=1;
1	PacBio	exon	3243711	3246455	.	-	.	Parent=1.21.3;
1	PacBio	exon	3251898	3252036	.	-	.	Parent=1.21.3;
1	PacBio	exon	3252130	3252334	.	-	.	Parent=1.21.3;
1	PacBio	exon	3252994	3253052	.	-	.	Parent=1.21.3;
1	PacBio	exon	3261578	3261678	.	-	.	Parent=1.21.3;
1	ensembl	gene	3277141	3298063	.	-	.	ID=ENSOARG00020001964;Name=ENSOARG00020001964;Type=GeneModel;
1	ensembl	mRNA	3277141	3293052	.	-	.	ID=ENSOART00020003095;Parent=ENSOARG00020001964;Name=ENSOART00020003095;Type=GeneModel;PacBioID=*;FLNC=0;
1	ensembl	exon	3277141	3277264	.	-	.	Parent=ENSOART00020003095;
1	ensembl	exon	3277404	3277549	.	-	.	Parent=ENSOART00020003095;
1	ensembl	exon	3283782	3284070	.	-	.	Parent=ENSOART00020003095;
1	ensembl	exon	3286203	3286276	.	-	.	Parent=ENSOART00020003095;
1	ensembl	exon	3286365	3286444	.	-	.	Parent=ENSOART00020003095;
1	ensembl	exon	3288426	3288554	.	-	.	Parent=ENSOART00020003095;
1	ensembl	exon	3289427	3289541	.	-	.	Parent=ENSOART00020003095;
1	ensembl	exon	3291843	3291921	.	-	.	Parent=ENSOART00020003095;
1	ensembl	exon	3292052	3292074	.	-	.	Parent=ENSOART00020003095;
1	ensembl	exon	3292165	3292348	.	-	.	Parent=ENSOART00020003095;
1	ensembl	exon	3293039	3293052	.	-	.	Parent=ENSOART00020003095;
1	ensembl	mRNA	3277141	3298063	.	-	.	ID=ENSOART00020003073;Parent=ENSOARG00020001964;Name=ENSOART00020003073;Type=GeneModel;PacBioID=*;FLNC=0;
1	ensembl	exon	3277141	3277264	.	-	.	Parent=ENSOART00020003073;
1	ensembl	exon	3277404	3277549	.	-	.	Parent=ENSOART00020003073;
1	ensembl	exon	3283782	3284070	.	-	.	Parent=ENSOART00020003073;
1	ensembl	exon	3286203	3286276	.	-	.	Parent=ENSOART00020003073;
1	ensembl	exon	3286365	3286444	.	-	.	Parent=ENSOART00020003073;
1	ensembl	exon	3288426	3288554	.	-	.	Parent=ENSOART00020003073;
1	ensembl	exon	3289427	3289541	.	-	.	Parent=ENSOART00020003073;
1	ensembl	exon	3291843	3291921	.	-	.	Parent=ENSOART00020003073;
1	ensembl	exon	3292052	3292074	.	-	.	Parent=ENSOART00020003073;
1	ensembl	exon	3292165	3292348	.	-	.	Parent=ENSOART00020003073;
1	ensembl	exon	3292954	3292954	.	-	.	Parent=ENSOART00020003073;
1	ensembl	exon	3292975	3293150	.	-	.	Parent=ENSOART00020003073;
1	ensembl	exon	3294980	3295035	.	-	.	Parent=ENSOART00020003073;
1	ensembl	exon	3295321	3296924	.	-	.	Parent=ENSOART00020003073;
1	ensembl	exon	3297988	3298063	.	-	.	Parent=ENSOART00020003073;
1	ensembl	gene	3309405	3468717	.	-	.	ID=ENSOARG00020002080;Name=ENSOARG00020002080;Type=GeneModel;
1	ensembl	mRNA	3309913	3468648	.	-	.	ID=ENSOART00020003237;Parent=ENSOARG00020002080;Name=ENSOART00020003237;Type=GeneModel;PacBioID=*;FLNC=0;
1	ensembl	exon	3309913	3310261	.	-	.	Parent=ENSOART00020003237;
1	ensembl	exon	3312046	3312150	.	-	.	Parent=ENSOART00020003237;
1	ensembl	exon	3313599	3313678	.	-	.	Parent=ENSOART00020003237;
1	ensembl	exon	3314740	3314857	.	-	.	Parent=ENSOART00020003237;
1	ensembl	exon	3316952	3317001	.	-	.	Parent=ENSOART00020003237;
1	ensembl	exon	3327320	3327461	.	-	.	Parent=ENSOART00020003237;
1	ensembl	exon	3328979	3329071	.	-	.	Parent=ENSOART00020003237;
1	ensembl	exon	3330245	3330337	.	-	.	Parent=ENSOART00020003237;
1	ensembl	exon	3331270	3331362	.	-	.	Parent=ENSOART00020003237;
1	ensembl	exon	3335038	3335208	.	-	.	Parent=ENSOART00020003237;
1	ensembl	exon	3336889	3336960	.	-	.	Parent=ENSOART00020003237;
1	ensembl	exon	3338451	3338576	.	-	.	Parent=ENSOART00020003237;
1	ensembl	exon	3339013	3339048	.	-	.	Parent=ENSOART00020003237;
1	ensembl	exon	3347777	3347854	.	-	.	Parent=ENSOART00020003237;
1	ensembl	exon	3353123	3353153	.	-	.	Parent=ENSOART00020003237;
1	ensembl	exon	3353155	3353189	.	-	.	Parent=ENSOART00020003237;
1	ensembl	exon	3354373	3354417	.	-	.	Parent=ENSOART00020003237;
1	ensembl	exon	3361704	3361763	.	-	.	Parent=ENSOART00020003237;
1	ensembl	exon	3365590	3365628	.	-	.	Parent=ENSOART00020003237;
1	ensembl	exon	3368708	3368758	.	-	.	Parent=ENSOART00020003237;
1	ensembl	exon	3369369	3369413	.	-	.	Parent=ENSOART00020003237;
1	ensembl	exon	3370955	3371002	.	-	.	Parent=ENSOART00020003237;
1	ensembl	exon	3375011	3375028	.	-	.	Parent=ENSOART00020003237;
1	ensembl	exon	3381557	3381643	.	-	.	Parent=ENSOART00020003237;
1	ensembl	exon	3468553	3468648	.	-	.	Parent=ENSOART00020003237;
1	ensembl	mRNA	3323415	3401578	.	-	.	ID=ENSOART00020003263;Parent=ENSOARG00020002080;Name=ENSOART00020003263;Type=GeneModel;PacBioID=*;FLNC=0;
1	ensembl	exon	3323415	3323822	.	-	.	Parent=ENSOART00020003263;
1	ensembl	exon	3323825	3323827	.	-	.	Parent=ENSOART00020003263;
1	ensembl	exon	3323832	3324569	.	-	.	Parent=ENSOART00020003263;
1	ensembl	exon	3324769	3325094	.	-	.	Parent=ENSOART00020003263;
1	ensembl	exon	3327320	3327461	.	-	.	Parent=ENSOART00020003263;
1	ensembl	exon	3331270	3331362	.	-	.	Parent=ENSOART00020003263;
1	ensembl	exon	3335038	3335208	.	-	.	Parent=ENSOART00020003263;
1	ensembl	exon	3336889	3336960	.	-	.	Parent=ENSOART00020003263;
1	ensembl	exon	3338451	3338576	.	-	.	Parent=ENSOART00020003263;
1	ensembl	exon	3339013	3339048	.	-	.	Parent=ENSOART00020003263;
1	ensembl	exon	3368708	3368758	.	-	.	Parent=ENSOART00020003263;
1	ensembl	exon	3369369	3369413	.	-	.	Parent=ENSOART00020003263;
1	ensembl	exon	3381557	3381643	.	-	.	Parent=ENSOART00020003263;
1	ensembl	exon	3401357	3401578	.	-	.	Parent=ENSOART00020003263;
1	ensembl	mRNA	3323415	3401578	.	-	.	ID=ENSOART00020003271;Parent=ENSOARG00020002080;Name=ENSOART00020003271;Type=GeneModel;PacBioID=*;FLNC=0;
1	ensembl	exon	3323415	3323822	.	-	.	Parent=ENSOART00020003271;
1	ensembl	exon	3323825	3323827	.	-	.	Parent=ENSOART00020003271;
1	ensembl	exon	3323832	3324569	.	-	.	Parent=ENSOART00020003271;
1	ensembl	exon	3324769	3325094	.	-	.	Parent=ENSOART00020003271;
1	ensembl	exon	3327320	3327461	.	-	.	Parent=ENSOART00020003271;
1	ensembl	exon	3331270	3331362	.	-	.	Parent=ENSOART00020003271;
1	ensembl	exon	3335038	3335208	.	-	.	Parent=ENSOART00020003271;
1	ensembl	exon	3338451	3338576	.	-	.	Parent=ENSOART00020003271;
1	ensembl	exon	3339013	3339048	.	-	.	Parent=ENSOART00020003271;
1	ensembl	exon	3368708	3368758	.	-	.	Parent=ENSOART00020003271;
1	ensembl	exon	3369369	3369413	.	-	.	Parent=ENSOART00020003271;
1	ensembl	exon	3381557	3381643	.	-	.	Parent=ENSOART00020003271;
1	ensembl	exon	3401357	3401578	.	-	.	Parent=ENSOART00020003271;
1	ensembl	mRNA	3323415	3401578	.	-	.	ID=ENSOART00020003281;Parent=ENSOARG00020002080;Name=ENSOART00020003281;Type=GeneModel;PacBioID=*;FLNC=0;
1	ensembl	exon	3323415	3323822	.	-	.	Parent=ENSOART00020003281;
1	ensembl	exon	3323825	3323827	.	-	.	Parent=ENSOART00020003281;
1	ensembl	exon	3323832	3324569	.	-	.	Parent=ENSOART00020003281;
1	ensembl	exon	3324769	3325094	.	-	.	Parent=ENSOART00020003281;
1	ensembl	exon	3327320	3327461	.	-	.	Parent=ENSOART00020003281;
1	ensembl	exon	3331270	3331362	.	-	.	Parent=ENSOART00020003281;
1	ensembl	exon	3335038	3335208	.	-	.	Parent=ENSOART00020003281;
1	ensembl	exon	3338451	3338576	.	-	.	Parent=ENSOART00020003281;
1	ensembl	exon	3339013	3339048	.	-	.	Parent=ENSOART00020003281;
1	ensembl	exon	3381557	3381643	.	-	.	Parent=ENSOART00020003281;
1	ensembl	exon	3401357	3401578	.	-	.	Parent=ENSOART00020003281;
1	PacBio	transcript	3326291	3328854	.	-	.	ID=1.22.1;Parent=ENSOARG00020002080;Name=1.22.1;Type=KnownLoci_NovelIsoform;PacBioID=1.22.1;FLNC=1;
1	PacBio	exon	3326291	3328854	.	-	.	Parent=1.22.1;
1	PacBio	transcript	3324699	3401621	.	-	.	ID=1.22.2;Parent=ENSOARG00020002080;Name=1.22.2;Type=KnownLoci_NovelIsoform;PacBioID=1.22.2;FLNC=1;
1	PacBio	exon	3324699	3325094	.	-	.	Parent=1.22.2;
1	PacBio	exon	3327320	3327461	.	-	.	Parent=1.22.2;
1	PacBio	exon	3331270	3331362	.	-	.	Parent=1.22.2;
1	PacBio	exon	3335038	3335208	.	-	.	Parent=1.22.2;
1	PacBio	exon	3336889	3336960	.	-	.	Parent=1.22.2;
1	PacBio	exon	3338451	3338576	.	-	.	Parent=1.22.2;
1	PacBio	exon	3339013	3339048	.	-	.	Parent=1.22.2;
1	PacBio	exon	3381557	3381643	.	-	.	Parent=1.22.2;
1	PacBio	exon	3401357	3401621	.	-	.	Parent=1.22.2;
1	PacBio	transcript	3335049	3401568	.	-	.	ID=1.22.3;Parent=ENSOARG00020002080;Name=1.22.3;Type=KnownLoci_NovelIsoform;PacBioID=1.22.3;FLNC=1;
1	PacBio	exon	3335049	3335208	.	-	.	Parent=1.22.3;
1	PacBio	exon	3336889	3336960	.	-	.	Parent=1.22.3;
1	PacBio	exon	3338451	3338576	.	-	.	Parent=1.22.3;
1	PacBio	exon	3339013	3339048	.	-	.	Parent=1.22.3;
1	PacBio	exon	3347777	3347866	.	-	.	Parent=1.22.3;
1	PacBio	exon	3353123	3353189	.	-	.	Parent=1.22.3;
1	PacBio	exon	3354373	3354417	.	-	.	Parent=1.22.3;
1	PacBio	exon	3358598	3358660	.	-	.	Parent=1.22.3;
1	PacBio	exon	3361704	3361763	.	-	.	Parent=1.22.3;
1	PacBio	exon	3368708	3368758	.	-	.	Parent=1.22.3;
1	PacBio	exon	3369369	3369413	.	-	.	Parent=1.22.3;
1	PacBio	exon	3370955	3371002	.	-	.	Parent=1.22.3;
1	PacBio	exon	3375011	3375028	.	-	.	Parent=1.22.3;
1	PacBio	exon	3381557	3381643	.	-	.	Parent=1.22.3;
1	PacBio	exon	3401357	3401568	.	-	.	Parent=1.22.3;
1	PacBio	transcript	3309406	3468703	.	-	.	ID=1.22.4;Parent=ENSOARG00020002080;Name=1.22.4;Type=KnownLoci_NovelIsoform;PacBioID=1.22.4;FLNC=1;
1	PacBio	exon	3309406	3310261	.	-	.	Parent=1.22.4;
1	PacBio	exon	3312046	3312150	.	-	.	Parent=1.22.4;
1	PacBio	exon	3313599	3313678	.	-	.	Parent=1.22.4;
1	PacBio	exon	3314740	3314857	.	-	.	Parent=1.22.4;
1	PacBio	exon	3316952	3317001	.	-	.	Parent=1.22.4;
1	PacBio	exon	3327320	3327461	.	-	.	Parent=1.22.4;
1	PacBio	exon	3328979	3329071	.	-	.	Parent=1.22.4;
1	PacBio	exon	3330245	3330337	.	-	.	Parent=1.22.4;
1	PacBio	exon	3331270	3331362	.	-	.	Parent=1.22.4;
1	PacBio	exon	3335038	3335208	.	-	.	Parent=1.22.4;
1	PacBio	exon	3336889	3336960	.	-	.	Parent=1.22.4;
1	PacBio	exon	3338451	3338576	.	-	.	Parent=1.22.4;
1	PacBio	exon	3339013	3339048	.	-	.	Parent=1.22.4;
1	PacBio	exon	3358598	3358660	.	-	.	Parent=1.22.4;
1	PacBio	exon	3361704	3361763	.	-	.	Parent=1.22.4;
1	PacBio	exon	3365590	3365628	.	-	.	Parent=1.22.4;
1	PacBio	exon	3368708	3368758	.	-	.	Parent=1.22.4;
1	PacBio	exon	3369369	3369413	.	-	.	Parent=1.22.4;
1	PacBio	exon	3370955	3371002	.	-	.	Parent=1.22.4;
1	PacBio	exon	3375011	3375028	.	-	.	Parent=1.22.4;
1	PacBio	exon	3381557	3381643	.	-	.	Parent=1.22.4;
1	PacBio	exon	3468553	3468703	.	-	.	Parent=1.22.4;
1	PacBio	transcript	3309408	3401622	.	-	.	ID=1.22.5;Parent=ENSOARG00020002080;Name=1.22.5;Type=KnownLoci_NovelIsoform;PacBioID=1.22.5;FLNC=2;
1	PacBio	exon	3309408	3310261	.	-	.	Parent=1.22.5;
1	PacBio	exon	3312046	3312150	.	-	.	Parent=1.22.5;
1	PacBio	exon	3313599	3313678	.	-	.	Parent=1.22.5;
1	PacBio	exon	3314740	3314857	.	-	.	Parent=1.22.5;
1	PacBio	exon	3316952	3317001	.	-	.	Parent=1.22.5;
1	PacBio	exon	3327320	3327461	.	-	.	Parent=1.22.5;
1	PacBio	exon	3328979	3329071	.	-	.	Parent=1.22.5;
1	PacBio	exon	3330245	3330337	.	-	.	Parent=1.22.5;
1	PacBio	exon	3331270	3331362	.	-	.	Parent=1.22.5;
1	PacBio	exon	3335038	3335208	.	-	.	Parent=1.22.5;
1	PacBio	exon	3336889	3336960	.	-	.	Parent=1.22.5;
1	PacBio	exon	3338451	3338576	.	-	.	Parent=1.22.5;
1	PacBio	exon	3339013	3339048	.	-	.	Parent=1.22.5;
1	PacBio	exon	3347777	3347866	.	-	.	Parent=1.22.5;
1	PacBio	exon	3358598	3358660	.	-	.	Parent=1.22.5;
1	PacBio	exon	3361704	3361763	.	-	.	Parent=1.22.5;
1	PacBio	exon	3365590	3365628	.	-	.	Parent=1.22.5;
1	PacBio	exon	3368708	3368758	.	-	.	Parent=1.22.5;
1	PacBio	exon	3369369	3369413	.	-	.	Parent=1.22.5;
1	PacBio	exon	3370955	3371002	.	-	.	Parent=1.22.5;
1	PacBio	exon	3375011	3375028	.	-	.	Parent=1.22.5;
1	PacBio	exon	3381557	3381643	.	-	.	Parent=1.22.5;
1	PacBio	exon	3401357	3401622	.	-	.	Parent=1.22.5;
1	PacBio	transcript	3309841	3468649	.	-	.	ID=1.22.6;Parent=ENSOARG00020002080;Name=1.22.6;Type=KnownLoci_NovelIsoform;PacBioID=1.22.6;FLNC=1;
1	PacBio	exon	3309841	3310261	.	-	.	Parent=1.22.6;
1	PacBio	exon	3312046	3312150	.	-	.	Parent=1.22.6;
1	PacBio	exon	3313599	3313678	.	-	.	Parent=1.22.6;
1	PacBio	exon	3314740	3314857	.	-	.	Parent=1.22.6;
1	PacBio	exon	3316952	3317001	.	-	.	Parent=1.22.6;
1	PacBio	exon	3327320	3327461	.	-	.	Parent=1.22.6;
1	PacBio	exon	3328979	3329071	.	-	.	Parent=1.22.6;
1	PacBio	exon	3330245	3330337	.	-	.	Parent=1.22.6;
1	PacBio	exon	3331270	3331362	.	-	.	Parent=1.22.6;
1	PacBio	exon	3335038	3335208	.	-	.	Parent=1.22.6;
1	PacBio	exon	3336889	3336960	.	-	.	Parent=1.22.6;
1	PacBio	exon	3338451	3338576	.	-	.	Parent=1.22.6;
1	PacBio	exon	3339013	3339048	.	-	.	Parent=1.22.6;
1	PacBio	exon	3347777	3347866	.	-	.	Parent=1.22.6;
1	PacBio	exon	3358598	3358660	.	-	.	Parent=1.22.6;
1	PacBio	exon	3361704	3361763	.	-	.	Parent=1.22.6;
1	PacBio	exon	3365590	3365628	.	-	.	Parent=1.22.6;
1	PacBio	exon	3368708	3368758	.	-	.	Parent=1.22.6;
1	PacBio	exon	3369369	3369413	.	-	.	Parent=1.22.6;
1	PacBio	exon	3370955	3371002	.	-	.	Parent=1.22.6;
1	PacBio	exon	3375011	3375028	.	-	.	Parent=1.22.6;
1	PacBio	exon	3381557	3381643	.	-	.	Parent=1.22.6;
1	PacBio	exon	3468553	3468649	.	-	.	Parent=1.22.6;
1	PacBio	transcript	3309846	3468717	.	-	.	ID=1.22.10;Parent=ENSOARG00020002080;Name=1.22.10;Type=KnownLoci_NovelIsoform;PacBioID=1.22.10;FLNC=1;
1	PacBio	exon	3309846	3310261	.	-	.	Parent=1.22.10;
1	PacBio	exon	3312046	3312150	.	-	.	Parent=1.22.10;
1	PacBio	exon	3313599	3313678	.	-	.	Parent=1.22.10;
1	PacBio	exon	3314740	3314857	.	-	.	Parent=1.22.10;
1	PacBio	exon	3316952	3317001	.	-	.	Parent=1.22.10;
1	PacBio	exon	3327320	3327461	.	-	.	Parent=1.22.10;
1	PacBio	exon	3328979	3329071	.	-	.	Parent=1.22.10;
1	PacBio	exon	3330245	3330337	.	-	.	Parent=1.22.10;
1	PacBio	exon	3331270	3331362	.	-	.	Parent=1.22.10;
1	PacBio	exon	3335038	3335208	.	-	.	Parent=1.22.10;
1	PacBio	exon	3336889	3336960	.	-	.	Parent=1.22.10;
1	PacBio	exon	3338451	3338576	.	-	.	Parent=1.22.10;
1	PacBio	exon	3339013	3339048	.	-	.	Parent=1.22.10;
1	PacBio	exon	3353123	3353189	.	-	.	Parent=1.22.10;
1	PacBio	exon	3354373	3354417	.	-	.	Parent=1.22.10;
1	PacBio	exon	3358598	3358660	.	-	.	Parent=1.22.10;
1	PacBio	exon	3361704	3361763	.	-	.	Parent=1.22.10;
1	PacBio	exon	3365590	3365628	.	-	.	Parent=1.22.10;
1	PacBio	exon	3368708	3368758	.	-	.	Parent=1.22.10;
1	PacBio	exon	3369369	3369413	.	-	.	Parent=1.22.10;
1	PacBio	exon	3370955	3371002	.	-	.	Parent=1.22.10;
1	PacBio	exon	3375011	3375028	.	-	.	Parent=1.22.10;
1	PacBio	exon	3381557	3381643	.	-	.	Parent=1.22.10;
1	PacBio	exon	3468553	3468717	.	-	.	Parent=1.22.10;
1	PacBio	transcript	3309406	3468667	.	-	.	ID=1.22.7;Parent=ENSOARG00020002080;Name=1.22.7;Type=KnownLoci_NovelIsoform;PacBioID=1.22.7;FLNC=1;
1	PacBio	exon	3309406	3310261	.	-	.	Parent=1.22.7;
1	PacBio	exon	3312046	3312150	.	-	.	Parent=1.22.7;
1	PacBio	exon	3313599	3313678	.	-	.	Parent=1.22.7;
1	PacBio	exon	3314740	3314857	.	-	.	Parent=1.22.7;
1	PacBio	exon	3316952	3317001	.	-	.	Parent=1.22.7;
1	PacBio	exon	3327320	3327461	.	-	.	Parent=1.22.7;
1	PacBio	exon	3328979	3329071	.	-	.	Parent=1.22.7;
1	PacBio	exon	3330245	3330337	.	-	.	Parent=1.22.7;
1	PacBio	exon	3331270	3331362	.	-	.	Parent=1.22.7;
1	PacBio	exon	3335038	3335208	.	-	.	Parent=1.22.7;
1	PacBio	exon	3336889	3336960	.	-	.	Parent=1.22.7;
1	PacBio	exon	3338451	3338576	.	-	.	Parent=1.22.7;
1	PacBio	exon	3339013	3339048	.	-	.	Parent=1.22.7;
1	PacBio	exon	3347777	3347866	.	-	.	Parent=1.22.7;
1	PacBio	exon	3353123	3353189	.	-	.	Parent=1.22.7;
1	PacBio	exon	3354373	3354417	.	-	.	Parent=1.22.7;
1	PacBio	exon	3358598	3358660	.	-	.	Parent=1.22.7;
1	PacBio	exon	3361704	3361763	.	-	.	Parent=1.22.7;
1	PacBio	exon	3368708	3368758	.	-	.	Parent=1.22.7;
1	PacBio	exon	3369369	3369413	.	-	.	Parent=1.22.7;
1	PacBio	exon	3370955	3371002	.	-	.	Parent=1.22.7;
1	PacBio	exon	3375011	3375028	.	-	.	Parent=1.22.7;
1	PacBio	exon	3381557	3381643	.	-	.	Parent=1.22.7;
1	PacBio	exon	3468553	3468667	.	-	.	Parent=1.22.7;
1	PacBio	transcript	3309409	3401567	.	-	.	ID=1.22.8;Parent=ENSOARG00020002080;Name=1.22.8;Type=KnownLoci_NovelIsoform;PacBioID=1.22.8;FLNC=2;
1	PacBio	exon	3309409	3310261	.	-	.	Parent=1.22.8;
1	PacBio	exon	3312046	3312150	.	-	.	Parent=1.22.8;
1	PacBio	exon	3313599	3313678	.	-	.	Parent=1.22.8;
1	PacBio	exon	3314740	3314857	.	-	.	Parent=1.22.8;
1	PacBio	exon	3316952	3317001	.	-	.	Parent=1.22.8;
1	PacBio	exon	3327320	3327461	.	-	.	Parent=1.22.8;
1	PacBio	exon	3328979	3329071	.	-	.	Parent=1.22.8;
1	PacBio	exon	3330245	3330337	.	-	.	Parent=1.22.8;
1	PacBio	exon	3331270	3331362	.	-	.	Parent=1.22.8;
1	PacBio	exon	3335038	3335208	.	-	.	Parent=1.22.8;
1	PacBio	exon	3336889	3336960	.	-	.	Parent=1.22.8;
[truncated: 720,473 more rows]
