# Supplementary material for: Preliminary Results about Lamb Meat Tenderness Based on the Study of Novel Isoforms and Alternative Splicing Regulation Pathways Using Iso-seq, RNA-seq and CTCF ChIP-seq Data
Source: Foods. 2022 Apr 7;11(8):1068. doi: 10.3390/foods11081068 (PMC9025809; doi:10.3390/foods11081068)
Supplement: Supplementary file 1 [file foods-11-01068-s001.zip › TableS4.DetectedDEIs.xlsx]

## Sheet: TableS4.Detected DEIs
Isoform ID	Gene	Gene symbol	Gene type	Gene name	logFC	P value	FDR
X.351.3	ENSOARG00020017576	FHL1	Protein coding	four and a half LIM domains 1	-29.0824	2.61e-19	8.21e-15
11.673.91	ENSOARG00020018538	MYH2	Protein coding	Myosin heavy chain 2	28.2145	3.41e-19	8.21e-15
ENSOART00020020185	ENSOARG00020013226	ATF4	Protein coding	Ovis aries activating transcription factor 4	-27.7688	9e-19	1.44e-14
24.125.7	ENSOARG00020025958	ATP2A1	Protein coding	ATPase sarcoplasmic/endoplasmic reticulum Ca2+ transporting 1	-29.0138	1.24e-18	1.49e-14
2.958.4	ENSOARG00020005664	TPM2	Protein coding	Tropomyosin 2	-27.5969	3.73e-18	3.47e-14
ENSOART00020030656	ENSOARG00020019932	ACTA1	Protein coding	actin alpha 1, skeletal muscle	-30	4.33e-18	3.47e-14
ENSOART00020025786	ENSOARG00020016775	RAB7A	Protein coding	RAB7A, member RAS oncogene family	-27.2622	3.67e-17	2.52e-13
16.229.6	16.229		Predict Protein coding		-27.1661	4.91e-17	2.95e-13
18.183.24	ENSOARG00020019682		LncRNA		-26.7566	9.13e-17	4.88e-13
ENSOART00020021670	ENSOARG00020014163	EEF1B2	Protein coding	Elongation factor 1-beta	-6.0874	3.85e-16	1.85e-12
4.78.7	ENSOARG00020002333	CD36	Protein coding	platelet glycoprotein 4-like	-12.4814	5.25e-16	2.3e-12
4.25.11	ENSOARG00020021170	PDK4	Protein coding	pyruvate dehydrogenase kinase 4	-9.1105	6.73e-16	2.7e-12
2.1389.48	ENSOARG00020014096	DES	Protein coding	Desmin	-27.4237	8.57e-16	3.17e-12
12.246.3	ENSOARG00020016785	SMYD2	Protein coding	SET and MYND domain containing 2	-27.6405	1.02e-15	3.5e-12
7.469.116	ENSOARG00020013286	MYH7	Protein coding	Myosin heavy chain 7	-28.8264	3.37e-15	1.08e-11
11.768.17	ENSOARG00020016624	CORO6	Protein coding	Coronin 6	-25.1442	4.07e-15	1.22e-11
ENSOART00020001434	ENSOARG00020000895		LncRNA		-25.0569	6.46e-15	1.83e-11
2.1157.274	ENSOARG00020020425	ENSOARG00020020425	Protein coding		-25.768	7.42e-15	1.98e-11
21.138.13	ENSOARG00020011417	PYGM	Protein coding	Ovis aries glycogen phosphorylase, muscle associated (PYGM)	-25.9029	1.88e-14	4.77e-11
15.414.17	ENSOARG00020014062	EIF4G2	Protein coding	eukaryotic translation initiation factor 4 gamma 2	-24.7629	2.2e-14	5.3e-11
9.290.11	ENSOARG00020006845	WWP1	Protein coding	WW domain containing E3 ubiquitin protein ligase 1	-12.2647	2.62e-14	5.82e-11
ENSOART00020023339	ENSOARG00020015200	TPR	Protein coding	Translocated promoter region, nuclear basket protein	-26.4839	2.66e-14	5.82e-11
7.170.60	ENSOARG00020009011	TPM1	Protein coding	tropomyosin 1	24.6429	4.59e-14	9.53e-11
11.614.41	ENSOARG00020021460	NFE2L1	Protein coding	Nuclear factor, erythroid 2 like 1	-24.2952	4.75e-14	9.53e-11
21.381.8	ENSOARG00020008025	ACTN3	Protein coding	Actinin alpha 3	14.0401	7.94e-14	1.53e-10
26.127.4	ENSOARG00020024056	MYOM2	Protein coding	Myomesin 2	24.1868	1.02e-13	1.9e-10
26.152.14	ENSOARG00020014234	SLC25A4	Protein coding	Solute carrier family 25 member 4	24.8211	1.28e-13	2.27e-10
11.673.36	ENSOARG00020018538	MYH2	Protein coding	myosin heavy chain 2	-28.6463	2.26e-13	3.88e-10
25.139.15	ENSOARG00020022223	MYOZ1	Protein coding	myozenin-1	23.8836	4.27e-13	7.09e-10
24.136.10	ENSOARG00020015962	ALDOA	Protein coding	aldolase, fructose-bisphosphate A	-28.1337	5.97e-13	9.57e-10
4.78.17	ENSOARG00020002333	CD36	Protein coding	Platelet glycoprotein 4-like	10.2318	1.31e-12	2.04e-09
8.290.74	ENSOARG00020020875	TRDN	Protein coding	Triadin	-13.2358	1.62e-12	2.38e-09
12.246.5	ENSOARG00020016785	SMYD2	Protein coding	SET and MYND domain containing 2	-27.5936	1.63e-12	2.38e-09
24.136.47	ENSOARG00020015962	ALDOA	Protein coding	aldolase, fructose-bisphosphate A	-27.4332	2.19e-12	3.06e-09
24.125.8	ENSOARG00020025958	ATP2A1	Protein coding	ATPase sarcoplasmic/endoplasmic reticulum Ca2+ transporting 1	27.4242	2.22e-12	3.06e-09
19.312.8	ENSOARG00020025783	GOLGA4	Protein coding	Golgin A4	-27.388	2.38e-12	3.18e-09
25.2.160	ENSOARG00020019932	ACTA1	Protein coding	Actin alpha 1, skeletal muscle	-27.2476	3.07e-12	4e-09
ENSOART00020015172	ENSOARG00020009840	RAD23A	Protein coding	RAD23 homolog A, nucleotide excision repair protein	-27.0677	4.26e-12	5.39e-09
ENSOART00020012977	ENSOARG00020008137	GRB10	Protein coding	growth factor receptor bound protein 10	-23.1508	5.21e-12	6.43e-09
18.183.19	ENSOARG00020019682		LncRNA		-26.7807	7.14e-12	8.59e-09
9.185.4	ENSOARG00020014507	JPH1	Protein coding	junctophilin 1	-26.7416	7.66e-12	8.99e-09
11.731.8	ENSOARG00020014400	UBE2G1	Protein coding	Ubiquitin conjugating enzyme E2 G1	-26.6809	8.53e-12	9.78e-09
13.543.2	ENSOARG00020004738	MYLK2	Protein coding	Myosin light chain kinase 2	23.1862	8.9e-12	9.96e-09
ENSOART00020032780	ENSOARG00020021233	PEBP1	Protein coding	hosphatidylethanolamine binding protein 1	-9.56083	9.75e-12	1.07e-08
3.1486.5	ENSOARG00020002370	ATP5F1B	Protein coding	ATP synthase F1 subunit beta	-26.5874	1.01e-11	1.08e-08
2.1520.7	ENSOARG00020013805	ENSOARG00020013805	Protein coding		-26.5646	1.05e-11	1.1e-08
26.127.7	ENSOARG00020024056	MYOM2	Protein coding	Myomesin 2	-26.5489	1.08e-11	1.11e-08
5.768.13	ENSOARG00020011915	MYOT	Protein coding	myotilin	-26.4549	1.28e-11	1.28e-08
ENSOART00020001524	ENSOARG00020001038	ENSOARG00020001038	Protein coding	Tubulin alpha-1B chain	-26.4334	1.32e-11	1.3e-08
14.723.9	ENSOARG00020016724	MYBPC2	Protein coding	Myosin binding protein C2	-26.3443	1.55e-11	1.46e-08
14.252.4	ENSOARG00020009995	STRN4	Protein coding	Striatin 4	22.5056	1.57e-11	1.46e-08
1.1409.8	ENSOARG00020000146	NDUFS2	Protein coding	NADH:ubiquinone oxidoreductase core subunit S2	-26.3336	1.58e-11	1.46e-08
ENSOART00020011839	ENSOARG00020007371	CUL1	Protein coding	Cullin 1	-26.3228	1.61e-11	1.46e-08
13.543.12	ENSOARG00020004738	MYLK2	Protein coding	Myosin light chain kinase 2	-26.2266	1.91e-11	1.7e-08
17.462.4	ENSOARG00020014408	ATP2A2	Protein coding	ATPase sarcoplasmic/endoplasmic reticulum Ca2+ transporting 2	-26.1708	2.1e-11	1.84e-08
2.983.3	ENSOARG00020014779	ZFAND5	Protein coding	Zinc finger AN1-type containing 5	-26.1268	2.27e-11	1.95e-08
23.125.2	ENSOARG00020025008	ATP5F1A	Protein coding	ATP synthase F1 subunit alpha	-26.0897	2.42e-11	2.05e-08
11.614.30	ENSOARG00020021460	NFE2L1	Protein coding	Nuclear factor, erythroid 2 like 1	-26.0172	2.75e-11	2.28e-08
8.290.26	ENSOARG00020020875	TRDN	Protein coding	Triadin	-25.8817	3.48e-11	2.84e-08
ENSOART00020023886	ENSOARG00020015386	PDLIM3	Protein coding	PDZ and LIM domain 3	-25.8121	3.93e-11	3.09e-08
X.491.2	ENSOARG00020014126		Protein coding		-25.8087	3.95e-11	3.09e-08
ENSOART00020010564	ENSOARG00020006843	TPT1	Protein coding	Ovis aries tumor protein, translationally-controlled 1 (TPT1)	-5.12975	3.98e-11	3.09e-08
ENSOART00020035809	ENSOARG00020022979	CLINT1	Protein coding	Clathrin interactor 1	-9.68497	4.25e-11	3.18e-08
ENSOART00020034240	ENSOARG00020022107	LOC100037668	Protein coding	ribosomal protein S15a	-25.7597	4.3e-11	3.18e-08
ENSOART00020036248	ENSOARG00020023295	LOC100037668	Protein coding	Ribosomal protein S15a	-25.7597	4.3e-11	3.18e-08
ENSOART00020007474	ENSOARG00020004891	VDAC1	Protein coding	Ovis aries voltage dependent anion channel 1 (VDAC1)	-25.6102	5.56e-11	4.05e-08
2.1157.188	ENSOARG00020020425	ENSOARG00020020425	Protein coding		-25.5932	5.73e-11	4.11e-08
5.82.2	5.82		Predict lnRNA		-25.4633	7.15e-11	5.06e-08
ENSOART00020011344	ENSOARG00020007462	ENSOARG00020007462	Protein coding		-25.3948	8.04e-11	5.6e-08
22.125.5	ENSOARG00020019079	NRAP	Protein coding	Nebulin related anchoring protein	-25.1924	1.13e-10	7.78e-08
7.331.2	ENSOARG00020018089	NEK9	Protein coding	Transmembrane p24 trafficking protein 10	-25.1603	1.2e-10	8.11e-08
ENSOART00020025001	ENSOARG00020015423	SMC3	Protein coding	Structural maintenance of chromosomes 3	-25.1227	1.27e-10	8.52e-08
21.131.7	ENSOARG00020024720	MACROD1	Protein coding	Mono-ADP ribosylhydrolase 1	-25.1077	1.31e-10	8.62e-08
7.75.5	ENSOARG00020003583	PKM	Protein coding	Pyruvate kinase M1/2	-24.9272	1.77e-10	1.15e-07
ENSOART00020001764	ENSOARG00020001156	MDH1	Protein coding	Malate dehydrogenase 1	-24.8235	2.1e-10	1.35e-07
1.1347.2	ENSOARG00020014215	PSMD4	Protein coding	Ovis aries proteasome 26S subunit, non-ATPase 4 (PSMD4)	-24.8091	2.16e-10	1.36e-07
ENSOART00020014630	ENSOARG00020009528	KIAA0232	Protein coding	KIAA0232 ortholog	-12.1216	2.22e-10	1.38e-07
7.173.10	ENSOARG00020009618	TLN2	Protein coding	Talin 2	-24.7329	2.45e-10	1.49e-07
ENSOART00020035728	ENSOARG00020022979	CLINT1	Protein coding	clathrin interactor 1	-24.7251	2.48e-10	1.49e-07
X.273.14	ENSOARG00020025431	PHKA1	Protein coding	Phosphorylase kinase regulatory subunit alpha 1	-24.7231	2.49e-10	1.49e-07
ENSOART00020036802	ENSOARG00020023485	ARHGAP10	Protein coding	Rho GTPase activating protein 10	-24.7198	2.5e-10	1.49e-07
7.755.3	ENSOARG00020004266	SRSF5	Protein coding	Serine and arginine rich splicing factor 5	-10.8245	2.59e-10	1.5e-07
23.105.8	ENSOARG00020011271	MYOM1	Protein coding	Myomesin 1	24.6978	2.59e-10	1.5e-07
ENSOART00020032529	ENSOARG00020021090	ENSOARG00020021090	Protein coding		24.6739	2.69e-10	1.54e-07
ENSOART00020035058	ENSOARG00020022520	MLLT3	Protein coding	MLLT3 super elongation complex subunit	-24.6596	2.76e-10	1.56e-07
ENSOART00020022893	ENSOARG00020014812	FBXO32	Protein coding	F-box protein 32	-24.635	2.88e-10	1.6e-07
19.308.7	ENSOARG00020025704	LRRFIP2	Protein coding	LRR binding FLII interacting protein 2	-24.6274	2.91e-10	1.6e-07
3.1680.4	ENSOARG00020025815	TUBA8	Protein coding	Tubulin alpha 8	-24.6189	2.96e-10	1.6e-07
2.1157.249	ENSOARG00020020425		Protein coding		-24.6189	2.96e-10	1.6e-07
ENSOART00020020259	ENSOARG00020013287		Protein coding		-24.5934	3.08e-10	1.64e-07
3.953.10	ENSOARG00020002283	CRAT	Protein coding	Carnitine O-acetyltransferase	-24.5907	3.1e-10	1.64e-07
11.806.12	ENSOARG00020019061	UNC45B	Protein coding	Unc-45 myosin chaperone B	-24.557	3.27e-10	1.71e-07
ENSOART00020036000	ENSOARG00020023096	MSN	Protein coding	Moesin	-24.532	3.41e-10	1.73e-07
7.75.8	ENSOARG00020003583	PKM	Protein coding	Pyruvate kinase M1/2	-24.532	3.41e-10	1.73e-07
14.69.2	ENSOARG00020004128	DBNDD1	Protein coding	Dysbindin domain containing 1	9.09721	3.43e-10	1.73e-07
ENSOART00020020676	ENSOARG00020013318	USP46	Protein coding	Ubiquitin specific peptidase 46	9.09969	3.44e-10	1.73e-07
ENSOART00020001927	ENSOARG00020001142	ENSOARG00020001142	Protein coding	lysine methyltransferase 2D	-24.4695	3.78e-10	1.88e-07
12.356.2	ENSOARG00020019681	COQ8A	Protein coding	Coenzyme Q8A	-24.4299	4.04e-10	1.98e-07
ENSOART00020020379	ENSOARG00020013371	ENSOARG00020013371	Protein coding		-24.4181	4.11e-10	2e-07
14.426.10	14.426		Predict Protein coding		-24.3823	4.36e-10	2.1e-07
12.365.5	ENSOARG00020004518	HNRNPU	Protein coding	Heterogeneous nuclear ribonucleoprotein U	-24.3697	4.46e-10	2.12e-07
ENSOART00020024366	ENSOARG00020015878	UBTF	Protein coding	Upstream binding transcription factor	-24.3116	4.9e-10	2.3e-07
14.423.2	ENSOARG00020004699	GPT2	Protein coding	Glutamic--pyruvic transaminase 2	-24.3087	4.92e-10	2.3e-07
ENSOART00020008061	ENSOARG00020005241	SCP2	Protein coding	Sterol carrier protein 2	-24.2727	5.22e-10	2.42e-07
15.239.9	ENSOARG00020010393	PACSIN3	Protein coding	Protein kinase C and casein kinase substrate in neurons 3	-24.2522	5.4e-10	2.47e-07
ENSOART00020016905	ENSOARG00020011058		Protein coding		-24.2351	5.55e-10	2.52e-07
ENSOART00020028698	ENSOARG00020018635	MYH4	Protein coding	Myosin heavy chain 1	-24.2178	5.71e-10	2.57e-07
2.1157.267	ENSOARG00020020425		Protein coding		-24.2096	5.79e-10	2.58e-07
1.1008.6	ENSOARG00020000111	HDLBP	Protein coding	High density lipoprotein binding protein	-24.1994	5.87e-10	2.59e-07
ENSOART00020033421	ENSOARG00020021556	NDEL1	Protein coding	NudE neurodevelopment protein 1 like 1	9.13078	6.5e-10	2.84e-07
ENSOART00020003746	ENSOARG00020002287	RANBP2	Protein coding	E3 SUMO-protein ligase RanBP2	-24.1244	6.65e-10	2.88e-07
5.140.8	ENSOARG00020022254	SYNPO2L	Protein coding	Synaptopodin 2-like protein	-24.0277	7.77e-10	3.34e-07
ENSOART00020006788	ENSOARG00020003229	TRPM7	Protein coding	Ovis aries transient receptor potential cation channel subfamily M member 7 (TRPM7)	-23.9844	8.34e-10	3.55e-07
ENSOART00020027615	ENSOARG00020017657	COL1A2	Protein coding	Collagen type I alpha 2 chain	-23.9447	8.89e-10	3.74e-07
ENSOART00020035890	ENSOARG00020011334	OPA1	Protein coding	OPA1 mitochondrial dynamin like GTPase	-10.0567	8.94e-10	3.74e-07
21.357.10	21.357		unknow		-23.9281	9.13e-10	3.79e-07
ENSOART00020009572	ENSOARG00020006185	SON	Protein coding	SON DNA and RNA binding protein	-23.8638	1.01e-09	4.16e-07
ENSOART00020013355	ENSOARG00020006767	HUWE1	Protein coding	HECT, UBA and WWE domain containing E3 ubiquitin protein ligase 1	-23.8498	1.04e-09	4.22e-07
1.1319.29	ENSOARG00020001810	PDE4DIP	Protein coding	Phosphodiesterase 4D interacting protein	23.8358	1.06e-09	4.25e-07
3.1529.1	ENSOARG00020013624	TXNRD1	Protein coding	Thioredoxin reductase 1	-23.8357	1.06e-09	4.25e-07
18.64.5	ENSOARG00020021086	BTBD1	Protein coding	BTB domain containing 1	-23.8213	1.08e-09	4.28e-07
14.49.7	ENSOARG00020010183		LncRNA		-23.8213	1.08e-09	4.28e-07
1.362.9	ENSOARG00020013556	TMOD4	Protein coding	Tropomodulin 4	-23.8117	1.1e-09	4.31e-07
7.60.2	ENSOARG00020008040	RPL4	Protein coding	60S ribosomal protein L4	-23.7924	1.14e-09	4.41e-07
5.12.4	5.12		Protein coding		-23.7777	1.16e-09	4.47e-07
ENSOART00020014070	ENSOARG00020009071	NDUFB5	Protein coding	NADH:ubiquinone oxidoreductase subunit B5	-23.7678	1.18e-09	4.47e-07
ENSOART00020006552	ENSOARG00020003097	SMARCC2	Protein coding	SWI/SNF related, matrix associated, actin dependent regulator of chromatin subfamily c member 2	-23.7678	1.18e-09	4.47e-07
ENSOART00020018562	ENSOARG00020012052		LncRNA		-23.7477	1.22e-09	4.58e-07
ENSOART00020033471	ENSOARG00020021460	NFE2L1	Protein coding	Nuclear factor, erythroid 2 like 1	-23.7363	1.24e-09	4.63e-07
ENSOART00020008012	ENSOARG00020004976	CHD4	Protein coding	chromodomain helicase DNA binding protein 4	-23.7251	1.26e-09	4.67e-07
ENSOART00020037438	ENSOARG00020023991	STAT3	Protein coding	ENSOARG00020023991	-23.7181	1.28e-09	4.7e-07
ENSOART00020000203	ENSOARG00020000143	BCL6	Protein coding	BCL6 transcription repressor	-23.7133	1.29e-09	4.7e-07
3.1299.2	ENSOARG00020016781	ANKRD23	Protein coding	Ankyrin repeat domain 23	-23.707	1.3e-09	4.7e-07
2.679.1	ENSOARG00020007795	PID1	Protein coding	Phosphotyrosine interaction domain containing 1	-23.6984	1.32e-09	4.74e-07
3.1299.1	ENSOARG00020016781	ANKRD23	Protein coding	ankyrin repeat domain 23	-23.6867	1.34e-09	4.79e-07
3.1162.3	ENSOARG00020002071	LIMS1	Protein coding	LIM zinc finger domain containing 1	-23.6653	1.39e-09	4.9e-07
ENSOART00020037174	ENSOARG00020023813	OAZ2	Protein coding	Ovis aries ornithine decarboxylase antizyme 2	-23.6597	1.4e-09	4.9e-07
ENSOART00020025758	ENSOARG00020016379	MED14	Protein coding		-23.6542	1.42e-09	4.9e-07
17.446.15	ENSOARG00020010333	CLIP1	Protein coding	CAP-Gly domain containing linker protein 1	-23.6542	1.42e-09	4.9e-07
19.552.4	ENSOARG00020025810	RAF1	Protein coding	Raf-1 proto-oncogene, serine/threonine kinase	-23.6429	1.44e-09	4.96e-07
17.263.2	ENSOARG00020013972	ASCC2	Protein coding	Activating signal cointegrator 1 complex subunit 2	-23.6373	1.45e-09	4.96e-07
ENSOART00020030261	ENSOARG00020014242	CAMK2D	Protein coding	Calcium/calmodulin dependent protein kinase II delta	-23.5726	1.61e-09	5.46e-07
ENSOART00020003482	ENSOARG00020002292	RPS25	Protein coding	Ovis aries ribosomal protein S25 (RPS25)	-23.5165	1.76e-09	5.73e-07
ENSOART00020005451	ENSOARG00020003579	RPS25	Protein coding	Ovis aries ribosomal protein S25	-23.5165	1.76e-09	5.73e-07
ENSOART00020006451	ENSOARG00020004228	RPS25	Protein coding	Ovis aries ribosomal protein S25 (RPS25)	-23.5165	1.76e-09	5.73e-07
ENSOART00020016465	ENSOARG00020010773	RPS25	Protein coding	Ovis aries ribosomal protein S25 (RPS25)	-23.5165	1.76e-09	5.73e-07
ENSOART00020022475	ENSOARG00020014701	RPS25	Protein coding	Ovis aries ribosomal protein S25 (RPS25)	-23.5165	1.76e-09	5.73e-07
ENSOART00020025308	ENSOARG00020016274	TBCE	Protein coding	Tubulin folding cofactor E	-23.5192	1.76e-09	5.73e-07
ENSOART00020032365	ENSOARG00020020611	RBM27	Protein coding	RNA binding motif protein 27	-23.5011	1.81e-09	5.83e-07
11.743.3	ENSOARG00020021282	CLUH	Protein coding	Clustered mitochondria homolog	-23.4816	1.86e-09	5.98e-07
13.198.6	ENSOARG00020010739	ENSOARG00020010739	Protein coding	guanine nucleotide-binding protein G(s) subunit alpha isoforms short	8.08068	1.93e-09	6.15e-07
2.880.13	ENSOARG00020003793	HNRNPK	Protein coding	Heterogeneous nuclear ribonucleoprotein K	-23.4341	2.01e-09	6.36e-07
2.1157.57	ENSOARG00020020356		Protein coding		-23.4195	2.05e-09	6.46e-07
2.1157.286	ENSOARG00020020425		Protein coding		-23.4087	2.08e-09	6.51e-07
6.318.2	ENSOARG00020014242	CAMK2D	Protein coding	Calcium/calmodulin dependent protein kinase II delta	8.52906	2.19e-09	6.78e-07
2.1157.146	ENSOARG00020020425	ENSOARG00020020425	Protein coding		-23.377	2.2e-09	6.78e-07
ENSOART00020035649	ENSOARG00020022891	TNNI1	Protein coding	Troponin I1, slow skeletal type	-23.371	2.22e-09	6.79e-07
14.321.1	ENSOARG00020021652	RPS9	Protein coding	Ribosomal protein S9	-23.3675	2.23e-09	6.79e-07
12.339.3	ENSOARG00020012303		Protein coding		-23.3326	2.36e-09	7.13e-07
1.1360.3	ENSOARG00020001679	UBAP2L	Protein coding	ubiquitin associated protein 2 like	-23.3217	2.4e-09	7.21e-07
ENSOART00020019121	ENSOARG00020011942	LOC101119050	Protein coding	Dehydrogenase/reductase SDR family member 4	-23.314	2.43e-09	7.25e-07
ENSOART00020019294	ENSOARG00020011942	LOC101119050	Protein coding	Dehydrogenase/reductase SDR family member 4	-23.3054	2.46e-09	7.31e-07
ENSOART00020027169	ENSOARG00020012027	ABLIM2	Protein coding	Actin binding LIM protein family member 2	-23.2464	2.7e-09	7.97e-07
ENSOART00020015284	ENSOARG00020009790	THRA	Protein coding	Ovis aries thyroid hormone receptor alpha	-23.2387	2.73e-09	7.97e-07
X.285.1	ENSOARG00020016769	PGK1	Protein coding	Ovis aries phosphoglycerate kinase 1 (PGK1)	-23.2387	2.73e-09	7.97e-07
1.1340.3	ENSOARG00020008616	ADAMTSL4	Protein coding	ADAMTS like 4	-23.2321	2.76e-09	7.99e-07
25.260.8	ENSOARG00020007679	MYPN	Protein coding	Myopalladin	-23.2169	2.83e-09	8.15e-07
ENSOART00020037762	ENSOARG00020023844	MLLT10	Protein coding	MLLT10 histone lysine methyltransferase DOT1L cofactor	-23.2045	2.88e-09	8.16e-07
2.1157.217	ENSOARG00020020425	ENSOARG00020020425	Protein coding		-23.2045	2.88e-09	8.16e-07
14.607.6	ENSOARG00020023353	ACTN4	Protein coding	Actinin alpha 4	-23.2045	2.88e-09	8.16e-07
ENSOART00020013575	ENSOARG00020008695	RPN2	Protein coding	Ribophorin II	-23.1902	2.95e-09	8.3e-07
3.1426.3	ENSOARG00020003471	SLC38A2	Protein coding	Solute carrier family 38 member 2	-23.1749	3.02e-09	8.4e-07
3.382.16	ENSOARG00020000384		Protein coding		-23.1749	3.02e-09	8.4e-07
ENSOART00020032256	ENSOARG00020020884	COX11	Protein coding	Cytochrome c oxidase copper chaperone COX11	-23.1616	3.08e-09	8.52e-07
3.517.48	ENSOARG00020002234	PFKM	Protein coding	Phosphofructokinase, muscle	-23.1334	3.22e-09	8.86e-07
2.1157.25	ENSOARG00020020356		Protein coding		-23.1201	3.29e-09	8.94e-07
ENSOART00020024777	ENSOARG00020015967	EIF1AX	Protein coding	Ovis aries eukaryotic translation initiation factor 1A X-linked (EIF1AX)	-23.1201	3.29e-09	8.94e-07
17.222.1	ENSOARG00020020566	ALDH2	Protein coding	Aldehyde dehydrogenase 2 family member	-23.0859	3.47e-09	9.38e-07
ENSOART00020026229	ENSOARG00020016893	MBD2	Protein coding	methyl-CpG binding domain protein 2	-23.0694	3.56e-09	9.57e-07
ENSOART00020038246	ENSOARG00020024415	PCF11	Protein coding	PCF11 cleavage and polyadenylation factor subunit	-23.0545	3.64e-09	9.68e-07
26.234.8	ENSOARG00020024847	GPAT4	Protein coding	Glycerol-3-phosphate acyltransferase 4	-23.0454	3.7e-09	9.68e-07
ENSOART00020011090	ENSOARG00020007008	CYLD	Protein coding	CYLD lysine 63 deubiquitinase	-23.0454	3.7e-09	9.68e-07
12.470.4	ENSOARG00020014193	PRDX6	Protein coding	Ovis aries peroxiredoxin 6 (PRDX6), mRNA	-23.0454	3.7e-09	9.68e-07
1.1066.2	ENSOARG00020002641	IPO13	Protein coding	mportin 13	-23.0372	3.74e-09	9.68e-07
7.755.4	ENSOARG00020004266	SRSF5	Protein coding	Serine and arginine rich splicing factor 5	-23.0372	3.74e-09	9.68e-07
ENSOART00020040952	ENSOARG00020025996	MAP3K4	Protein coding	Mitogen-activated protein kinase kinase kinase 4	-23.0372	3.74e-09	9.68e-07
ENSOART00020037194	ENSOARG00020023849	LOC101114597	Protein coding	Heterogeneous nuclear ribonucleoprotein A1	-23.0232	3.83e-09	9.79e-07
ENSOART00020009635	ENSOARG00020006166	TNFRSF1A	Protein coding	TNF receptor superfamily member 1A	-23.0232	3.83e-09	9.79e-07
ENSOART00020029127	ENSOARG00020018131	ABCB7	Protein coding	ATP binding cassette subfamily B member 7	-23.0194	3.85e-09	9.8e-07
ENSOART00020003749	ENSOARG00020002440	RAB21	Protein coding	RAB21, member RAS oncogene family	-23.0031	3.95e-09	1e-06
ENSOART00020006802	ENSOARG00020004362	FMC1-LUC7L2	Protein coding	Putative RNA-binding protein Luc7-like 2	-22.9736	4.13e-09	1.04e-06
ENSOART00020018134	ENSOARG00020011106	DICER1	Protein coding	Dicer 1, ribonuclease III	-22.9543	4.26e-09	1.06e-06
ENSOART00020011198	ENSOARG00020003920	SPTAN1	Protein coding	Spectrin alpha, non-erythrocytic 1	-22.9543	4.26e-09	1.06e-06
5.610.2	ENSOARG00020019647	GTF2F1	Protein coding	General transcription factor IIF subunit 1	-22.9291	4.43e-09	1.1e-06
ENSOART00020037899	ENSOARG00020023844	MLLT10	Protein coding	MLLT10 histone lysine methyltransferase DOT1L cofactor	-22.9207	4.49e-09	1.11e-06
ENSOART00020028450	ENSOARG00020018455	ACTR3B	Protein coding	Actin related protein 3B	-22.8881	4.72e-09	1.16e-06
ENSOART00020002573	ENSOARG00020001696	NUP50	Protein coding	Nucleoporin 50	-22.8433	5.06e-09	1.23e-06
21.139.7	ENSOARG00020011868	SF1	Protein coding	Splicing factor 1	-22.8433	5.06e-09	1.23e-06
1.362.4	ENSOARG00020013556	TMOD4	Protein coding	Tropomodulin 4	-22.8065	5.35e-09	1.29e-06
24.318.2	ENSOARG00020026472	DNAJA3	Protein coding	DnaJ heat shock protein family (Hsp40) member A3	-22.7966	5.43e-09	1.3e-06
11.719.2	ENSOARG00020025498	RABEP1	Protein coding	Rabaptin, RAB GTPase binding effector protein 1	-22.7954	5.44e-09	1.3e-06
ENSOART00020033992	ENSOARG00020021843	CCT5	Protein coding	chaperonin containing TCP1 subunit 5	-22.7774	5.59e-09	1.32e-06
ENSOART00020024890	ENSOARG00020015413	CEMIP2	Protein coding	Cell migration inducing hyaluronidase 2	-22.7774	5.59e-09	1.32e-06
ENSOART00020006102	ENSOARG00020003886	SEMA4D	Protein coding	Semaphorin 4D	-22.7762	5.61e-09	1.32e-06
21.190.89	ENSOARG00020008074	TNNT3	Protein coding	Troponin T3, fast skeletal type	22.7385	5.91e-09	1.39e-06
ENSOART00020012330	ENSOARG00020008046	ZNF142	Protein coding	Zinc finger protein 142	22.7223	6.06e-09	1.41e-06
ENSOART00020008527	ENSOARG00020005497	RBM39	Protein coding	RNA binding motif protein 39	-22.7217	6.1e-09	1.41e-06
25.140.8	ENSOARG00020022254	SYNPO2L	Protein coding	Synaptopodin 2-like protein	-22.7217	6.1e-09	1.41e-06
2.1157.201	ENSOARG00020020425	ENSOARG00020020425	Protein coding		-22.7129	6.18e-09	1.42e-06
9.349.2	ENSOARG00020009796	PUF60	Protein coding	Poly(U) binding splicing factor 60	-9.25422	6.29e-09	1.44e-06
ENSOART00020036657	ENSOARG00020023388	CKAP5	Protein coding	Cytoskeleton associated protein 5	-22.6918	6.39e-09	1.46e-06
3.914.6	ENSOARG00020001741	BRD3	Protein coding	Bromodomain containing 3	-22.6569	6.74e-09	1.52e-06
25.119.7	ENSOARG00020019196	PSAP	Protein coding	Prosaposin	-22.6542	6.77e-09	1.52e-06
8.290.35	ENSOARG00020020875	TRDN	Protein coding	Triadin	-22.6532	6.78e-09	1.52e-06
11.54.3	ENSOARG00020016027	SRSF8	Protein coding	Serine and arginine rich splicing factor 2	-22.6312	7.01e-09	1.56e-06
ENSOART00020021004	ENSOARG00020013665	EPM2A	Protein coding	EPM2A glucan phosphatase, laforin	-22.6312	7.01e-09	1.56e-06
ENSOART00020017130	ENSOARG00020011245	SLC2A3	Protein coding	Ovis aries solute carrier family 2 member 3	-22.6197	7.13e-09	1.58e-06
1.389.3	ENSOARG00020001237	CRTC2	Protein coding	CREB regulated transcription coactivator 2	-22.5965	7.39e-09	1.62e-06
ENSOART00020036001	ENSOARG00020023004	PLXDC2	Protein coding	Plexin domain containing 2	-22.5965	7.39e-09	1.62e-06
ENSOART00020039038	ENSOARG00020024914		LncRNA		22.584	7.49e-09	1.64e-06
ENSOART00020018181	ENSOARG00020011435	PPP2R5C	Protein coding	Protein phosphatase 2 regulatory subunit B,gamma	-22.5729	7.66e-09	1.66e-06
19.514.22	ENSOARG00020024914		LncRNA		22.5683	7.67e-09	1.66e-06
ENSOART00020001359	ENSOARG00020000895		LncRNA		-10.5203	7.73e-09	1.67e-06
ENSOART00020008524	ENSOARG00020005176	IGF1R	Protein coding	insulin like growth factor 1 receptor	-22.5365	8.1e-09	1.73e-06
ENSOART00020003681	ENSOARG00020002374	TMTC1	Protein coding	Transmembrane O-mannosyltransferase targeting cadherins 1	-22.5365	8.1e-09	1.73e-06
7.469.121	ENSOARG00020013286	MYH7	Protein coding	Myosin heavy chain 7	-22.5241	8.26e-09	1.75e-06
ENSOART00020009443	ENSOARG00020006116	ANXA4	Protein coding	Annexin A4	-22.5241	8.26e-09	1.75e-06
ENSOART00020032538	ENSOARG00020021031	DHX16	Protein coding	DEAH-box helicase 16	-22.5117	8.41e-09	1.78e-06
5.632.12	ENSOARG00020016508		Protein coding		-22.4952	8.63e-09	1.81e-06
14.723.65	ENSOARG00020016724	MYBPC2	Protein coding	Myosin binding protein C2	9.41648	8.78e-09	1.83e-06
ENSOART00020003404	ENSOARG00020002205	HK2	Protein coding	Hexokinase 2	8.19396	8.81e-09	1.83e-06
ENSOART00020000287	ENSOARG00020000236	ECPAS	Protein coding	Ecm29 proteasome adaptor and scaffold	-22.466	9.02e-09	1.87e-06
ENSOART00020022666	ENSOARG00020014626	RETREG1	Protein coding	Reticulophagy regulator 1	22.4563	9.1e-09	1.88e-06
17.197.3	ENSOARG00020017290	ATXN2	Protein coding	Ataxin 2	-22.4537	9.19e-09	1.89e-06
ENSOART00020034472	ENSOARG00020011334	OPA1	Protein coding	OPA1 mitochondrial dynamin like GTPase	9.44886	9.29e-09	1.9e-06
3.1440.1	ENSOARG00020006505	LOC101108423	Protein coding	Zinc finger CCHC-type and RNA binding motif containing 1	-22.4346	9.46e-09	1.93e-06
ENSOART00020026742	ENSOARG00020015605	TRIO	Protein coding	Trio Rho guanine nucleotide exchange factor	-22.419	9.69e-09	1.96e-06
1.1038.4	ENSOARG00020013606	THRAP3	Protein coding	Thyroid hormone receptor associated protein 3	-22.419	9.69e-09	1.96e-06
10.168.1	10.168		Predict Protein coding		22.4121	9.73e-09	1.96e-06
ENSOART00020039992	ENSOARG00020025496		LncRNA		-22.413	9.78e-09	1.96e-06
ENSOART00020037982	ENSOARG00020024309	MRPL14	Protein coding	Mitochondrial ribosomal protein L14	-22.3988	9.99e-09	1.99e-06
20.422.19	ENSOARG00020015341	BAG6	Protein coding	BAG cochaperone 6	-22.3988	9.99e-09	1.99e-06
ENSOART00020041649	ENSOARG00020026472	DNAJA3	Protein coding	DnaJ heat shock protein family (Hsp40) member A3	22.3901	1.01e-08	1.99e-06
18.34.2	ENSOARG00020007721	DET1	Protein coding	DET1 partner of COP1 E3 ubiquitin ligase	-22.3838	1.02e-08	2.02e-06
ENSOART00020030024	ENSOARG00020019449	NDUFV2	Protein coding	NADH:ubiquinone oxidoreductase core subunit V2	-22.3566	1.07e-08	2.08e-06
ENSOART00020008027	ENSOARG00020004942	SART3	Protein coding	Spliceosome associated factor 3, U4/U6 recycling protein	-22.3566	1.07e-08	2.08e-06
20.168.7	ENSOARG00020022532	ABCF1	Protein coding	ATP binding cassette subfamily F member 1	-22.3466	1.08e-08	2.1e-06
3.517.24	ENSOARG00020002234	PFKM	Protein coding	Phosphofructokinase, muscle	-22.3466	1.08e-08	2.1e-06
18.183.22	ENSOARG00020019682		LncRNA		22.3321	1.09e-08	2.12e-06
9.130.5	ENSOARG00020025108	PCMTD1	Protein coding	Protein-L-isoaspartate (D-aspartate) O-methyltransferase domain containing 1	-22.3298	1.11e-08	2.14e-06
ENSOART00020019586	ENSOARG00020012696	ENSOARG00020012696	Protein coding		8.33682	1.13e-08	2.15e-06
21.119.3	ENSOARG00020020882	UBXN1	Protein coding	UBX domain protein 1	-22.3186	1.13e-08	2.15e-06
ENSOART00020025655	ENSOARG00020016709	DLST	Protein coding	dihydrolipoamide S-succinyltransferase	-22.2892	1.17e-08	2.22e-06
ENSOART00020016577	ENSOARG00020010687	SERINC2	Protein coding	serine incorporator 2	-22.275	1.21e-08	2.27e-06
ENSOART00020018879	ENSOARG00020012395	PBX2	Protein coding	Pre-B-cell leukemia transcription factor 2	-22.275	1.21e-08	2.27e-06
20.380.2	ENSOARG00020024417	SLC29A1	Protein coding	solute carrier family 29 member 1	-22.225	1.3e-08	2.43e-06
ENSOART00020034610	ENSOARG00020022177	PGM5	Protein coding	phosphoglucomutase 5	-22.225	1.3e-08	2.43e-06
22.173.1	ENSOARG00020023821	DHX32	Protein coding	DEAH-box helicase 32	-22.2096	1.33e-08	2.48e-06
ENSOART00020031392	ENSOARG00020020397	PRR14	Protein coding	Proline rich 14	-22.1939	1.36e-08	2.53e-06
ENSOART00020011400	ENSOARG00020006228	MYBPC1	Protein coding	Myosin binding protein C1	-22.162	1.43e-08	2.64e-06
ENSOART00020019052	ENSOARG00020012337	DDX10	Protein coding	DEAD-box helicase 10	-22.162	1.43e-08	2.64e-06
ENSOART00020036216	ENSOARG00020023239	ZRANB1	Protein coding	Zinc finger RANBP2-type containing 1	-22.1504	1.45e-08	2.67e-06
7.547.4	ENSOARG00020023813	OAZ2	Protein coding	Ovis aries ornithine decarboxylase antizyme 2	-22.1464	1.46e-08	2.68e-06
ENSOART00020028284	ENSOARG00020016608	UBA1	Protein coding	Ubiquitin like modifier activating enzyme 1	-22.1293	1.5e-08	2.72e-06
ENSOART00020041061	ENSOARG00020026108	GPATCH4	Protein coding	G-patch domain containing 4	-22.1293	1.5e-08	2.72e-06
ENSOART00020005219	ENSOARG00020003112	MBNL1	Protein coding	Muscleblind like splicing regulator 1	-22.1293	1.5e-08	2.72e-06
19.297.13	ENSOARG00020025663	ARPP21	Protein coding	cAMP regulated phosphoprotein 21	-22.1127	1.54e-08	2.76e-06
ENSOART00020007647	ENSOARG00020004927		Protein coding		-22.1127	1.54e-08	2.76e-06
ENSOART00020013551	ENSOARG00020008735	YME1L1	Protein coding	YME1 like 1 ATPase	-22.1089	1.55e-08	2.77e-06
2.1157.95	ENSOARG00020020425	ENSOARG00020020425	Protein coding		-22.096	1.58e-08	2.8e-06
ENSOART00020010727	ENSOARG00020007012		Protein coding		8.09917	1.58e-08	2.8e-06
3.1371.1	ENSOARG00020018277	ENSOARG00020018277	Protein coding	calcium binding and coiled-coil domain 1	-22.079	1.62e-08	2.86e-06
11.29.3	ENSOARG00020006079	MIF4GD	Protein coding	MIF4G domain containing	-22.0618	1.66e-08	2.93e-06
ENSOART00020027850	ENSOARG00020018007	FAM114A2	Protein coding	Family with sequence similarity 114 member A2	-22.029	1.74e-08	3.01e-06
15.410.3	ENSOARG00020009686	BTBD10	Protein coding	BTB domain containing 10	-22.0266	1.75e-08	3.01e-06
ENSOART00020011069	ENSOARG00020007247	SRPRA	Protein coding	SRP receptor subunit alpha	-22.0266	1.75e-08	3.01e-06
ENSOART00020024916	ENSOARG00020016170	GPRC5B	Protein coding	G protein-coupled receptor class C group 5 member B	-22.0266	1.75e-08	3.01e-06
18.455.2	ENSOARG00020011454	PACS2	Protein coding	Phosphofurin acidic cluster sorting protein 2	-22.0266	1.75e-08	3.01e-06
ENSOART00020030005	ENSOARG00020019509	EXOC5	Protein coding	Exocyst complex component 5	-22.0266	1.75e-08	3.01e-06
ENSOART00020040342	ENSOARG00020025700	LEO1	Protein coding	LEO1 homolog, Paf1/RNA polymerase II complex component	-22.0266	1.75e-08	3.01e-06
ENSOART00020011833	ENSOARG00020007493	EIF3L	Protein coding	Eukaryotic translation initiation factor 3 subunit L	-21.9897	1.85e-08	3.17e-06
11.518.8	ENSOARG00020014850	TEX2	Protein coding	Testis expressed 2	-21.9817	1.87e-08	3.2e-06
20.422.12	ENSOARG00020015341	BAG6	Protein coding	BAG cochaperone 6	-21.9754	1.88e-08	3.2e-06
ENSOART00020001453	ENSOARG00020000895		LncRNA		-21.9593	1.94e-08	3.28e-06
ENSOART00020014617	ENSOARG00020009436		Protein coding		-21.9494	1.97e-08	3.32e-06
ENSOART00020040962	ENSOARG00020025996	MAP3K4	Protein coding	Mitogen-activated protein kinase kinase kinase 4	21.9301	2.01e-08	3.37e-06
ENSOART00020038454	ENSOARG00020024520	DYNC1LI1	Protein coding	Dynein cytoplasmic 1 light intermediate chain 1	-21.9329	2.02e-08	3.37e-06
ENSOART00020010789	ENSOARG00020006299	PLEC	Protein coding	Plectin	-21.9318	2.02e-08	3.37e-06
ENSOART00020008953	ENSOARG00020004832	VPS13A	Protein coding	Vacuolar protein sorting 13 homolog A	-8.49596	2.08e-08	3.46e-06
2.754.6	ENSOARG00020010009	SRRM1	Protein coding	serine and arginine repetitive matrix 1	-21.9088	2.09e-08	3.47e-06
ENSOART00020019993	ENSOARG00020013038	ENSOARG00020013038	Protein coding	staufen double-stranded RNA binding protein 2	-21.8974	2.1e-08	3.47e-06
ENSOART00020022147	ENSOARG00020013231	NBAS	Protein coding	NBAS subunit of NRZ tethering complex	-21.8935	2.14e-08	3.52e-06
5.41.13	ENSOARG00020006027	ARRDC2	Protein coding	Arrestin domain containing 2	21.8773	2.16e-08	3.54e-06
18.285.6	ENSOARG00020022231	ENSOARG00020022231	Protein coding	mortality factor 4 like 1	-21.8823	2.17e-08	3.56e-06
ENSOART00020001731	ENSOARG00020001148	COL15A1	Protein coding	Collagen type XV alpha 1 chain	21.8694	2.19e-08	3.57e-06
13.480.3	ENSOARG00020008012	PITRM1	Protein coding	pitrilysin metallopeptidase 1	-21.8739	2.2e-08	3.57e-06
ENSOART00020034585	ENSOARG00020021820	DGKZ	Protein coding	Diacylglycerol kinase zeta	-21.8739	2.2e-08	3.57e-06
ENSOART00020001348	ENSOARG00020000933	CHTOP	Protein coding	Chromatin target of PRMT1 protein	21.8535	2.25e-08	3.63e-06
ENSOART00020036134	ENSOARG00020023218	MEF2C	Protein coding	Myocyte enhancer factor 2C	-21.8481	2.29e-08	3.68e-06
ENSOART00020015634	ENSOARG00020010030	PIK3CA	Protein coding	Phosphatidylinositol-4,5-bisphosphate 3-kinase catalytic subunit alpha	-21.8394	2.32e-08	3.71e-06
3.461.6	ENSOARG00020008845	ATP2B1	Protein coding	ATPase plasma membrane Ca2+ transporting 1	-21.8352	2.32e-08	3.71e-06
ENSOART00020013137	ENSOARG00020007640	RALGAPA1	Protein coding	Ral GTPase activating protein catalytic subunit alpha 1	-21.827	2.36e-08	3.71e-06
ENSOART00020016823	ENSOARG00020010530	BCAS3	Protein coding	BCAS3 microtubule associated cell migration factor	-21.827	2.36e-08	3.71e-06
ENSOART00020019901	ENSOARG00020012740	DEK	Protein coding	DEK proto-oncogene	-21.827	2.36e-08	3.71e-06
ENSOART00020027572	ENSOARG00020017290	ATXN2	Protein coding	Ataxin 2	-21.827	2.36e-08	3.71e-06
11.328.2	ENSOARG00020023979	TNFAIP1	Protein coding	TNF alpha induced protein 1	-21.827	2.36e-08	3.71e-06
7.279.8	ENSOARG00020016035	MAX	Protein coding	MYC associated factor X	21.8079	2.4e-08	3.71e-06
15.166.2	ENSOARG00020013614		Protein coding		-21.8149	2.4e-08	3.71e-06
25.2.209	ENSOARG00020019932	ACTA1	Protein coding	Actin alpha 1, skeletal muscle	-21.8149	2.4e-08	3.71e-06
ENSOART00020031398	ENSOARG00020020178	GDI1	Protein coding	GDP dissociation inhibitor 1	-21.8149	2.4e-08	3.71e-06
5.26.2	ENSOARG00020023880	AMOTL1	Protein coding	Angiomotin like 1	-21.8149	2.4e-08	3.71e-06
ENSOART00020014044	ENSOARG00020009083	BLOC1S6	Protein coding	Biogenesis of lysosomal organelles complex 1 subunit 6	-21.8149	2.4e-08	3.71e-06
ENSOART00020024450	ENSOARG00020015413	CEMIP2	Protein coding	Cell migration inducing hyaluronidase 2	-21.7929	2.48e-08	3.82e-06
ENSOART00020038197	ENSOARG00020024415	PCF11	Protein coding	PCF11 cleavage and polyadenylation factor subunit	-21.7653	2.55e-08	3.91e-06
13.567.1	ENSOARG00020004342	ERGIC3	Protein coding	ERGIC and golgi 3	-21.773	2.56e-08	3.91e-06
ENSOART00020019238	ENSOARG00020012589	GARRE1	Protein coding	Granule associated Rac and RHOG effector 1	-21.7584	2.61e-08	3.98e-06
ENSOART00020020758	ENSOARG00020013318	USP46	Protein coding	Ubiquitin specific peptidase 46	-21.7419	2.68e-08	4.06e-06
3.963.4	ENSOARG00020008954		Protein coding		-21.7286	2.73e-08	4.11e-06
ENSOART00020037572	ENSOARG00020024011	SMG1	Protein coding	SMG1 nonsense mediated mRNA decay associated PI3K related kinase	-21.7286	2.73e-08	4.11e-06
ENSOART00020028281	ENSOARG00020017183	KTN1	Protein coding	Kinectin 1	-21.7251	2.74e-08	4.11e-06
24.125.44	ENSOARG00020025958	ATP2A1	Protein coding	ATPase sarcoplasmic/endoplasmic reticulum Ca2+ transporting 1	21.7185	2.74e-08	4.11e-06
ENSOART00020005028	ENSOARG00020003307	RPS12	Protein coding	Rps12	21.7001	2.82e-08	4.2e-06
2.1157.301	ENSOARG00020020425		Protein coding		-21.7067	2.82e-08	4.2e-06
13.606.1	ENSOARG00020013068		LncRNA		-21.7044	2.83e-08	4.2e-06
2.1359.3	ENSOARG00020015403	FASTKD2	Protein coding	FAST kinase domains 2	-8.73547	2.84e-08	4.2e-06
ENSOART00020007656	ENSOARG00020004691	USP8	Protein coding	Ubiquitin specific peptidase 8	-21.6808	2.93e-08	4.33e-06
ENSOART00020033450	ENSOARG00020021633	IGBP1	Protein coding	immunoglobulin binding protein 1	21.6614	2.98e-08	4.39e-06
1.8.1	ENSOARG00020000087	SEPTIN2	Protein coding	Septin 2	-21.6604	3.02e-08	4.43e-06
ENSOART00020009470	ENSOARG00020005617	A2M	Protein coding	Alpha-2-macroglobulin	-21.6355	3.13e-08	4.57e-06
22.294.4	ENSOARG00020015423	SMC3	Protein coding	Structural maintenance of chromosomes 3	-21.6355	3.13e-08	4.57e-06
26.152.10	ENSOARG00020014234	SLC25A4	Protein coding	Solute carrier family 25 member 4	-21.6267	3.18e-08	4.62e-06
11.164.6	ENSOARG00020014486	TCAP	Protein coding	Titin-cap	-11.6382	3.19e-08	4.63e-06
X.131.3	ENSOARG00020019542		Protein coding		-21.6126	3.24e-08	4.67e-06
ENSOART00020010301	ENSOARG00020006312	VPS16	Protein coding	VPS16 core subunit of CORVET and HOPS complexes	-21.6126	3.24e-08	4.67e-06
ENSOART00020022331	ENSOARG00020014591	LOC101114075	Protein coding	sulfotransferase 1A1	-21.5881	3.36e-08	4.83e-06
25.208.1	ENSOARG00020020615		LncRNA		21.5346	3.59e-08	5.15e-06
19.514.1	ENSOARG00020024914		LncRNA		21.5227	3.66e-08	5.22e-06
ENSOART00020005590	ENSOARG00020003625	UQCRB	Protein coding	Cytochrome b-c1 complex subunit 7	-9.73462	3.71e-08	5.28e-06
ENSOART00020015313	ENSOARG00020009796	PUF60	Protein coding	Poly(U) binding splicing factor 60	9.96093	3.77e-08	5.35e-06
ENSOART00020023527	ENSOARG00020015212	HNRNPH1	Protein coding	Heterogeneous nuclear ribonucleoprotein H1	8.31829	3.79e-08	5.36e-06
ENSOART00020026220	ENSOARG00020016752	NAE1	Protein coding	NEDD8 activating enzyme E1 subunit 1	-21.4848	3.91e-08	5.52e-06
1.1008.5	ENSOARG00020000111	HDLBP	Protein coding	High density lipoprotein binding protein	21.473	3.93e-08	5.52e-06
ENSOART00020007432	ENSOARG00020003205	DCAF6	Protein coding	DDB1 and CUL4 associated factor 6 [	21.473	3.93e-08	5.52e-06
14.723.27	ENSOARG00020016724	MYBPC2	Protein coding	Myosin binding protein C2	21.4626	3.99e-08	5.59e-06
ENSOART00020040269	ENSOARG00020025667	SNRPD3	Protein coding	Small nuclear ribonucleoprotein D3 polypeptide	-21.4608	4.05e-08	5.65e-06
ENSOART00020019748	ENSOARG00020012692	ZC3H12C	Protein coding	zinc finger CCCH-type containing 12C	21.4496	4.07e-08	5.66e-06
ENSOART00020001277	ENSOARG00020000847	LRRK2	Protein coding	Leucine rich repeat kinase 2	-21.4521	4.11e-08	5.69e-06
24.125.50	ENSOARG00020025958	ATP2A1	Protein coding	ATPase sarcoplasmic/endoplasmic reticulum Ca2+ transporting 1	21.4385	4.14e-08	5.72e-06
1.362.2	ENSOARG00020013556	TMOD4	Protein coding	tropomodulin 4	21.4195	4.23e-08	5.83e-06
2.786.7	ENSOARG00020011152	ARHGEF10L	Protein coding	Rho guanine nucleotide exchange factor 10 like	10.0841	4.41e-08	6.06e-06
ENSOART00020009326	ENSOARG00020006027	ARRDC2	Protein coding	Arrestin domain containing 2	21.3818	4.45e-08	6.1e-06
ENSOART00020004638	ENSOARG00020002705	BIRC6	Protein coding	Baculoviral IAP repeat containing 6	21.3601	4.63e-08	6.32e-06
ENSOART00020040001	ENSOARG00020025498	RABEP1	Protein coding	Rabaptin, RAB GTPase binding effector protein 1	21.3601	4.63e-08	6.32e-06
5.843.8	ENSOARG00020013674	SYNPO	Protein coding	Synaptopodin	21.3439	4.75e-08	6.45e-06
24.125.46	ENSOARG00020025958	ATP2A1	Protein coding	ATPase sarcoplasmic/endoplasmic reticulum Ca2+ transporting 1	21.312	4.97e-08	6.74e-06
3.482.32	ENSOARG00020019417	PCBP2	Protein coding	Poly(rC) binding protein 2	21.2578	5.38e-08	7.27e-06
14.271.7	ENSOARG00020019999	GYS1	Protein coding	Glycogen synthase 1	21.2313	5.55e-08	7.48e-06
ENSOART00020037153	ENSOARG00020022335	SYNE1	Protein coding	Spectrin repeat containing nuclear envelope protein 1	21.2088	5.77e-08	7.75e-06
ENSOART00020016583	ENSOARG00020010822	CTIF	Protein coding	Cap binding complex dependent translation initiation factor	-8.11869	5.78e-08	7.75e-06
21.381.34	ENSOARG00020008025	ACTN3	Protein coding	Actinin alpha 3	21.1893	5.89e-08	7.87e-06
ENSOART00020034040	ENSOARG00020021860	USP28	Protein coding	Ubiquitin specific peptidase 28	21.1868	5.96e-08	7.94e-06
20.11.15	ENSOARG00020024783		LncRNA		21.1478	6.3e-08	8.38e-06
ENSOART00020008609	ENSOARG00020005456	CALU	Protein coding	Calumenin	-21.1086	6.71e-08	8.85e-06
ENSOART00020022818	ENSOARG00020014859	ABHD16A	Protein coding	Abhydrolase domain containing 16A, phospholipase	-21.1086	6.71e-08	8.85e-06
ENSOART00020021997	ENSOARG00020014351	MTMR3	Protein coding	Myotubularin related protein 3	-21.1086	6.71e-08	8.85e-06
ENSOART00020005409	ENSOARG00020003547	FRMD4A	Protein coding	FERM domain containing 4A	21.0983	6.77e-08	8.9e-06
20.469.2	ENSOARG00020012740	DEK	Protein coding	DEK proto-oncogene	8.28611	7.08e-08	9.28e-06
2.1515.5	ENSOARG00020007774	EMC1	Protein coding	ER membrane protein complex subunit 1	21.0369	7.39e-08	9.67e-06
5.617.1	ENSOARG00020021281	LONP1	Protein coding	Lon peptidase 1, mitochondrial	21.0006	7.79e-08	1.01e-05
3.807.20	ENSOARG00020005655		Protein coding		21.0006	7.79e-08	1.01e-05
ENSOART00020025090	ENSOARG00020015865	TTC3	Protein coding	Tetratricopeptide repeat domain 3	20.9842	7.97e-08	1.03e-05
1.360.4	ENSOARG00020012397	SEMA6C	Protein coding	Semaphorin 6C	7.78479	8.05e-08	1.04e-05
2.1157.184	ENSOARG00020020356	ENSOARG00020020356	Protein coding		20.9494	8.38e-08	1.08e-05
ENSOART00020009573	ENSOARG00020006194		Protein coding		20.9488	8.39e-08	1.08e-05
ENSOART00020020855	ENSOARG00020013663	AKIRIN2	Protein coding	Akirin 2	20.9329	8.58e-08	1.1e-05
14.155.1	ENSOARG00020011051	DHX38	Protein coding	DEAH-box helicase 38	20.8306	9.93e-08	1.27e-05
3.803.7	ENSOARG00020023229	TPI1	Protein coding	Triosephosphate isomerase 1	8.01608	1.03e-07	1.31e-05
10.54.1	ENSOARG00020012953	KPNA3	Protein coding	Karyopherin subunit alpha 3	20.801	1.03e-07	1.32e-05
11.556.8	ENSOARG00020016897	HDAC5	Protein coding	Histone deacetylase 5	20.786	1.06e-07	1.34e-05
ENSOART00020029847	ENSOARG00020017689	ENSOARG00020017689	Protein coding	dystrophin	7.9525	1.19e-07	1.5e-05
14.238.17	ENSOARG00020006864	CKM	Protein coding	Creatine kinase, M-type	20.6804	1.23e-07	1.55e-05
2.228.1	ENSOARG00020006587	PUM3	Protein coding	Pumilio RNA binding family member 3	-9.01887	1.36e-07	1.71e-05
21.138.58	ENSOARG00020011417	PYGM	Protein coding	Ovis aries glycogen phosphorylase, muscle associated	7.8759	1.98e-07	2.48e-05
21.62.8	ENSOARG00020026056	LDHA	Protein coding	Lactate dehydrogenase A	8.48908	2.08e-07	2.61e-05
ENSOART00020034454	ENSOARG00020021723	USP19	Protein coding	Ubiquitin specific peptidase 19	20.2373	2.25e-07	2.82e-05
9.296.2	ENSOARG00020007443	CA3	Protein coding	carbonic anhydrase 3	-10.4564	2.61e-07	3.26e-05
26.27.8	ENSOARG00020015386	PDLIM3	Protein coding	PDZ and LIM domain 3	9.34094	2.74e-07	3.41e-05
ENSOART00020033691	ENSOARG00020021748	ENSOARG00020021748	LncRNA		-7.74512	3.1e-07	3.84e-05
7.524.18	ENSOARG00020015778	CAPN3	Protein coding	Calpain 3	10.0604	4.5e-07	5.57e-05
ENSOART00020002566	ENSOARG00020001688	ZYX	Protein coding	Zyxin	9.15257	5.35e-07	6.61e-05
15.29.4	ENSOARG00020010502	SLN	Protein coding	Sarcolipin	-8.53627	5.46e-07	6.72e-05
3.1643.1	ENSOARG00020022383	C1R	Protein coding	Complement C1r	-8.24671	5.86e-07	7.19e-05
ENSOART00020021389	ENSOARG00020013761	LAMB1	Protein coding	Laminin subunit beta 1	19.5002	6.09e-07	7.46e-05
7.170.65	ENSOARG00020009011	TPM1	Protein coding	tropomyosin 1	7.48663	7.74e-07	9.45e-05
ENSOART00020020807	ENSOARG00020013318	USP46	Protein coding	Ubiquitin specific peptidase 46	-7.97662	9e-07	0.000109622
7.788.4	ENSOARG00020014514	ISCA2	Protein coding	iron-sulfur cluster assembly 2	19.1831	9.25e-07	0.000112109
24.125.41	ENSOARG00020025958	ATP2A1	Protein coding	ATPase sarcoplasmic/endoplasmic reticulum Ca2+ transporting 1	19.1831	9.25e-07	0.000112109
ENSOART00020037228	ENSOARG00020023325	VPS13B	Protein coding	Vacuolar protein sorting 13 homolog B	19.1146	1.01e-06	0.000122409
24.33.4	ENSOARG00020026463	TRAP1	Protein coding	TNF receptor associated protein 1	7.30863	1.11e-06	0.000134424
20.298.5	ENSOARG00020011534	BRD2	Protein coding	bromodomain containing 2	7.84003	1.32e-06	0.000158952
ENSOART00020004928	ENSOARG00020003210	RTEL1	Protein coding	Regulator of telomere elongation helicase 1	-7.25189	1.42e-06	0.000170357
ENSOART00020018963	ENSOARG00020012257	SERPING1	Protein coding	Serpin family G member 1	7.45344	1.76e-06	0.000210829
ENSOART00020039239	ENSOARG00020025024	LRRC2	Protein coding	Leucine rich repeat containing 2	7.87649	1.87e-06	0.000222974
ENSOART00020002733	ENSOARG00020001802	ARHGAP31	Protein coding	Rho GTPase activating protein 31	-9.14736	2.39e-06	0.000284279
21.408.1	ENSOARG00020019665	CTTN	Protein coding	cortactin	7.40973	2.65e-06	0.000314972
ENSOART00020040699	ENSOARG00020025886		LncRNA		-7.41491	2.76e-06	0.000326758
24.125.67	ENSOARG00020025958	ATP2A1	Protein coding	ATPase sarcoplasmic/endoplasmic reticulum Ca2+ transporting 1	8.76451	3.24e-06	0.000383249
ENSOART00020040358	ENSOARG00020025643	TBCK	Protein coding	TBC1 domain containing kinase	7.46182	3.4e-06	0.000401361
ENSOART00020006750	ENSOARG00020004408		LncRNA		7.86632	3.53e-06	0.00041519
8.391.13	ENSOARG00020007109	PNISR	Protein coding	PNN interacting serine and arginine rich protein	-7.9009	3.7e-06	0.000434365
14.413.1	ENSOARG00020019871	RPL13	Protein coding	ribosomal protein L13	4.72608	3.77e-06	0.000441692
ENSOART00020024913	ENSOARG00020015010	MARK3	Protein coding	ENSOARG00020015010	-9.20207	3.92e-06	0.000457552
23.125.4	ENSOARG00020025008	ATP5F1A	Protein coding	ATP synthase F1 subunit alpha	-7.90342	4e-06	0.000466457
PEKD01006882.1.1.2	PEKD01006882.1.1		Protein coding		-2.60485	4.14e-06	0.000481587
1.340.2	ENSOARG00020004031	HJV	Protein coding	hemojuvelin BMP co-receptor	-9.45026	4.5e-06	0.000521999
ENSOART00020041467	ENSOARG00020026352	SRRM2	Protein coding	Serine/arginine repetitive matrix 2	-9.75286	5.16e-06	0.000597391
25.2.89	ENSOARG00020019932	ACTA1	Protein coding	Actin alpha 1, skeletal muscle	8.25055	5.9e-06	0.000680362
ENSOART00020034954	ENSOARG00020019079	NRAP	Protein coding	nebulin related anchoring protein	-10.1293	6.27e-06	0.000721895
ENSOART00020029067	ENSOARG00020017689	ENSOARG00020017689	Protein coding	dystrophin	-9.44282	6.72e-06	0.000771778
3.517.70	ENSOARG00020002234	PFKM	Protein coding	Phosphofructokinase, muscle	6.95503	6.85e-06	0.000785062
3.841.4	ENSOARG00020008751	PLA2G6	Protein coding	Phospholipase A2 group VI	7.28109	7.16e-06	0.000817878
ENSOART00020016234	ENSOARG00020010327	ALDH5A1	Protein coding	Aldehyde dehydrogenase 5 family member A1	6.55281	7.2e-06	0.00082128
14.106.2	ENSOARG00020012797	SLC38A7	Protein coding	Solute carrier family 38 member 7	7.07755	8.45e-06	0.00096154
1.1319.17	ENSOARG00020001810	PDE4DIP	Protein coding	phosphodiesterase 4D interacting protein	-7.57941	8.61e-06	0.000976386
ENSOART00020019478	ENSOARG00020012217	PPP4R3A	Protein coding	Protein phosphatase 4 regulatory subunit 3A	-8.88233	8.62e-06	0.000976386
5.768.6	ENSOARG00020011915	MYOT	Protein coding	Myotilin	-13.6637	1.07e-05	0.0012141
19.261.4	19.261		Predict Protein coding		7.12613	1.17e-05	0.00132143
ENSOART00020017061	ENSOARG00020011198	CHMP2A	Protein coding	Charged multivesicular body protein 2A	-8.48896	1.27e-05	0.00142407
ENSOART00020006723	ENSOARG00020003897	ALDH7A1	Protein coding	Aldehyde dehydrogenase 7 family member A1	7.44801	1.35e-05	0.00151932
7.469.129	ENSOARG00020013286	MYH7	Protein coding	Myosin heavy chain 7	8.63463	1.46e-05	0.00163622
ENSOART00020006678	ENSOARG00020004261	ENSOARG00020004261	Protein coding		-6.3011	1.54e-05	0.00171739
ENSOART00020035006	ENSOARG00020022520	MLLT3	Protein coding	MLLT3 super elongation complex subunit	8.47181	1.58e-05	0.0017607
ENSOART00020034576	ENSOARG00020022330	CYCS	Protein coding	Cytochrome c	-7.81292	1.62e-05	0.00179743
ENSOART00020021692	ENSOARG00020014198	CYCS	Protein coding	Cytochrome c	-7.81292	1.62e-05	0.00179743
ENSOART00020012948	ENSOARG00020008427		Protein coding		6.90198	1.62e-05	0.00179743
25.340.22	ENSOARG00020026361	LDB3	Protein coding	LIM domain binding 3	-13.4977	1.7e-05	0.00187358
3.1553.7	ENSOARG00020021496		Protein coding		-7.24718	1.73e-05	0.0019013
13.271.1	13.271		Predict Protein coding		2.01369	1.79e-05	0.00196731
ENSOART00020035947	ENSOARG00020021538		Protein coding		-8.32879	1.85e-05	0.002026
ENSOART00020008771	ENSOARG00020005664	TPM2	Protein coding	Tropomyosin 2	13.0884	1.86e-05	0.00203551
8.290.37	ENSOARG00020020875	TRDN	Protein coding	triadin	-7.73596	1.94e-05	0.00211218
X.273.12	ENSOARG00020025431	PHKA1	Protein coding	Phosphorylase kinase regulatory subunit alpha 1	13.0003	2e-05	0.00218021
1.1360.12	ENSOARG00020001679	UBAP2L	Protein coding	Ubiquitin associated protein 2 like	-7.75763	2.08e-05	0.00225842
5.140.5	ENSOARG00020022254	SYNPO2L	Protein coding	Synaptopodin 2-like protein	8.70582	2.1e-05	0.00227865
2.369.2	2.369		unknow		6.89135	2.29e-05	0.00247116
2.1157.153	ENSOARG00020020425		Protein coding		-6.85103	2.44e-05	0.00262898
ENSOART00020015746	ENSOARG00020010257	PHB	Protein coding	Prohibitin	7.72057	2.52e-05	0.0027105
19.566.2	ENSOARG00020015686	ENSOARG00020015686	LncRNA		-8.93966	2.57e-05	0.0027606
8.117.1	8.117		Predict Protein coding		-6.06526	2.6e-05	0.00278339
ENSOART00020036476	ENSOART00020036476	SLC4A7-202	Protein coding	Solute carrier family 4 member 7	-6.98134	2.66e-05	0.00284193
3.964.3	ENSOARG00020013788	CIZ1	Protein coding	CDKN1A interacting zinc finger protein 1	-7.69368	2.72e-05	0.00290185
20.425.2	ENSOARG00020016418	DDX39B	Protein coding	DExD-box helicase 39B	-12.7707	2.73e-05	0.00290955
2.1513.4	ENSOARG00020007453	CAPZB	Protein coding	Capping actin protein of muscle Z-line subunit beta	-12.9612	2.79e-05	0.00296413
5.140.15	ENSOARG00020013159	FEM1A	Protein coding	Fem-1 homolog A	12.475	2.8e-05	0.00296883
ENSOART00020035886	ENSOARG00020016428		LncRNA		-8.31702	2.94e-05	0.00311156
17.454.3	17.454		unknow		7.81399	2.95e-05	0.00311788
ENSOART00020041164	ENSOARG00020026157	ABCA3	Protein coding	ATP binding cassette subfamily A member 3	6.78773	3.1e-05	0.00326328
21.138.9	ENSOARG00020011417	PYGM	Protein coding	Ovis aries glycogen phosphorylase, muscle associated	-6.92643	3.28e-05	0.00344208
ENSOART00020013162	ENSOARG00020008586	NEURL1	Protein coding	neuralized E3 ubiquitin protein ligase 1	-8.62	3.32e-05	0.00348398
8.246.1	18.246	18.246	Protein coding		2.53207	3.36e-05	0.00351387
1.1775.2	ENSOARG00020007870	TFDP2	Protein coding	Transcription factor Dp-2	-7.54175	3.41e-05	0.00355693
2.1157.69	ENSOARG00020020425	ENSOARG00020020425	Protein coding		-10.098	3.42e-05	0.00355829
21.190.82	ENSOARG00020008074	TNNT3	Protein coding	Troponin T3, fast skeletal type	7.18978	3.59e-05	0.00373097
ENSOART00020010832	ENSOARG00020007093	LEMD3	Protein coding	LEM domain containing 3	-6.59186	3.7e-05	0.00383968
ENSOART00020034466	ENSOARG00020022204	ENSOARG00020022204	Protein coding	S-phase kinase associated protein 1	-12.4532	3.71e-05	0.003842
ENSOART00020003058	ENSOARG00020002002		LncRNA		-9.10553	4.04e-05	0.00416917
ENSOART00020017812	ENSOARG00020011417	PYGM	Protein coding	Ovis aries glycogen phosphorylase, muscle associated (PYGM)	6.59064	4.05e-05	0.00417255
19.17.2	ENSOARG00020024116	GADL1	Protein coding	Glutamate decarboxylase like 1	-8.66519	4.15e-05	0.00427136
ENSOART00020006995	ENSOARG00020004383	SLC8A3	Protein coding	Solute carrier family 8 member A3	-7.53393	4.19e-05	0.00429736
23.284.4	ENSOARG00020019449	NDUFV2	Protein coding	NADH:ubiquinone oxidoreductase core subunit V2	-12.3504	4.27e-05	0.00437615
14.6.7	ENSOARG00020016614	DDX19B	Protein coding	ATP-dependent RNA helicase DDX19B	-6.65257	4.66e-05	0.00475992
ENSOART00020038421	ENSOARG00020024094	NEDD4L	Protein coding	NEDD4 like E3 ubiquitin protein ligase	-8.23543	4.68e-05	0.00476825
1.126.1	ENSOARG00020021530	STX5	Protein coding	Syntaxin 5	3.50803	4.73e-05	0.0048116
2.1389.9	ENSOARG00020014096	DES	Protein coding	Desmin	2.50587	4.77e-05	0.00484286
ENSOART00020029800	ENSOARG00020018324	STRADA	Protein coding	STE20 related adaptor alpha	-7.03206	4.85e-05	0.0049144
8.290.20	ENSOARG00020020875	TRDN	Protein coding	Triadin	12.061	4.92e-05	0.00496965
ENSOART00020032638	ENSOARG00020021068	SMPDL3A	Protein coding	Sphingomyelin phosphodiesterase acid like 3A	-6.5029	5.02e-05	0.00505913
ENSOART00020041448	ENSOARG00020026337	FLII	Protein coding	FLII actin remodeling protein	-12.1688	5.48e-05	0.00551208
ENSOART00020010916	ENSOARG00020006919	PLEKHH2	Protein coding	Pleckstrin homology, MyTH4 and FERM domain containing H2	-7.23182	5.51e-05	0.00553952
ENSOART00020041035	ENSOARG00020026094	NARF	Protein coding	nuclear prelamin A recognition factor	-2.71493	5.6e-05	0.00561809
ENSOART00020029230	ENSOARG00020018964	ENSOARG00020018964	Protein coding		-5.24973	5.69e-05	0.00568824
ENSOART00020012037	ENSOARG00020007836	ENSOARG00020007836	Protein coding		-7.23853	5.75e-05	0.00574135
18.285.1	ENSOARG00020022231	ENSOARG00020022231	Protein coding	mortality factor 4 like 1	-7.45888	5.81e-05	0.00578555
ENSOART00020012328	ENSOARG00020008033	NEIL2	Protein coding	Nei like DNA glycosylase 2	4.02932	6.06e-05	0.00602587
ENSOART00020028553	ENSOARG00020018474	TPRA1	Protein coding	Transmembrane protein adipocyte associated 1	-8.16222	6.31e-05	0.0062564
8.391.9	ENSOARG00020007109	PNISR	Protein coding	PNN interacting serine and arginine rich protein	7.67254	6.32e-05	0.0062564
25.308.3	ENSOARG00020006819	VDAC2	Protein coding	Voltage dependent anion channel 2	-6.05677	6.43e-05	0.00635247
ENSOART00020009883	ENSOARG00020006254	IRAK3	Protein coding	Interleukin 1 receptor associated kinase 3	-7.55751	6.68e-05	0.00659018
ENSOART00020004897	ENSOARG00020003212	GORASP2	Protein coding	Golgi reassembly stacking protein 2	-8.172	6.77e-05	0.00666242
19.266.2	ENSOARG00020018222		Protein coding		6.48065	6.88e-05	0.00675475
15.236.3	ENSOARG00020023388	CKAP5	Protein coding	Cytoskeleton associated protein 5	8.07803	7.22e-05	0.0070757
12.69.6	ENSOARG00020015361	NVL	Protein coding	Nuclear VCP like	-8.58232	7.29e-05	0.00712727
11.673.53	ENSOARG00020018635	MYH2	Protein coding	Myosin heavy chain 1	10.8279	7.36e-05	0.00718528
12.415.4	ENSOARG00020018439	GPR157	Protein coding	G protein-coupled receptor 157	6.53245	7.7e-05	0.0074976
PEKD01006040.1.1.1	ENSOARG00020007615	ENSOARG00020007615	Protein coding		-4.37674	7.91e-05	0.00769156
ENSOART00020006729	ENSOARG00020004408	ENSOARG00020004408	LncRNA		-2.39663	8.11e-05	0.00787235
4.196.11	ENSOARG00020003217	OGDH	Protein coding	oxoglutarate dehydrogenase	11.4037	8.28e-05	0.00801269
ENSOART00020022417	ENSOARG00020014566	B4GALT7	Protein coding	Beta-1,4-galactosyltransferase 7	7.01713	8.3e-05	0.00802329
ENSOART00020007607	ENSOARG00020004977	HDAC2	Protein coding	histone deacetylase 2	-11.9216	8.98e-05	0.00865513
13.198.10	ENSOARG00020010739	LOC101115640	Protein coding	Guanine nucleotide-binding protein G(s) subunit alpha isoforms short	-5.37515	9.03e-05	0.00868567
3.1720.12	ENSOARG00020024476	ACO2	Protein coding	Aconitase 2	-12.0283	9.18e-05	0.00882109
21.138.57	ENSOARG00020011417	PYGM	Protein coding	Ovis aries glycogen phosphorylase, muscle associated	6.87275	0.000100261	0.00961046
4.256.5	ENSOARG00020001374	WDR91	Protein coding	WD repeat domain 91	-7.41764	0.000101238	0.00968485
ENSOART00020025174	ENSOARG00020016395	CLK1	Protein coding	CDC like kinase 1	-11.4726	0.000101671	0.00970694
21.138.27	ENSOARG00020011417	PYGM	Protein coding	Ovis aries glycogen phosphorylase, muscle associated	2.80707	0.000106288	0.0101277
ENSOART00020041066	ENSOARG00020026112	NES	Protein coding	Nestin	1.63043	0.000107773	0.0102489
25.2.152	ENSOARG00020019932	ACTA1	Protein coding	Actin alpha 1, skeletal muscle	6.73446	0.000108235	0.0102725
8.141.2	ENSOARG00020012661	PNRC1	Protein coding	Proline rich nuclear receptor coactivator 1	-8.83953	0.000111024	0.0105164
ENSOART00020017365	ENSOARG00020011401	CERS2	Protein coding	Ceramide synthase 2	-2.70513	0.00011285	0.0106684
ENSOART00020037889	ENSOARG00020024260	MRPS12	Protein coding	Mitochondrial ribosomal protein S12	6.88574	0.000119059	0.0112334
ENSOART00020003054	ENSOARG00020001965	IFRD1	Protein coding	Interferon related developmental regulator 1	5.92985	0.000130636	0.0123015
2.157.2	ENSOARG00020001747	TMOD1	Protein coding	Tropomodulin 1	-11.8162	0.000135188	0.0126942
3.482.23	ENSOARG00020019417	PCBP2	Protein coding	Poly(rC) binding protein 2	6.28681	0.000135334	0.0126942
ENSOART00020029023	ENSOARG00020018871		Protein coding		-4.63836	0.000136493	0.0127781
13.49.4	ENSOARG00020011207	CREM	Protein coding	CAMP responsive element modulator	-5.37062	0.000136994	0.0128
ENSOART00020007402	ENSOARG00020004569	HIPK2	Protein coding	Homeodomain interacting protein kinase 2	6.56427	0.00013786	0.012856
9.406.6	ENSOARG00020024587	PPDPFL	Protein coding	pancreatic progenitor cell differentiation and proliferation factor like	-8.08374	0.000138898	0.0129278
ENSOART00020019231	ENSOARG00020012073	PTK2B	Protein coding	Protein tyrosine kinase 2 beta	6.58808	0.000141564	0.0131504
ENSOART00020004221	ENSOARG00020002762		LncRNA		-7.60212	0.000146629	0.0135926
11.164.4	ENSOARG00020014486	TCAP	Protein coding	Titin-cap	10.9298	0.000146889	0.0135926
ENSOART00020028218	ENSOARG00020018258	FARSB	Protein coding	Phenylalanyl-tRNA synthetase subunit beta	-11.4322	0.000147806	0.0136512
9.406.5	ENSOARG00020024587	PPDPFL	Protein coding	Pancreatic progenitor cell differentiation and proliferation factor like	-7.31743	0.000152512	0.0140589
ENSOART00020009205	ENSOARG00020005909	CNEP1R1	Protein coding	CTD nuclear envelope phosphatase 1 regulatory subunit 1	-7.18637	0.000155795	0.014334
ENSOART00020032375	ENSOARG00020020987	ZNF25	Protein coding	Zinc finger protein 25	-3.44266	0.000157886	0.0144987
4.115.2	ENSOARG00020010718	NAMPT	Protein coding	Nicotinamide phosphoribosyltransferase	-4.60633	0.000159349	0.0146051
ENSOART00020013008	ENSOARG00020008504	ENSOARG00020008504	Protein coding		5.24611	0.000160194	0.0146537
16.196.2	ENSOARG00020020880		LncRNA		-11.2853	0.000160487	0.0146537
3.238.4	ENSOARG00020025534	OSBPL1A	Protein coding	Oxysterol binding protein like 1A	-6.51701	0.000162887	0.0148446
12.1.1	ENSOARG00020003647	MYOG	Protein coding	Ovis aries myogenin	2.74991	0.000169625	0.0154294
16.320.3	16.320		Predict Protein coding		-6.23657	0.000170478	0.0154778
ENSOART00020033209	ENSOARG00020021499	MID1IP1	Protein coding	MID1 interacting protein 1	5.80007	0.000174628	0.0158168
7.315.6	ENSOARG00020011742	NUMB	Protein coding	NUMB endocytic adaptor protein	-6.84297	0.00017487	0.0158168
PEKD01005845.1.1.2	PEKD01005845.1.1	PEKD01005845.1.1	Protein coding		10.7037	0.000175521	0.0158314
25.2.149	ENSOARG00020019932	ACTA1	Protein coding	Actin alpha 1, skeletal muscle	6.3217	0.000175689	0.0158314
11.270.3	ENSOARG00020025134	CHRNE	Protein coding	cholinergic receptor nicotinic epsilon subunit	1.94519	0.000178919	0.0160923
18.188.1	ENSOARG00020020253	ENSOARG00020020253	Protein coding		3.20626	0.000181143	0.0162397
25.2.112	ENSOARG00020019932	ACTA1	Protein coding	Actin alpha 1, skeletal muscle	8.46551	0.000181232	0.0162397
ENSOART00020012767	ENSOARG00020008340	NGRN	Protein coding	Neugrin	2.32877	0.000183276	0.0163923
ENSOART00020025158	ENSOARG00020016144	USP11	Protein coding	Ubiquitin specific peptidase 11	6.425	0.000183996	0.0164262
25.2.43	ENSOARG00020019932	ACTA1	Protein coding	Actin alpha 1, skeletal muscle	4.25693	0.000194971	0.0173737
2.1178.1	ENSOARG00020000538	ATP5MC3	Protein coding	ATP synthase membrane subunit c locus 3	2.51094	0.000195381	0.0173781
ENSOART00020028388	ENSOARG00020017876	ENSOARG00020017876	Protein coding	Septin 4	6.34426	0.000201513	0.0178904
ENSOART00020038255	ENSOARG00020024011	SMG1	Protein coding	SMG1 nonsense mediated mRNA decay associated PI3K related kinase	10.5418	0.000209118	0.0185314
2.1157.251	ENSOARG00020020425		Protein coding		6.36459	0.000210918	0.0186566
20.103.4	ENSOARG00020018942	MEA1	Protein coding	Male-enhanced antigen 1	2.57109	0.000214802	0.0189652
18.124.9	ENSOARG00020005016	HECTD1	Protein coding	HECT domain E3 ubiquitin protein ligase 1	-10.7678	0.000216381	0.0190696
8.141.4	ENSOARG00020012661	PNRC1	Protein coding	proline rich nuclear receptor coactivator 1	-5.15756	0.000225891	0.0198714
ENSOART00020039632	ENSOARG00020025261	BRPF1	Protein coding	bromodomain and PHD finger containing 1	4.84719	0.000227327	0.0199612
ENSOART00020004500	ENSOARG00020002595	CLCN2	Protein coding	chloride voltage-gated channel 2	6.18836	0.000228461	0.0200243
ENSOART00020003690	ENSOARG00020001760	LTBP1	Protein coding	Latent transforming growth factor beta binding protein 1	-7.22253	0.000228941	0.0200298
3.49.1	ENSOARG00020011207	CREM	Protein coding	CAMP responsive element modulator	1.86671	0.000242244	0.0211553
ENSOART00020033610	ENSOARG00020021487	ENSOARG00020021487	Protein coding	boLa class II histocompatibility antigen, DQB*0101 beta chain-like	3.10716	0.000248419	0.0216552
ENSOART00020033690	ENSOARG00020021742	LAMP2	Protein coding	Lysosomal associated membrane protein 2	-10.8737	0.00025151	0.021885
19.533.12	ENSOARG00020025024	LRRC2	Protein coding	Leucine rich repeat containing 2	-8.77636	0.00025834	0.0224387
1.362.11	ENSOARG00020013556	TMOD4	Protein coding	Tropomodulin 4	10.2933	0.000263917	0.0228819
ENSOART00020021011	ENSOARG00020013148	MCC	Protein coding	MCC regulator of WNT signaling pathway	6.36139	0.000271867	0.0235287
4.154.5	ENSOARG00020004276	SEPTIN7	Protein coding	Septin 7	-10.5538	0.000277917	0.0240091
X.351.21	ENSOARG00020017576	FHL1	Protein coding	Four and a half LIM domains 1	6.11886	0.000288289	0.0248606
ENSOART00020007516	ENSOARG00020004490	PDE4A	Protein coding	Phosphodiesterase 4A	-11.2872	0.000291462	0.0250394
ENSOART00020029278	ENSOARG00020018929	ZNRD2	Protein coding	zinc ribbon domain containing 2	6.82144	0.000291768	0.0250394
15.247.3	ENSOARG00020015042	FNBP4	Protein coding	Formin binding protein 4	6.86529	0.000291924	0.0250394
12.147.3	ENSOARG00020018253	SLC25A33	Protein coding	Solute carrier family 25 member 33	-4.15224	0.000296363	0.0253749
ENSOART00020022021	ENSOARG00020014215	PSMD4	Protein coding	Ovis aries proteasome 26S subunit, non-ATPase 4 (PSMD4)	-10.4291	0.000299747	0.0256191
1.714.7	ENSOARG00020011334	OPA1	Protein coding	OPA1 mitochondrial dynamin like GTPase	-5.3203	0.000300832	0.0256662
11.727.2	ENSOARG00020013525	SMTNL2	Protein coding	Smoothelin like 2	10.1604	0.00030228	0.0257441
ENSOART00020030252	ENSOARG00020019585	DCUN1D5	Protein coding	Defective in cullin neddylation 1 domain containing 5	-5.75191	0.000305017	0.0259313
ENSOART00020012830	ENSOARG00020008386	ENSOARG00020008386	Protein coding		-3.23394	0.000307895	0.0261298
2.600.11	ENSOARG00020021419	MYL1b	Protein coding	Myosin light chain 1	8.89478	0.000308477	0.0261331
14.723.58	ENSOARG00020016724	MYBPC2	Protein coding	Myosin binding protein C2	10.136	0.000310323	0.0262433
12.460.4	ENSOARG00020014411	ENSOARG00020014411	Protein coding		-10.8299	0.000311749	0.0263176
3.367.1	ENSOARG00020004948		Protein coding		1.45232	0.000313889	0.0264519
1.1614.4	ENSOARG00020003874	FBXO40	Protein coding	F-box protein 40	10.1185	0.000317233	0.026687
ENSOART00020015724	ENSOARG00020010129	DUSP22	Protein coding	dual specificity phosphatase 22	5.00595	0.000321532	0.0270014
3.517.53	ENSOARG00020002234	PFKM	Protein coding	Phosphofructokinase, muscle	-10.7476	0.000322103	0.0270022
ENSOART00020000200	ENSOARG00020000156	PRDX1	Protein coding	peroxiredoxin 1	-11.256	0.000331121	0.0276931
ENSOART00020025997	ENSOARG00020016791	RPL18	Protein coding	ribosomal protein L18	-10.5225	0.000331496	0.0276931
8.11.1	8.11		Protein coding		-8.93136	0.000337636	0.0281572
20.56.13	ENSOARG00020022803	FKBP5	Protein coding	FKBP prolyl isomerase 5	-8.4989	0.000352571	0.0293518
25.2.153	ENSOARG00020019932	ACTA1	Protein coding	Actin alpha 1, skeletal muscle	6.83566	0.000353922	0.0294134
ENSOART00020015377	ENSOARG00020009902	CSNK1A1	Protein coding	Casein kinase 1 alpha 1	-10.4381	0.000371142	0.0307913
ENSOART00020035016	ENSOARG00020021895	EIF4G3	Protein coding	Eukaryotic translation initiation factor 4 gamma 3	-10.8588	0.000380551	0.0315176
2.763.3	ENSOARG00020013779	RPL11	Protein coding	Ribosomal protein L11	-4.54367	0.000381646	0.031554
X.703.2	ENSOARG00020019454	SLC25A14	Protein coding	Ovis aries solute carrier family 25 member 14	-4.8312	0.000392206	0.0323714
ENSOART00020000122	ENSOARG00020000103	FOXJ3	Protein coding	Forkhead box J3	-10.4677	0.000400594	0.0330072
3.953.2	ENSOARG00020002283	CRAT	Protein coding	Carnitine O-acetyltransferase	1.91178	0.000412389	0.033921
8.56.2	ENSOARG00020021068	SMPDL3A	Protein coding	Sphingomyelin phosphodiesterase acid like 3A	-2.50093	0.000414287	0.0340033
2.1251.1	ENSOARG00020024976	ORC4	Protein coding	Origin recognition complex subunit 4	-6.54382	0.000414803	0.0340033
2.1519.4	ENSOARG00020013617	PADI2	Protein coding	Peptidyl arginine deiminase 2	3.28896	0.000420729	0.0344304
7.391.5	ENSOARG00020016278	NREP	Protein coding	Neuronal regeneration related protein	6.4917	0.000427706	0.0349419
ENSOART00020017864	ENSOARG00020011726		LncRNA		-4.67796	0.000437179	0.0356553
2.1157.330	ENSOARG00020020425	ENSOARG00020020425	Protein coding		-11.1259	0.000449886	0.0366296
14.391.2	ENSOARG00020007552	WFDC1	Protein coding	WAP four-disulfide core domain 1	7.47169	0.000452315	0.0367651
17.18.6	ENSOARG00020021013	FAM160A1	Protein coding	Family with sequence similarity 160 member A1	5.97096	0.000456323	0.0370284
4.616.3	ENSOARG00020007865	STRIP2	Protein coding	striatin interacting protein 2	-10.3856	0.000473695	0.0383733
11.673.38	ENSOARG00020018538	MYH2	Protein coding	Myosin heavy chain 2	-8.15844	0.000483514	0.0391029
ENSOART00020000034	ENSOARG00020000034	CYTB	Protein coding	cytochrome b	-12.8703	0.000489672	0.0395344
5.124.3	ENSOARG00020019966	MICU1	Protein coding	Mitochondrial calcium uptake 1	6.22966	0.000504865	0.0406928
ENSOART00020011502	ENSOARG00020006721	VWF	Protein coding	von Willebrand factor	-9.92959	0.000507378	0.040827
ENSOART00020034043	ENSOARG00020021801	TBC1D5	Protein coding	TBC1 domain family member 5	-6.87584	0.000509959	0.0409662
X.720.2	ENSOARG00020024899	AMOT	Protein coding	Angiomotin	-6.82687	0.000513986	0.0412208
ENSOART00020020281	ENSOARG00020013127	SPATA7	Protein coding	Spermatogenesis associated 7	-7.22217	0.000518969	0.0415512
14.30.1	14.3		Predict lnRNA		-2.38201	0.000529295	0.0423076
3.1678.17	ENSOARG00020025755	BCL2L13	Protein coding	BCL2 like 13	-9.43616	0.000531945	0.0424489
2.1157.318	ENSOARG00020020425	ENSOARG00020020425	Protein coding		-9.67958	0.000538906	0.0429331
ENSOART00020024739	ENSOARG00020015184	EPB41L3	Protein coding	Erythrocyte membrane protein band 4.1 like 3	6.33677	0.000540777	0.0430049
19.514.16	ENSOARG00020024914		LncRNA		9.63686	0.000541594	0.0430049
ENSOART00020013255	ENSOARG00020008672		LncRNA		-8.09325	0.000550931	0.0436742
ENSOART00020009812	ENSOARG00020006300	LRPPRC	Protein coding	Leucine rich pentatricopeptide repeat containing	-10.5785	0.000560049	0.044324
8.33.3	ENSOARG00020017565	ME1	Protein coding	Ovis aries malic enzyme 1 (ME1)	-10.2616	0.000580908	0.0458994
7.356.3	ENSOARG00020011561	SEL1L	Protein coding	SEL1L adaptor subunit of ERAD E3 ubiquitin ligase	-1.79582	0.00058626	0.0462463
ENSOART00020000154	ENSOARG00020000133	ENSOARG00020000133	Protein coding		-9.79109	0.000589464	0.0464229
2.600.15	ENSOARG00020021419	MYL1b	Protein coding	myosin light chain 1	-7.81164	0.000592389	0.0465771
10.37.4	ENSOARG00020006843	TPT1	Protein coding	Ovis aries tumor protein, translationally-controlled 1 (TPT1)	-1.66219	0.000594996	0.046703
25.340.5	ENSOARG00020026361	LDB3	Protein coding	LIM domain binding 3	6.09941	0.000595932	0.046703
3.1680.1	ENSOARG00020025815	TUBA8	Protein coding	Tubulin alpha 8	6.55837	0.000604752	0.0473172
ENSOART00020022348	ENSOARG00020014182	PAPOLA	Protein coding	Poly(A) polymerase alpha	-10.057	0.00060896	0.047569
2.82.1	ENSOARG00020023462	ERLIN1	Protein coding	ER lipid raft associated 1	-5.37383	0.000611897	0.047721
ENSOART00020017335	ENSOARG00020011392	PARP2	Protein coding	poly(ADP-ribose) polymerase 2	6.1675	0.000614569	0.0477713
2.1424.2	ENSOARG00020017198	CHRND	Protein coding	cholinergic receptor nicotinic delta subunit	6.56724	0.000614944	0.0477713
ENSOART00020031966	ENSOARG00020020678	RELA	Protein coding	RELA proto-oncogene, NF-kB subunit	-9.94861	0.000616493	0.0477713
1.714.5	ENSOARG00020011334	OPA1	Protein coding	OPA1 mitochondrial dynamin like GTPase	-9.8552	0.000616513	0.0477713
1.388.3	ENSOARG00020001161	DENND4B	Protein coding	DENN domain containing 4B	-9.40359	0.000620151	0.047976
21.190.59	ENSOARG00020008074	TNNT3	Protein coding	Troponin T3, fast skeletal type	3.99539	0.000639291	0.0493406
ENSOART00020015228	ENSOARG00020009796	PUF60	Protein coding	Poly(U) binding splicing factor 60	9.98743	0.000639842	0.0493406
