# Supplementary material for: Preliminary Results about Lamb Meat Tenderness Based on the Study of Novel Isoforms and Alternative Splicing Regulation Pathways Using Iso-seq, RNA-seq and CTCF ChIP-seq Data
Source: Foods. 2022 Apr 7;11(8):1068. doi: 10.3390/foods11081068 (PMC9025809; doi:10.3390/foods11081068)
Supplement: Supplementary file 1 [file foods-11-01068-s001.zip › TableS5.GO.DEIs.Final.xlsx]

## Sheet: TableS5 BCM-vs-GUM.total.DEG.GO
GO_class	GO ID	GO_term	Hit_number	Background number	P-Value	Q-Value	Gene IDs
Cellular Component	GO:0043292	contractile fiber	50	1484	1.04e-12	5.38e-09	ENSOART00020030656,ENSOART00020028698,2.600.11,25.260.8,7.524.18,2.1157.251,25.340.5,2.1157.318,7.469.121,11.164.6,2.1389.48,11.164.4,23.105.8,26.27.8,5.768.13,1.362.11,26.127.7,ENSOART00020020379,2.1513.4,ENSOART00020022893,26.127.4,14.607.6,ENSOART00020019901,11.673.91,11.673.36,11.673.38,2.600.15,2.1389.9,21.190.59,11.673.53,1.362.9,1.362.4,7.170.60,ENSOART00020035649,25.2.153,5.768.6,25.2.160…
Cellular Component	GO:0030016	myofibril	49	1470	2.63e-12	6.79e-09	25.2.89,25.139.15,ENSOART00020034610,2.1157.249,9.185.4,25.2.209,7.170.65,2.157.2,7.469.116,25.2.152,1.362.2,ENSOART00020008771,21.190.59,11.673.53,2.1389.9,2.600.15,11.673.38,11.673.91,11.673.36,22.125.5,7.170.60,25.2.153,ENSOART00020035649,5.768.6,25.2.160,1.362.4,1.362.9,2.1513.4,ENSOART00020020379,1.362.11,26.127.7,23.105.8,26.27.8,5.768.13,26.127.4,14.607.6,ENSOART00020022893,25.260.8,2.600.…
Cellular Component	GO:0099080	supramolecular complex	65	2502	3.35e-11	3.47e-08	1.362.9,22.125.5,ENSOART00020041035,ENSOART00020012328,11.673.91,11.673.36,21.190.59,11.673.53,11.673.38,1.362.2,7.469.116,ENSOART00020008771,25.139.15,ENSOART00020034610,3.1680.4,17.446.15,7.524.18,7.469.121,ENSOART00020028698,ENSOART00020030656,2.600.11,ENSOART00020036657,14.607.6,19.514.16,1.362.11,26.127.7,23.105.8,5.768.13,ENSOART00020033421,ENSOART00020020379,1.362.4,7.170.60,5.768.6,ENSOAR…
Cellular Component	GO:0099081	supramolecular polymer	65	2502	3.35e-11	3.47e-08	ENSOART00020011090,25.260.8,2.1157.318,25.340.5,2.1157.251,11.164.4,2.1389.48,11.164.6,26.27.8,2.1513.4,ENSOART00020027615,26.127.4,ENSOART00020022893,ENSOART00020001524,ENSOART00020019901,ENSOART00020003690,ENSOART00020025308,ENSOART00020033992,2.1389.9,2.600.15,1.362.4,ENSOART00020035649,25.2.153,5.768.6,25.2.160,7.170.60,2.1157.249,ENSOART00020015377,9.185.4,25.2.89,3.1680.1,25.2.152,2.157.2,7…
Cellular Component	GO:0099512	supramolecular fiber	65	2488	2.65e-11	3.47e-08	25.2.209,7.170.65,3.1680.1,25.2.152,2.157.2,25.2.89,9.185.4,ENSOART00020015377,2.1157.249,5.768.6,ENSOART00020035649,25.2.160,25.2.153,7.170.60,1.362.4,2.600.15,ENSOART00020025308,ENSOART00020033992,2.1389.9,ENSOART00020003690,ENSOART00020019901,ENSOART00020001524,ENSOART00020022893,26.127.4,2.1513.4,ENSOART00020027615,26.27.8,2.1389.48,11.164.4,11.164.6,2.1157.318,2.1157.251,25.340.5,ENSOART0002…
Cellular Component	GO:0005737	cytoplasm	311	23061	6.75e-11	5.81e-08	5.617.1,7.170.60,ENSOART00020037194,25.2.153,ENSOART00020035649,5.768.6,2.1389.9,ENSOART00020033992,X.720.2,11.731.8,ENSOART00020003681,6.318.2,ENSOART00020031966,4.115.2,17.462.4,ENSOART00020011069,X.285.1,X.351.21,20.425.2,1.1066.2,ENSOART00020033471,21.138.57,2.1157.251,2.1157.318,ENSOART00020001764,24.125.41,21.138.9,11.164.4,ENSOART00020035809,3.953.10,14.6.7,10.54.1,13.606.1,ENSOART00020025…
Molecular Function	GO:0000166	nucleotide binding	119	6331	1.89e-10	1.26e-07	ENSOART00020032529,ENSOART00020011344,3.49.1,3.1680.4,7.469.116,7.755.4,ENSOART00020001277,ENSOART00020028388,ENSOART00020019052,ENSOART00020003749,11.673.91,11.673.36,21.138.27,1.714.7,ENSOART00020010832,ENSOART00020029800,11.673.53,ENSOART00020003404,3.517.70,11.673.38,23.125.4,ENSOART00020023527,3.1486.5,7.755.3,9.349.2,ENSOART00020007474,24.33.4,3.517.48,ENSOART00020022348,19.552.4,ENSOART000…
Molecular Function	GO:1901265	nucleoside phosphate binding	119	6334	1.94e-10	1.26e-07	ENSOART00020017812,3.238.4,24.125.50,ENSOART00020028698,ENSOART00020030656,7.75.8,5.632.12,11.54.3,ENSOART00020032780,23.125.2,ENSOART00020037572,16.229.6,1.1409.8,7.469.121,24.125.46,ENSOART00020018134,19.552.4,ENSOART00020022348,3.517.48,ENSOART00020006788,ENSOART00020015634,ENSOART00020028450,1.8.1,ENSOART00020028284,ENSOART00020032538,ENSOART00020025174,24.318.2,3.517.24,ENSOART00020010832,EN…
Molecular Function	GO:0036094	small molecule binding	126	6960	4.97e-10	2.86e-07	ENSOART00020032538,24.318.2,ENSOART00020025174,14.607.6,3.517.24,1.8.1,ENSOART00020028450,ENSOART00020015634,ENSOART00020028284,ENSOART00020006788,19.552.4,ENSOART00020022348,3.517.48,7.469.121,24.125.46,ENSOART00020018134,ENSOART00020037572,23.125.2,1.1409.8,16.229.6,11.54.3,5.632.12,7.75.8,ENSOART00020032780,ENSOART00020017812,3.238.4,24.136.10,ENSOART00020028698,ENSOART00020030656,24.125.50,EN…
Biological Process	GO:0007010	cytoskeleton organization	65	2696	7.24e-10	3.74e-07	14.607.6,ENSOART00020028450,ENSOART00020036657,4.616.3,ENSOART00020006788,ENSOART00020033421,19.552.4,1.362.11,19.514.16,ENSOART00020036134,7.524.18,ENSOART00020013162,17.446.15,ENSOART00020007607,ENSOART00020009572,ENSOART00020030656,11.768.17,ENSOART00020036216,5.843.8,ENSOART00020008771,1.362.2,3.1680.4,25.139.15,ENSOART00020012037,ENSOART00020000203,11.328.2,1.362.9,ENSOART00020002566,ENSOART…
Cellular Component	GO:0044424	intracellular part	355	28110	9.51e-10	4.47e-07	25.340.5,ENSOART00020025786,ENSOART00020023339,ENSOART00020035006,11.164.6,3.367.1,ENSOART00020034466,5.610.2,ENSOART00020033209,25.260.8,18.124.9,1.1775.2,3.517.53,7.60.2,4.154.5,ENSOART00020022893,ENSOART00020018181,14.238.17,ENSOART00020008524,ENSOART00020000122,ENSOART00020005451,22.173.1,24.125.67,14.413.1,ENSOART00020006451,22.294.4,25.2.160,21.62.8,ENSOART00020024366,2.1359.3,ENSOART000200…
Cellular Component	GO:0005622	intracellular	363	29073	1.52e-09	5.8e-07	5.610.2,ENSOART00020033209,1.1775.2,25.260.8,18.124.9,ENSOART00020035006,ENSOART00020023339,ENSOART00020025786,25.340.5,ENSOART00020034466,3.367.1,11.164.6,ENSOART00020008524,ENSOART00020000122,14.238.17,ENSOART00020018181,22.173.1,ENSOART00020005451,3.517.53,7.60.2,4.154.5,ENSOART00020022893,ENSOART00020024366,2.1359.3,ENSOART00020022475,21.62.8,ENSOART00020010916,14.413.1,24.125.67,18.183.24,25…
Cellular Component	GO:0030017	sarcomere	41	1323	1.53e-09	5.8e-07	ENSOART00020020379,2.1513.4,26.27.8,23.105.8,5.768.13,1.362.11,26.127.7,ENSOART00020022893,26.127.4,14.607.6,25.260.8,ENSOART00020028698,ENSOART00020030656,11.164.6,11.164.4,2.1389.48,7.524.18,2.1157.251,25.340.5,2.1157.318,25.2.89,25.139.15,ENSOART00020034610,9.185.4,2.1157.249,25.2.209,7.170.65,25.2.152,2.157.2,1.362.2,ENSOART00020008771,21.190.59,11.673.53,2.1389.9,7.170.60,ENSOART00020035649,…
Cellular Component	GO:0044422	organelle part	238	16537	1.57e-09	5.8e-07	2.600.11,11.54.3,ENSOART00020007607,ENSOART00020009572,3.238.4,24.125.50,17.222.1,ENSOART00020030656,ENSOART00020037982,ENSOART00020025997,ENSOART00020037438,24.125.46,7.524.18,ENSOART00020020379,ENSOART00020006678,ENSOART00020015284,ENSOART00020033421,18.285.6,5.768.13,ENSOART00020036134,26.127.7,ENSOART00020038454,ENSOART00020022348,ENSOART00020009443,ENSOART00020032538,23.284.4,3.517.24,ENSOAR…
Cellular Component	GO:0043226	organelle	338	26393	2.13e-09	7.3e-07	1.362.9,7.755.3,ENSOART00020002566,ENSOART00020023527,11.328.2,ENSOART00020021997,3.953.2,ENSOART00020015172,ENSOART00020012328,22.125.5,ENSOART00020020185,18.285.1,12.339.3,3.517.70,23.125.4,11.673.53,ENSOART00020000200,2.754.6,7.755.4,7.469.116,ENSOART00020013008,ENSOART00020021670,ENSOART00020028388,ENSOART00020040001,4.78.17,23.125.2,ENSOART00020037572,16.229.6,12.470.4,1.1409.8,17.446.15,7.4…
Cellular Component	GO:0044449	contractile fiber part	41	1341	2.26e-09	7.3e-07	ENSOART00020034610,25.139.15,25.2.89,2.1157.249,9.185.4,25.2.209,7.170.65,ENSOART00020008771,1.362.2,25.2.152,2.157.2,21.190.59,2.1389.9,11.673.53,25.2.160,ENSOART00020035649,5.768.6,25.2.153,7.170.60,1.362.4,1.362.9,2.1513.4,ENSOART00020020379,26.127.7,1.362.11,5.768.13,23.105.8,26.27.8,14.607.6,26.127.4,ENSOART00020022893,25.260.8,ENSOART00020030656,ENSOART00020028698,11.164.4,2.1389.48,11.164.…
Biological Process	GO:0006091	generation of precursor metabolites and energy	39	1256	3.73e-09	1.13e-06	21.138.13,ENSOART00020017812,24.136.10,3.238.4,7.75.8,2.1520.7,ENSOART00020025655,21.138.9,12.147.3,16.229.6,ENSOART00020001764,ENSOART00020032256,21.138.58,14.426.10,4.196.11,3.807.20,3.517.48,7.75.5,ENSOART00020015634,3.517.53,ENSOART00020030024,3.1720.12,23.284.4,3.517.24,14.271.7,ENSOART00020034576,21.138.27,3.517.70,ENSOART00020014617,ENSOART00020003404,3.803.7,24.33.4,24.136.47,ENSOART00020…
Molecular Function	GO:0008092	cytoskeletal protein binding	64	2761	4.61e-09	1.33e-06	ENSOART00020010301,25.2.153,25.2.160,7.170.60,1.362.4,ENSOART00020033992,ENSOART00020010916,2.1389.9,3.1299.2,25.2.209,7.170.65,ENSOART00020028281,6.318.2,25.2.152,2.157.2,ENSOART00020014044,25.2.89,2.1157.249,ENSOART00020030261,24.136.47,2.1389.48,11.164.4,11.164.6,2.1157.318,2.1157.251,25.340.5,ENSOART00020023339,25.260.8,2.1513.4,3.807.20,26.27.8,22.125.5,ENSOART00020012328,1.362.9,21.190.59,1…
Molecular Function	GO:0035639	purine ribonucleoside triphosphate binding	91	4780	2.9e-08	7.88e-06	25.2.152,6.318.2,ENSOART00020028218,3.1680.1,ENSOART00020011069,X.285.1,25.2.209,17.462.4,2.1251.1,20.425.2,ENSOART00020030261,ENSOART00020015377,14.155.1,25.2.89,25.2.149,12.356.2,13.543.12,24.125.67,22.294.4,25.2.160,25.2.153,5.617.1,3.461.6,ENSOART00020012830,ENSOART00020001524,24.125.44,ENSOART00020040358,ENSOART00020014617,11.731.8,ENSOART00020033992,ENSOART00020025001,3.517.53,4.154.5,ENSOA…
Biological Process	GO:0097435	supramolecular fiber organization	43	1606	4.21e-08	1.09e-05	ENSOART00020036657,ENSOART00020028450,14.607.6,1.362.11,ENSOART00020036134,26.27.8,ENSOART00020033421,ENSOART00020027615,2.1513.4,2.1157.251,25.340.5,2.1157.318,17.446.15,7.524.18,11.164.6,11.164.4,2.1389.48,ENSOART00020030656,ENSOART00020033209,25.260.8,ENSOART00020007607,25.2.152,1.362.2,2.157.2,ENSOART00020008771,5.843.8,25.2.209,7.170.65,ENSOART00020032529,4.78.17,2.1157.249,25.2.89,25.139.15…
Molecular Function	GO:0005524	ATP binding	79	3971	4.87e-08	1.2e-05	ENSOART00020019052,ENSOART00020001277,7.469.116,ENSOART00020011344,3.49.1,ENSOART00020032529,24.33.4,3.1486.5,3.517.70,11.673.38,23.125.4,11.673.53,ENSOART00020003404,ENSOART00020029800,11.673.91,11.673.36,ENSOART00020032538,ENSOART00020025174,3.517.24,24.318.2,ENSOART00020015634,ENSOART00020028450,ENSOART00020028284,ENSOART00020006788,19.552.4,3.517.48,ENSOART00020022348,7.469.121,24.125.46,ENSO…
Molecular Function	GO:0005515	protein binding	220	15479	5.51e-08	1.25e-05	ENSOART00020025786,ENSOART00020024916,25.340.5,ENSOART00020023339,ENSOART00020035006,2.1389.48,11.164.6,ENSOART00020034466,5.610.2,ENSOART00020035728,ENSOART00020033209,X.351.3,ENSOART00020020758,25.260.8,ENSOART00020011090,1.1775.2,18.124.9,3.517.53,4.154.5,ENSOART00020022893,ENSOART00020008524,12.1.1,7.75.5,11.719.2,1.362.4,ENSOART00020020807,21.119.3,ENSOART00020010301,22.294.4,25.2.160,25.119…
Molecular Function	GO:0032555	purine ribonucleotide binding	91	4847	5.54e-08	1.25e-05	3.1680.4,ENSOART00020011344,3.49.1,ENSOART00020032529,ENSOART00020003749,ENSOART00020019052,ENSOART00020028388,ENSOART00020001277,7.469.116,23.125.4,11.673.38,3.517.70,ENSOART00020003404,11.673.53,ENSOART00020029800,1.714.7,11.673.36,11.673.91,24.33.4,3.1486.5,ENSOART00020006788,19.552.4,ENSOART00020022348,3.517.48,ENSOART00020032538,24.318.2,ENSOART00020025174,3.517.24,1.8.1,ENSOART00020028450,E…
Molecular Function	GO:0017076	purine nucleotide binding	91	4860	6.27e-08	1.35e-05	ENSOART00020025001,4.154.5,3.517.53,ENSOART00020041649,ENSOART00020013551,20.168.7,ENSOART00020008524,ENSOART00020041164,14.238.17,22.173.1,7.75.5,24.125.41,ENSOART00020025786,ENSOART00020004928,25.2.112,ENSOART00020024913,14.6.7,25.2.152,6.318.2,ENSOART00020028218,3.1680.1,ENSOART00020011069,X.285.1,25.2.209,17.462.4,2.1251.1,20.425.2,ENSOART00020030261,ENSOART00020015377,14.155.1,25.2.89,25.2.1…
Cellular Component	GO:0043229	intracellular organelle	315	24618	8.28e-08	1.59e-05	24.33.4,7.331.2,ENSOART00020007474,20.298.5,21.190.59,19.266.2,ENSOART00020010832,25.208.1,ENSOART00020034576,10.37.4,11.673.36,ENSOART00020016234,20.56.13,ENSOART00020004897,ENSOART00020003749,ENSOART00020036248,ENSOART00020035058,ENSOART00020008771,1.362.2,25.139.15,ENSOART00020022666,5.26.2,ENSOART00020011344,ENSOART00020000203,ENSOART00020037438,ENSOART00020018134,7.524.18,ENSOART00020007607,…
Molecular Function	GO:0032553	ribonucleotide binding	91	4889	8.25e-08	1.59e-05	3.238.4,24.125.50,ENSOART00020030656,ENSOART00020028698,7.75.8,5.632.12,ENSOART00020032780,23.125.2,ENSOART00020037572,7.469.121,24.125.46,ENSOART00020018134,19.552.4,ENSOART00020022348,3.517.48,ENSOART00020006788,ENSOART00020028450,ENSOART00020015634,1.8.1,ENSOART00020028284,ENSOART00020032538,24.318.2,ENSOART00020025174,3.517.24,ENSOART00020029800,11.673.91,11.673.36,1.714.7,11.673.38,3.517.70,…
Molecular Function	GO:0032559	adenyl ribonucleotide binding	79	4020	8.13e-08	1.59e-05	ENSOART00020014617,11.731.8,ENSOART00020040358,ENSOART00020033992,ENSOART00020012830,3.461.6,24.125.44,25.2.153,25.2.160,22.294.4,5.617.1,13.543.12,24.125.67,25.2.89,25.2.149,12.356.2,ENSOART00020015377,ENSOART00020030261,20.425.2,14.155.1,25.2.209,X.285.1,2.1251.1,17.462.4,ENSOART00020028218,25.2.152,6.318.2,14.6.7,ENSOART00020024913,25.2.112,ENSOART00020004928,24.125.41,22.173.1,7.75.5,ENSOART0…
Molecular Function	GO:0030554	adenyl nucleotide binding	79	4033	9.3e-08	1.72e-05	ENSOART00020003404,11.673.53,23.125.4,11.673.38,3.517.70,11.673.36,11.673.91,ENSOART00020029800,24.33.4,3.1486.5,ENSOART00020032529,ENSOART00020011344,3.49.1,ENSOART00020019052,7.469.116,ENSOART00020001277,ENSOART00020032780,7.75.8,ENSOART00020028698,ENSOART00020030656,24.125.50,24.125.46,ENSOART00020018134,7.469.121,ENSOART00020037572,23.125.2,ENSOART00020006788,3.517.48,ENSOART00020022348,19.55…
Biological Process	GO:0015980	energy derivation by oxidation of organic compounds	30	936	1.29e-07	2.26e-05	ENSOART00020025655,2.1520.7,ENSOART00020014617,3.517.70,ENSOART00020034576,21.138.27,14.271.7,ENSOART00020017812,3.238.4,21.138.13,4.196.11,14.426.10,24.33.4,21.138.58,ENSOART00020032256,ENSOART00020001764,16.229.6,21.138.9,21.138.57,ENSOART00020034610,3.517.48,ENSOART00020021004,3.517.24,23.284.4,3.1720.12,ENSOART00020005590,ENSOART00020030024,3.517.53,ENSOART00020021692,ENSOART00020015634
Molecular Function	GO:0005488	binding	325	25723	1.31e-07	2.26e-05	24.125.50,ENSOART00020009572,ENSOART00020007607,7.75.8,21.381.34,2.600.11,7.524.18,ENSOART00020037438,ENSOART00020018134,19.308.7,ENSOART00020036134,19.552.4,ENSOART00020033421,ENSOART00020020379,ENSOART00020030024,ENSOART00020028450,ENSOART00020025174,23.284.4,ENSOART00020009443,ENSOART00020032538,21.138.27,ENSOART00020034576,10.37.4,11.673.36,20.56.13,ENSOART00020010832,25.208.1,ENSOART00020041…
Cellular Component	GO:0015629	actin cytoskeleton	45	1808	1.61e-07	2.69e-05	7.469.121,2.1157.251,2.1157.318,2.600.11,24.136.10,11.768.17,ENSOART00020028698,ENSOART00020030656,14.607.6,ENSOART00020028450,1.8.1,4.154.5,2.880.13,2.1513.4,26.27.8,1.362.11,7.170.60,25.2.160,ENSOART00020035649,25.2.153,ENSOART00020002566,1.362.9,1.362.4,2.600.15,11.673.38,X.720.2,ENSOART00020010916,11.673.53,21.190.59,11.673.91,11.673.36,25.2.209,7.170.65,3.1299.2,2.1251.1,2.157.2,7.469.116,25…
Cellular Component	GO:0044446	intracellular organelle part	222	16014	4.17e-07	6.75e-05	ENSOART00020017130,22.173.1,8.391.13,20.168.7,ENSOART00020018181,ENSOART00020022893,7.60.2,4.154.5,ENSOART00020011090,ENSOART00020035728,5.610.2,ENSOART00020034466,4.196.11,2.1389.48,25.308.3,ENSOART00020023339,ENSOART00020035006,12.147.3,ENSOART00020025786,ENSOART00020024916,3.482.23,ENSOART00020039632,ENSOART00020008609,ENSOART00020014044,19.312.8,ENSOART00020009205,9.185.4,ENSOART00020003058,2…
Cellular Component	GO:0044444	cytoplasmic part	231	16909	6.24e-07	9.78e-05	2.1157.249,ENSOART00020003058,1.126.1,ENSOART00020037889,9.185.4,ENSOART00020008609,12.246.5,ENSOART00020014044,19.312.8,3.482.23,12.356.2,ENSOART00020028218,ENSOART00020012948,ENSOART00020005590,2.157.2,25.2.152,15.414.17,ENSOART00020021692,25.2.209,ENSOART00020026220,7.170.65,ENSOART00020015746,ENSOART00020022475,2.1359.3,ENSOART00020019901,ENSOART00020036802,ENSOART00020010916,ENSOART000200146…
Biological Process	GO:0009141	nucleoside triphosphate metabolic process	30	1013	6.74e-07	0.000103	7.75.5,ENSOART00020032529,3.517.48,24.136.47,3.807.20,2.679.1,23.284.4,3.517.24,X.285.1,3.517.53,ENSOART00020030024,ENSOART00020005590,8.56.2,ENSOART00020029023,ENSOART00020021692,ENSOART00020003404,3.517.70,7.75.8,ENSOART00020032638,23.125.4,ENSOART00020034576,3.238.4,24.136.10,4.196.11,3.803.7,16.229.6,12.147.3,2.1178.1,3.1486.5,23.125.2
Biological Process	GO:0044724	single-organism carbohydrate catabolic process	20	506	7.27e-07	0.000107	24.136.10,ENSOART00020017812,21.138.13,21.138.27,7.75.8,3.517.70,ENSOART00020003404,21.138.9,21.138.58,3.803.7,4.196.11,3.807.20,24.136.47,3.517.48,ENSOART00020034610,21.138.57,7.75.5,3.517.53,X.285.1,3.517.24
Biological Process	GO:0016052	carbohydrate catabolic process	20	516	9.83e-07	0.000139	4.196.11,3.803.7,21.138.58,21.138.9,ENSOART00020003404,3.517.70,7.75.8,21.138.27,ENSOART00020017812,21.138.13,24.136.10,3.517.24,X.285.1,3.517.53,7.75.5,21.138.57,ENSOART00020034610,3.517.48,3.807.20,24.136.47
Biological Process	GO:0031032	actomyosin structure organization	24	712	9.94e-07	0.000139	11.164.6,11.164.4,7.170.60,11.328.2,25.2.153,25.2.160,2.1157.251,25.340.5,2.1157.318,7.524.18,ENSOART00020002566,25.260.8,ENSOART00020007607,ENSOART00020030656,7.170.65,25.2.209,25.2.152,2.157.2,ENSOART00020006788,25.2.89,25.139.15,ENSOART00020036134,1.362.11,2.1157.249
Biological Process	GO:0055002	striated muscle cell development	25	767	1.08e-06	0.000147	7.170.60,25.2.153,25.2.160,11.164.6,11.164.4,7.524.18,25.340.5,2.1157.251,2.1157.318,ENSOART00020007607,25.260.8,ENSOART00020030656,25.2.209,7.170.65,25.2.152,6.318.2,2.157.2,25.2.89,25.139.15,2.1513.4,ENSOART00020030261,20.425.2,1.362.11,ENSOART00020036134,2.1157.249
Cellular Component	GO:0044430	cytoskeletal part	68	3501	1.17e-06	0.000155	21.190.59,11.673.53,11.673.38,10.37.4,11.673.36,11.673.91,ENSOART00020003746,ENSOART00020020185,ENSOART00020012328,ENSOART00020041035,1.362.9,ENSOART00020002566,ENSOART00020034610,3.1680.4,ENSOART00020020281,ENSOART00020008771,1.362.2,7.469.116,2.600.11,ENSOART00020030656,ENSOART00020028698,7.469.121,17.446.15,ENSOART00020033421,2.880.13,ENSOART00020038454,19.514.16,1.362.11,ENSOART00020010564,14…
Biological Process	GO:0030239	myofibril assembly	21	574	1.32e-06	0.000171	25.2.89,25.139.15,ENSOART00020036134,1.362.11,2.1157.249,25.2.209,7.170.65,25.2.152,2.157.2,ENSOART00020007607,25.260.8,ENSOART00020030656,7.170.60,25.2.160,25.2.153,11.164.6,11.164.4,7.524.18,2.1157.251,25.340.5,2.1157.318
Biological Process	GO:0046034	ATP metabolic process	27	888	1.51e-06	0.00019	23.284.4,2.679.1,3.517.24,X.285.1,ENSOART00020005590,ENSOART00020030024,3.517.53,ENSOART00020029023,ENSOART00020021692,7.75.5,ENSOART00020032529,3.517.48,24.136.47,3.807.20,4.196.11,3.803.7,12.147.3,16.229.6,2.1178.1,3.1486.5,23.125.2,ENSOART00020003404,3.517.70,7.75.8,23.125.4,ENSOART00020034576,24.136.10
Molecular Function	GO:0097159	organic cyclic compound binding	180	12556	1.88e-06	0.000229	ENSOART00020032365,3.1440.1,ENSOART00020025001,8.33.3,ENSOART00020041649,ENSOART00020008061,ENSOART00020013551,ENSOART00020020259,3.807.20,ENSOART00020041164,24.125.41,21.138.9,ENSOART00020001764,21.138.58,ENSOART00020008027,ENSOART00020024913,14.6.7,6.318.2,ENSOART00020031966,ENSOART00020011069,X.285.1,17.462.4,ENSOART00020015313,2.1251.1,20.425.2,ENSOART00020030261,ENSOART00020015377,25.2.89,21…
Molecular Function	GO:1901363	heterocyclic compound binding	179	12471	1.9e-06	0.000229	24.125.67,13.543.12,14.413.1,25.2.160,22.294.4,3.1529.1,ENSOART00020005219,ENSOART00020035947,2.1359.3,ENSOART00020024366,ENSOART00020019901,ENSOART00020014617,ENSOART00020040358,ENSOART00020028218,3.1680.1,25.2.152,15.414.17,ENSOART00020021692,3.1371.1,25.2.209,ENSOART00020015746,1.126.1,ENSOART00020008527,14.155.1,19.297.13,ENSOART00020039632,3.482.23,12.356.2,25.2.149,ENSOART00020025786,ENSOAR…
Biological Process	GO:0055001	muscle cell development	25	799	2.24e-06	0.000246	ENSOART00020030656,ENSOART00020007607,25.260.8,7.524.18,2.1157.318,2.1157.251,25.340.5,25.2.153,25.2.160,7.170.60,11.164.4,11.164.6,20.425.2,ENSOART00020030261,2.1157.249,ENSOART00020036134,1.362.11,25.139.15,25.2.89,2.1513.4,2.157.2,6.318.2,25.2.152,25.2.209,7.170.65
Cellular Component	GO:0043228	non-membrane-bounded organelle	135	8768	2.21e-06	0.000246	ENSOART00020024366,2.1359.3,ENSOART00020022475,ENSOART00020019901,ENSOART00020025308,ENSOART00020010916,14.413.1,1.362.4,ENSOART00020016465,25.2.160,22.294.4,ENSOART00020005219,ENSOART00020006451,9.185.4,2.1157.249,1.126.1,ENSOART00020008527,ENSOART00020037889,3.1680.1,2.157.2,25.2.152,25.2.209,7.170.65,3.1371.1,ENSOART00020033209,25.260.8,ENSOART00020011090,ENSOART00020023339,25.308.3,ENSOART000…
Cellular Component	GO:0043232	intracellular non-membrane-bounded organelle	135	8768	2.21e-06	0.000246	ENSOART00020007607,2.600.11,ENSOART00020030656,ENSOART00020037438,ENSOART00020025997,ENSOART00020037982,7.524.18,ENSOART00020033421,ENSOART00020020379,26.127.7,ENSOART00020038454,5.768.13,18.285.6,ENSOART00020019478,18.64.5,ENSOART00020028284,ENSOART00020036657,1.8.1,ENSOART00020028450,19.266.2,21.190.59,11.673.36,10.37.4,11.673.91,ENSOART00020003746,ENSOART00020007474,ENSOART00020041035,3.1486.5…
Molecular Function	GO:0017111	nucleoside-triphosphatase activity	45	1992	2.22e-06	0.000246	20.168.7,ENSOART00020038454,ENSOART00020041164,22.173.1,1.8.1,ENSOART00020025001,ENSOART00020032538,ENSOART00020013551,ENSOART00020028698,24.125.50,14.6.7,5.632.12,23.125.2,24.125.41,ENSOART00020025786,7.469.121,ENSOART00020004928,ENSOART00020018134,24.125.46,20.425.2,ENSOART00020032529,14.155.1,3.1680.4,ENSOART00020012037,ENSOART00020001277,3.1680.1,7.469.116,ENSOART00020003749,ENSOART0002001106…
Biological Process	GO:0045214	sarcomere organization	12	211	3.35e-06	0.000358	2.1157.249,ENSOART00020036134,ENSOART00020007607,25.260.8,7.524.18,2.1157.318,2.1157.251,25.340.5,7.170.65,7.170.60,11.164.4,11.164.6
Molecular Function	GO:0016462	pyrophosphatase activity	46	2090	3.39e-06	0.000358	3.461.6,ENSOART00020001524,11.673.91,11.673.36,24.125.44,1.714.7,11.673.38,23.125.4,11.673.53,21.190.59,2.1178.1,3.1486.5,24.125.67,5.617.1,20.425.2,14.155.1,ENSOART00020032529,3.1680.4,5.26.2,ENSOART00020012037,ENSOART00020001277,7.469.116,3.1680.1,ENSOART00020011069,ENSOART00020019052,ENSOART00020003749,17.462.4,24.125.50,ENSOART00020028698,5.632.12,14.6.7,24.125.41,23.125.2,ENSOART00020025786,…
Molecular Function	GO:0097367	carbohydrate derivative binding	94	5559	3.49e-06	0.000361	24.33.4,3.1486.5,ENSOART00020003404,11.673.53,23.125.4,3.517.70,11.673.38,1.714.7,11.673.36,11.673.91,ENSOART00020029800,ENSOART00020028388,ENSOART00020003749,ENSOART00020019052,7.469.116,ENSOART00020001277,3.1680.4,ENSOART00020011502,ENSOART00020032529,3.49.1,ENSOART00020011344,24.125.46,ENSOART00020018134,7.469.121,ENSOART00020037572,23.125.2,ENSOART00020032780,7.75.8,5.632.12,ENSOART0002003065…
Molecular Function	GO:0016818	hydrolase activity, acting on acid anhydrides, in phosphorus-containing anhydrides	46	2100	3.84e-06	0.000389	ENSOART00020001277,7.469.116,3.1680.1,ENSOART00020011069,ENSOART00020019052,ENSOART00020003749,17.462.4,20.425.2,14.155.1,ENSOART00020032529,3.1680.4,5.26.2,ENSOART00020012037,24.125.67,3.1486.5,2.1178.1,5.617.1,3.461.6,11.673.91,ENSOART00020001524,24.125.44,1.714.7,11.673.36,11.673.38,23.125.4,21.190.59,11.673.53,ENSOART00020025001,1.8.1,ENSOART00020032538,ENSOART00020013551,20.168.7,ENSOART0002…
Biological Process	GO:0003012	muscle system process	35	1406	4.1e-06	0.0004	25.2.160,25.2.153,7.170.60,11.673.36,11.673.91,ENSOART00020025308,21.190.59,11.673.38,2.600.15,ENSOART00020008771,6.318.2,2.157.2,25.2.152,7.170.65,15.29.4,25.2.209,2.1157.249,ENSOART00020030261,20.425.2,24.136.47,25.2.89,2.1157.318,2.1157.251,11.164.4,11.164.6,ENSOART00020030656,24.136.10,ENSOART00020007607,2.600.11,26.127.4,ENSOART00020022893,26.127.7,1.362.11,ENSOART00020036134,12.1.1
Cellular Component	GO:0005865	striated muscle thin filament	19	518	4.07e-06	0.0004	1.362.2,25.2.152,2.157.2,ENSOART00020008771,25.2.209,7.170.65,1.362.11,2.1157.249,25.2.89,1.362.9,1.362.4,2.1157.251,2.1157.318,7.170.60,ENSOART00020035649,25.2.160,25.2.153,ENSOART00020030656,21.190.59
Molecular Function	GO:0016817	hydrolase activity, acting on acid anhydrides	46	2109	4.29e-06	0.000411	22.173.1,20.168.7,ENSOART00020038454,ENSOART00020041164,ENSOART00020032538,ENSOART00020013551,1.8.1,ENSOART00020025001,14.6.7,5.632.12,ENSOART00020028698,24.125.50,7.469.121,ENSOART00020004928,24.125.46,ENSOART00020018134,24.125.41,23.125.2,ENSOART00020025786,3.1680.4,ENSOART00020012037,5.26.2,20.425.2,14.155.1,ENSOART00020032529,ENSOART00020003749,ENSOART00020019052,ENSOART00020011069,17.462.4,E…
Cellular Component	GO:0036379	myofilament	19	522	4.54e-06	0.000427	ENSOART00020030656,21.190.59,2.1157.318,1.362.4,2.1157.251,1.362.9,25.2.153,ENSOART00020035649,25.2.160,7.170.60,2.1157.249,1.362.11,25.2.89,ENSOART00020008771,25.2.152,2.157.2,1.362.2,7.170.65,25.2.209
Biological Process	GO:0009205	purine ribonucleoside triphosphate metabolic process	27	944	4.65e-06	0.000429	24.136.10,ENSOART00020034576,3.517.70,7.75.8,23.125.4,ENSOART00020003404,23.125.2,16.229.6,12.147.3,3.1486.5,2.1178.1,3.803.7,4.196.11,24.136.47,3.807.20,ENSOART00020032529,3.517.48,7.75.5,ENSOART00020021692,ENSOART00020005590,ENSOART00020030024,3.517.53,ENSOART00020029023,X.285.1,2.679.1,23.284.4,3.517.24
Cellular Component	GO:0043209	myelin sheath	20	573	4.76e-06	0.000432	ENSOART00020014617,23.125.4,ENSOART00020025655,ENSOART00020033992,ENSOART00020000200,ENSOART00020001524,ENSOART00020031398,ENSOART00020007474,23.125.2,25.308.3,ENSOART00020001764,3.1486.5,ENSOART00020032529,ENSOART00020015746,3.1720.12,23.284.4,26.152.10,ENSOART00020028388,1.8.1,ENSOART00020030024
Biological Process	GO:0010927	cellular component assembly involved in morphogenesis	21	631	5.74e-06	0.000512	7.524.18,2.1157.251,25.340.5,2.1157.318,7.170.60,25.2.160,25.2.153,11.164.6,11.164.4,ENSOART00020030656,ENSOART00020007607,25.260.8,25.2.152,2.157.2,25.2.209,7.170.65,ENSOART00020036134,1.362.11,2.1157.249,25.2.89,25.139.15
Biological Process	GO:0009144	purine nucleoside triphosphate metabolic process	27	961	6.42e-06	0.000527	ENSOART00020029023,ENSOART00020030024,ENSOART00020005590,3.517.53,ENSOART00020021692,3.517.24,2.679.1,23.284.4,X.285.1,3.517.48,ENSOART00020032529,3.807.20,24.136.47,7.75.5,2.1178.1,3.1486.5,16.229.6,12.147.3,23.125.2,4.196.11,3.803.7,ENSOART00020034576,24.136.10,ENSOART00020003404,23.125.4,7.75.8,3.517.70
Biological Process	GO:0009199	ribonucleoside triphosphate metabolic process	27	961	6.42e-06	0.000527	ENSOART00020029023,ENSOART00020030024,ENSOART00020005590,3.517.53,ENSOART00020021692,3.517.24,23.284.4,2.679.1,X.285.1,3.517.48,ENSOART00020032529,3.807.20,24.136.47,7.75.5,3.1486.5,2.1178.1,12.147.3,16.229.6,23.125.2,4.196.11,3.803.7,ENSOART00020034576,24.136.10,ENSOART00020003404,23.125.4,3.517.70,7.75.8
Biological Process	GO:0065003	macromolecular complex assembly	62	3243	6.13e-06	0.000527	ENSOART00020011833,ENSOART00020033209,ENSOART00020022021,ENSOART00020011090,ENSOART00020000287,2.1157.318,ENSOART00020032256,17.446.15,2.1157.251,12.147.3,7.524.18,25.308.3,11.164.4,ENSOART00020018134,11.164.6,3.517.48,1.362.11,19.552.4,ENSOART00020008524,2.1513.4,ENSOART00020033421,ENSOART00020006788,ENSOART00020027615,ENSOART00020015284,ENSOART00020000154,3.517.53,ENSOART00020036657,4.154.5,ENS…
Cellular Component	GO:0030529	intracellular ribonucleoprotein complex	49	2338	6.04e-06	0.000527	ENSOART00020025997,ENSOART00020018134,ENSOART00020037982,ENSOART00020003482,5.632.12,11.54.3,ENSOART00020011833,ENSOART00020028698,14.607.6,ENSOART00020032538,18.64.5,7.60.2,3.1440.1,ENSOART00020005451,22.173.1,ENSOART00020005028,2.880.13,ENSOART00020034240,ENSOART00020020379,20.168.7,ENSOART00020006451,9.349.2,ENSOART00020037194,ENSOART00020005219,ENSOART00020016465,ENSOART00020023527,17.197.3,1…
Cellular Component	GO:1990904	ribonucleoprotein complex	49	2341	6.25e-06	0.000527	5.124.3,2.754.6,12.365.5,ENSOART00020040269,ENSOART00020036248,ENSOART00020013008,ENSOART00020015313,ENSOART00020015377,20.425.2,14.155.1,ENSOART00020037889,ENSOART00020032529,ENSOART00020021004,1.126.1,3.482.23,ENSOART00020015228,14.413.1,ENSOART00020016465,ENSOART00020023527,17.197.3,ENSOART00020037194,ENSOART00020005219,ENSOART00020006451,9.349.2,2.1359.3,ENSOART00020022475,14.321.1,11.673.53,…
Biological Process	GO:0005977	glycogen metabolic process	14	311	7.91e-06	0.000619	3.517.53,21.138.9,14.426.10,3.517.24,21.138.58,3.517.48,21.138.27,ENSOART00020021004,14.271.7,21.138.13,ENSOART00020017812,21.138.57,ENSOART00020034610,3.517.70
Biological Process	GO:0006073	cellular glucan metabolic process	14	311	7.91e-06	0.000619	21.138.57,ENSOART00020034610,3.517.70,3.517.48,21.138.27,14.271.7,ENSOART00020021004,21.138.13,ENSOART00020017812,3.517.24,14.426.10,21.138.58,3.517.53,21.138.9
Biological Process	GO:0044042	glucan metabolic process	14	311	7.91e-06	0.000619	21.138.9,3.517.53,21.138.58,3.517.24,14.426.10,ENSOART00020017812,21.138.13,3.517.48,21.138.27,14.271.7,ENSOART00020021004,21.138.57,ENSOART00020034610,3.517.70
Cellular Component	GO:0005913	cell-cell adherens junction	20	598	8.9e-06	0.000687	ENSOART00020035809,21.62.8,ENSOART00020035728,ENSOART00020000200,2.1389.9,5.632.12,12.470.4,ENSOART00020002566,2.1389.48,22.125.5,ENSOART00020032529,ENSOART00020024890,ENSOART00020015228,ENSOART00020034610,2.880.13,4.154.5,ENSOART00020036657,15.414.17,1.8.1,ENSOART00020013008
Biological Process	GO:0043500	muscle adaptation	15	360	9.51e-06	0.000723	ENSOART00020030656,ENSOART00020036134,20.425.2,ENSOART00020030261,12.1.1,ENSOART00020025308,25.2.89,25.2.152,6.318.2,11.164.4,11.164.6,25.2.160,ENSOART00020022893,25.2.153,25.2.209
Biological Process	GO:0043242	negative regulation of protein complex disassembly	11	196	9.7e-06	0.000727	ENSOART00020010916,2.1513.4,ENSOART00020033209,1.362.11,7.170.60,7.170.65,15.29.4,1.362.9,2.157.2,1.362.2,1.362.4
Biological Process	GO:0030036	actin cytoskeleton organization	37	1598	1.09e-05	0.000798	7.170.65,25.2.209,25.2.152,2.157.2,1.362.2,5.843.8,ENSOART00020008771,25.2.89,25.139.15,2.1157.249,ENSOART00020000203,11.328.2,7.170.60,25.2.153,25.2.160,1.362.4,ENSOART00020002566,1.362.9,ENSOART00020010916,X.720.2,14.607.6,ENSOART00020028450,ENSOART00020006788,2.1513.4,1.362.11,ENSOART00020036134,26.27.8,11.164.6,11.164.4,25.340.5,2.1157.251,2.1157.318,7.524.18,25.260.8,ENSOART00020007607,11.76…
Biological Process	GO:1902589	single-organism organelle organization	64	3449	1.1e-05	0.000798	ENSOART00020017061,1.362.4,ENSOART00020010301,25.2.160,25.2.153,22.294.4,7.170.60,ENSOART00020010916,2.1389.9,X.720.2,ENSOART00020040358,25.2.152,2.157.2,25.2.209,7.170.65,2.1157.249,ENSOART00020015377,25.2.89,2.1157.318,ENSOART00020001764,ENSOART00020025786,2.1157.251,25.340.5,ENSOART00020023339,11.164.4,2.1389.48,11.164.6,ENSOART00020033209,ENSOART00020011090,25.260.8,4.154.5,ENSOART00020025001…
Biological Process	GO:0044723	single-organism carbohydrate metabolic process	29	1110	1.15e-05	0.000827	ENSOART00020001764,ENSOART00020032256,21.138.9,14.426.10,ENSOART00020020185,4.196.11,3.803.7,21.138.58,21.138.27,ENSOART00020016234,14.271.7,24.136.10,ENSOART00020017812,21.138.13,ENSOART00020003746,ENSOART00020003404,7.75.8,3.517.70,3.517.53,ENSOART00020015634,3.517.24,X.285.1,3.517.48,ENSOART00020021004,3.807.20,24.136.47,7.75.5,ENSOART00020034610,21.138.57
Biological Process	GO:0051146	striated muscle cell differentiation	26	937	1.18e-05	0.000837	25.2.152,6.318.2,2.157.2,7.170.65,25.2.209,20.425.2,ENSOART00020030261,2.1157.249,ENSOART00020036134,1.362.11,25.139.15,ENSOART00020015284,25.2.89,2.1513.4,7.524.18,2.1157.318,2.1157.251,25.340.5,25.2.160,25.2.153,7.170.60,11.164.4,11.164.6,ENSOART00020030656,ENSOART00020007607,25.260.8
Biological Process	GO:0009167	purine ribonucleoside monophosphate metabolic process	27	996	1.21e-05	0.000848	24.136.10,ENSOART00020034576,23.125.4,3.517.70,7.75.8,ENSOART00020003404,23.125.2,2.1178.1,3.1486.5,16.229.6,12.147.3,3.803.7,4.196.11,3.807.20,24.136.47,3.517.48,ENSOART00020032529,7.75.5,ENSOART00020021692,ENSOART00020029023,3.517.53,ENSOART00020030024,ENSOART00020005590,X.285.1,3.517.24,23.284.4,2.679.1
Biological Process	GO:0005980	glycogen catabolic process	10	166	1.33e-05	0.000882	ENSOART00020017812,21.138.13,21.138.27,3.517.48,21.138.57,3.517.70,21.138.9,3.517.53,21.138.58,3.517.24
Biological Process	GO:0009126	purine nucleoside monophosphate metabolic process	27	999	1.28e-05	0.000882	ENSOART00020030024,3.517.53,ENSOART00020005590,ENSOART00020029023,ENSOART00020021692,23.284.4,2.679.1,3.517.24,X.285.1,ENSOART00020032529,3.517.48,24.136.47,3.807.20,7.75.5,12.147.3,16.229.6,2.1178.1,3.1486.5,23.125.2,4.196.11,3.803.7,ENSOART00020034576,24.136.10,ENSOART00020003404,7.75.8,3.517.70,23.125.4
Biological Process	GO:0009251	glucan catabolic process	10	166	1.33e-05	0.000882	21.138.58,3.517.24,21.138.9,3.517.53,21.138.57,3.517.70,ENSOART00020017812,21.138.13,3.517.48,21.138.27
Biological Process	GO:0044247	cellular polysaccharide catabolic process	10	166	1.33e-05	0.000882	21.138.58,3.517.24,21.138.9,3.517.53,21.138.57,3.517.70,21.138.13,ENSOART00020017812,21.138.27,3.517.48
Biological Process	GO:0000272	polysaccharide catabolic process	10	167	1.4e-05	0.000913	3.517.53,21.138.9,3.517.24,21.138.58,21.138.27,3.517.48,ENSOART00020017812,21.138.13,21.138.57,3.517.70
Molecular Function	GO:0043168	anion binding	104	6543	1.41e-05	0.000913	19.17.2,3.1680.4,ENSOART00020032529,3.49.1,ENSOART00020011344,ENSOART00020028388,ENSOART00020003749,ENSOART00020019052,7.469.116,ENSOART00020001277,ENSOART00020003404,11.673.53,23.125.4,3.517.70,11.673.38,11.673.36,21.138.27,1.714.7,14.423.2,11.673.91,ENSOART00020029800,24.33.4,3.1486.5,ENSOART00020006788,3.517.48,ENSOART00020022348,19.552.4,24.318.2,ENSOART00020025174,3.517.24,ENSOART00020032538…
Biological Process	GO:0042692	muscle cell differentiation	30	1183	1.43e-05	0.000914	2.1513.4,25.139.15,ENSOART00020015284,25.2.89,2.1157.249,1.362.11,ENSOART00020036134,20.425.2,ENSOART00020030261,12.1.1,25.2.209,7.170.65,1.1614.4,25.2.152,6.318.2,2.157.2,25.260.8,ENSOART00020007607,ENSOART00020030656,ENSOART00020003054,11.164.4,11.164.6,25.2.153,25.2.160,ENSOART00020005219,7.170.60,2.1157.318,2.1157.251,25.340.5,7.524.18
Biological Process	GO:0009161	ribonucleoside monophosphate metabolic process	27	1016	1.72e-05	0.00108	4.196.11,3.803.7,16.229.6,12.147.3,2.1178.1,3.1486.5,23.125.2,ENSOART00020003404,3.517.70,7.75.8,23.125.4,ENSOART00020034576,24.136.10,23.284.4,2.679.1,3.517.24,X.285.1,3.517.53,ENSOART00020030024,ENSOART00020005590,ENSOART00020029023,ENSOART00020021692,7.75.5,ENSOART00020032529,3.517.48,24.136.47,3.807.20
Biological Process	GO:0006112	energy reserve metabolic process	14	334	1.76e-05	0.00109	21.138.57,ENSOART00020034610,3.517.70,21.138.27,3.517.48,14.271.7,ENSOART00020021004,ENSOART00020017812,21.138.13,14.426.10,3.517.24,21.138.58,3.517.53,21.138.9
Biological Process	GO:0003300	cardiac muscle hypertrophy	10	172	1.81e-05	0.00111	6.318.2,2.1157.251,2.1157.318,11.164.6,11.164.4,ENSOART00020036134,2.1157.249,20.425.2,ENSOART00020030261,ENSOART00020007607
Biological Process	GO:0044264	cellular polysaccharide metabolic process	14	336	1.88e-05	0.00114	3.517.48,21.138.27,14.271.7,ENSOART00020021004,ENSOART00020017812,21.138.13,21.138.57,ENSOART00020034610,3.517.70,3.517.53,21.138.9,3.517.24,14.426.10,21.138.58
Biological Process	GO:0006461	protein complex assembly	48	2375	1.93e-05	0.00116	3.517.24,3.517.53,ENSOART00020036657,4.154.5,ENSOART00020028450,ENSOART00020006788,ENSOART00020033421,ENSOART00020027615,2.1513.4,ENSOART00020015284,1.362.11,3.517.48,ENSOART00020008524,19.552.4,11.164.6,11.164.4,2.1157.251,12.147.3,ENSOART00020032256,2.1157.318,17.446.15,25.308.3,7.524.18,ENSOART00020011090,ENSOART00020022021,ENSOART00020000287,ENSOART00020033209,ENSOART00020040342,7.170.65,ENSO…
Biological Process	GO:0070271	protein complex biogenesis	48	2376	1.95e-05	0.00116	3.517.70,ENSOART00020017061,1.362.4,1.362.9,ENSOART00020010301,5.617.1,4.78.7,7.170.60,11.328.2,ENSOART00020011502,2.1157.249,ENSOART00020032529,4.78.17,ENSOART00020030261,ENSOART00020015377,2.157.2,ENSOART00020005590,6.318.2,1.362.2,ENSOART00020040342,7.170.65,ENSOART00020033209,ENSOART00020022021,ENSOART00020011090,ENSOART00020000287,ENSOART00020032256,2.1157.318,17.446.15,12.147.3,2.1157.251,2…
Cellular Component	GO:0032991	macromolecular complex	158	11100	2.07e-05	0.00122	X.720.2,2.600.15,ENSOART00020033992,14.321.1,ENSOART00020003690,ENSOART00020035649,ENSOART00020037194,7.170.60,2.1178.1,17.197.3,ENSOART00020017061,25.2.89,ENSOART00020015228,ENSOART00020015377,ENSOART00020030261,20.425.2,ENSOART00020021004,ENSOART00020040342,ENSOART00020011069,2.1251.1,ENSOART00020015313,ENSOART00020031966,6.318.2,10.54.1,ENSOART00020011839,14.6.7,ENSOART00020022021,17.263.2,2.1…
Biological Process	GO:0007015	actin filament organization	27	1028	2.11e-05	0.00123	26.27.8,1.362.11,2.1157.249,25.2.89,2.1513.4,ENSOART00020028450,2.157.2,25.2.152,1.362.2,ENSOART00020008771,5.843.8,25.2.209,7.170.65,14.607.6,ENSOART00020030656,ENSOART00020010916,ENSOART00020002566,1.362.9,2.1157.251,1.362.4,2.1157.318,11.328.2,7.170.60,25.2.160,25.2.153,11.164.6,11.164.4
Biological Process	GO:0014896	muscle hypertrophy	10	177	2.32e-05	0.00132	11.164.6,11.164.4,6.318.2,2.1157.251,2.1157.318,ENSOART00020007607,ENSOART00020036134,2.1157.249,20.425.2,ENSOART00020030261
Biological Process	GO:0014897	striated muscle hypertrophy	10	177	2.32e-05	0.00132	ENSOART00020007607,20.425.2,ENSOART00020030261,2.1157.249,ENSOART00020036134,11.164.4,11.164.6,2.1157.318,6.318.2,2.1157.251
Biological Process	GO:0009123	nucleoside monophosphate metabolic process	27	1037	2.45e-05	0.00138	7.75.5,3.807.20,24.136.47,3.517.48,ENSOART00020032529,X.285.1,3.517.24,2.679.1,23.284.4,ENSOART00020021692,ENSOART00020029023,ENSOART00020030024,ENSOART00020005590,3.517.53,23.125.4,7.75.8,3.517.70,ENSOART00020003404,24.136.10,ENSOART00020034576,3.803.7,4.196.11,23.125.2,3.1486.5,2.1178.1,12.147.3,16.229.6
Biological Process	GO:0006397	mRNA processing	29	1159	2.54e-05	0.00141	ENSOART00020032538,ENSOART00020040342,ENSOART00020015313,ENSOART00020032365,2.754.6,5.124.3,3.1440.1,7.755.4,ENSOART00020040269,2.880.13,3.482.23,ENSOART00020015228,22.173.1,20.425.2,ENSOART00020020259,ENSOART00020032529,ENSOART00020008527,14.155.1,ENSOART00020022348,ENSOART00020005219,ENSOART00020037194,9.349.2,7.755.3,ENSOART00020023527,11.54.3,ENSOART00020009572,21.139.7,1.1038.4,5.610.2
Biological Process	GO:0006996	organelle organization	111	7202	2.57e-05	0.00142	4.154.5,ENSOART00020025001,ENSOART00020007656,ENSOART00020013551,2.679.1,3.807.20,26.27.8,2.1513.4,ENSOART00020001764,2.1157.318,25.340.5,ENSOART00020025786,2.1157.251,12.147.3,ENSOART00020023339,2.1389.48,11.164.4,11.164.6,ENSOART00020034466,ENSOART00020004928,ENSOART00020033209,25.260.8,ENSOART00020011090,ENSOART00020024913,3.1680.1,ENSOART00020012948,ENSOART00020005590,2.157.2,6.318.2,25.2.152…
Cellular Component	GO:0005856	cytoskeleton	78	4603	2.7e-05	0.00147	ENSOART00020011090,ENSOART00020033209,ENSOART00020034466,2.1389.48,ENSOART00020023339,ENSOART00020001764,2.1157.318,25.340.5,2.1157.251,2.1513.4,3.807.20,26.27.8,ENSOART00020025001,4.154.5,X.720.2,2.600.15,ENSOART00020025308,ENSOART00020033992,ENSOART00020010916,2.1389.9,ENSOART00020001524,ENSOART00020035649,22.294.4,25.2.160,25.2.153,7.170.60,ENSOART00020005219,1.362.4,25.2.89,ENSOART00020015377…
Biological Process	GO:0008380	RNA splicing	27	1045	2.8e-05	0.00151	22.173.1,ENSOART00020015228,3.482.23,2.880.13,ENSOART00020032529,14.155.1,ENSOART00020008527,20.425.2,ENSOART00020020259,ENSOART00020015313,ENSOART00020025174,ENSOART00020032538,ENSOART00020040269,7.755.4,3.1440.1,5.124.3,2.754.6,ENSOART00020009572,11.54.3,5.610.2,21.139.7,1.1038.4,9.349.2,ENSOART00020005219,ENSOART00020037194,ENSOART00020023527,7.755.3
Molecular Function	GO:0005198	structural molecule activity	42	2012	3.18e-05	0.0017	ENSOART00020030656,ENSOART00020001731,ENSOART00020000287,2.1157.318,2.1157.251,12.147.3,7.524.18,2.1389.48,11.164.4,ENSOART00020025997,11.164.6,ENSOART00020037982,26.27.8,ENSOART00020027615,ENSOART00020020379,ENSOART00020034240,ENSOART00020005028,7.60.2,4.154.5,1.8.1,ENSOART00020001524,2.763.3,2.1389.9,14.321.1,14.413.1,25.2.153,25.2.160,7.170.60,2.1157.249,1.126.1,ENSOART00020037889,9.185.4,5.26…
Biological Process	GO:0030029	actin filament-based process	40	1880	3.26e-05	0.00172	ENSOART00020010916,21.190.59,X.720.2,11.328.2,7.170.60,25.2.153,25.2.160,1.362.4,1.362.9,ENSOART00020002566,25.2.89,25.139.15,2.1157.249,ENSOART00020000203,ENSOART00020030261,25.2.209,7.170.65,6.318.2,2.157.2,25.2.152,1.362.2,5.843.8,ENSOART00020008771,25.260.8,ENSOART00020007607,11.768.17,ENSOART00020030656,11.164.6,11.164.4,25.340.5,2.1157.251,2.1157.318,7.524.18,ENSOART00020006788,2.1513.4,ENS…
Biological Process	GO:0005976	polysaccharide metabolic process	14	354	3.32e-05	0.00174	3.517.24,14.426.10,21.138.58,3.517.53,21.138.9,21.138.57,ENSOART00020034610,3.517.70,21.138.27,3.517.48,ENSOART00020021004,14.271.7,21.138.13,ENSOART00020017812
Biological Process	GO:0030835	negative regulation of actin filament depolymerization	9	150	3.7e-05	0.00191	ENSOART00020010916,2.1513.4,1.362.11,7.170.60,7.170.65,1.362.9,1.362.4,1.362.2,2.157.2
Biological Process	GO:1901880	negative regulation of protein depolymerization	10	188	3.88e-05	0.00198	2.1513.4,ENSOART00020010916,1.362.11,ENSOART00020033209,7.170.65,7.170.60,1.362.4,1.362.2,2.157.2,1.362.9
Biological Process	GO:0043933	macromolecular complex subunit organization	64	3602	4.1e-05	0.00208	4.78.17,ENSOART00020032529,ENSOART00020011502,7.755.4,1.362.2,ENSOART00020040269,3.517.70,2.763.3,12.339.3,11.328.2,20.298.5,7.755.3,1.362.9,ENSOART00020000154,ENSOART00020015284,ENSOART00020033421,ENSOART00020006788,19.552.4,1.362.11,3.517.48,3.517.24,ENSOART00020028450,ENSOART00020036657,ENSOART00020011833,ENSOART00020018134,7.524.18,17.446.15,ENSOART00020030261,20.425.2,ENSOART00020015377,2.11…
Biological Process	GO:0034622	cellular macromolecular complex assembly	43	2117	4.79e-05	0.00241	ENSOART00020028450,ENSOART00020036657,1.362.11,ENSOART00020000154,ENSOART00020015284,ENSOART00020033421,2.1513.4,25.308.3,2.1157.251,12.147.3,17.446.15,ENSOART00020032256,2.1157.318,11.164.6,ENSOART00020018134,11.164.4,ENSOART00020033209,ENSOART00020011833,ENSOART00020000287,ENSOART00020022021,5.124.3,7.755.4,2.157.2,ENSOART00020005590,1.362.2,ENSOART00020040269,7.170.65,20.425.2,4.78.17,2.1157.2…
Cellular Component	GO:0005634	nucleus	181	13290	5.03e-05	0.00248	17.263.2,2.1157.318,2.1157.251,14.6.7,10.54.1,ENSOART00020022021,ENSOART00020035809,ENSOART00020013551,2.679.1,ENSOART00020025001,ENSOART00020032365,ENSOART00020007656,3.1440.1,ENSOART00020005028,ENSOART00020020259,3.807.20,ENSOART00020037194,11.614.41,12.246.3,17.197.3,X.720.2,ENSOART00020006723,ENSOART00020033992,3.461.6,ENSOART00020040342,3.1299.2,2.1251.1,ENSOART00020015313,4.115.2,ENSOART000…
Cellular Component	GO:0044464	cell part	372	31849	5.04e-05	0.00248	ENSOART00020033421,4.616.3,ENSOART00020020379,ENSOART00020036134,26.127.7,5.768.13,19.552.4,23.284.4,ENSOART00020025174,ENSOART00020019478,ENSOART00020009443,ENSOART00020032538,18.64.5,ENSOART00020030024,1.388.3,3.1426.3,ENSOART00020028450,18.183.22,ENSOART00020009572,2.600.11,7.75.8,ENSOART00020007607,24.125.50,ENSOART00020037438,ENSOART00020018134,2.786.7,7.524.18,5.26.2,ENSOART00020022666,25.1…
Molecular Function	GO:0005200	structural constituent of cytoskeleton	15	417	5.19e-05	0.00253	3.1680.4,25.2.89,ENSOART00020030656,2.1157.249,ENSOART00020001524,25.2.160,7.170.65,25.2.209,25.2.153,7.170.60,ENSOART00020008771,3.1680.1,2.1157.318,2.1157.251,25.2.152
Biological Process	GO:0044763	single-organism cellular process	244	19049	5.5e-05	0.00263	ENSOART00020028450,ENSOART00020015634,15.239.9,1.8.1,ENSOART00020030024,ENSOART00020036657,ENSOART00020009443,23.284.4,3.517.24,18.285.6,19.552.4,ENSOART00020036134,ENSOART00020038454,ENSOART00020020379,ENSOART00020006678,ENSOART00020015284,ENSOART00020006102,ENSOART00020033421,4.616.3,7.524.18,ENSOART00020018134,24.125.46,19.308.7,3.238.4,24.125.50,ENSOART00020030656,ENSOART00020019121,ENSOART00…
Biological Process	GO:0048149	behavioral response to ethanol	4	20	5.45e-05	0.00263	ENSOART00020020758,ENSOART00020007607,ENSOART00020020807,ENSOART00020020676
Biological Process	GO:0019362	pyridine nucleotide metabolic process	16	470	5.65e-05	0.00266	ENSOART00020003404,7.75.8,3.517.70,24.136.10,4.196.11,8.246.1,3.803.7,ENSOART00020001764,7.75.5,3.517.48,24.136.47,3.807.20,3.517.24,X.285.1,3.517.53,4.115.2
Biological Process	GO:0046496	nicotinamide nucleotide metabolic process	16	470	5.65e-05	0.00266	3.517.24,X.285.1,3.517.53,4.115.2,7.75.5,3.517.48,3.807.20,24.136.47,4.196.11,3.803.7,8.246.1,ENSOART00020001764,ENSOART00020003404,7.75.8,3.517.70,24.136.10
Biological Process	GO:0071822	protein complex subunit organization	50	2625	5.84e-05	0.00272	ENSOART00020015377,ENSOART00020030261,ENSOART00020032529,4.78.17,2.1157.249,ENSOART00020011502,2.157.2,ENSOART00020005590,6.318.2,1.362.2,ENSOART00020040342,7.170.65,15.29.4,3.517.70,ENSOART00020010916,1.362.9,1.362.4,ENSOART00020017061,7.170.60,11.328.2,ENSOART00020010301,5.617.1,4.78.7,ENSOART00020008524,19.552.4,1.362.11,3.517.48,ENSOART00020015284,ENSOART00020033421,ENSOART00020006788,ENSOART…
Cellular Component	GO:0005623	cell	372	31880	5.88e-05	0.00272	12.470.4,16.229.6,17.446.15,1.1409.8,23.125.2,ENSOART00020037572,7.469.121,ENSOART00020017365,ENSOART00020028698,ENSOART00020017812,24.136.10,ENSOART00020003482,ENSOART00020025655,ENSOART00020032780,ENSOART00020029023,ENSOART00020025758,11.29.3,19.514.16,3.517.48,7.547.4,ENSOART00020000154,2.880.13,2.1519.4,ENSOART00020023527,7.755.3,1.362.9,8.117.1,ENSOART00020002566,22.125.5,ENSOART00020012328,…
Biological Process	GO:0005975	carbohydrate metabolic process	31	1342	5.97e-05	0.00273	ENSOART00020020185,14.426.10,4.196.11,3.803.7,21.138.58,ENSOART00020001764,ENSOART00020032256,21.138.9,ENSOART00020003404,3.517.70,7.75.8,21.62.8,21.138.27,ENSOART00020022417,14.271.7,ENSOART00020016234,ENSOART00020017812,24.136.10,21.138.13,ENSOART00020003746,3.517.24,X.285.1,3.517.53,ENSOART00020015634,7.75.5,ENSOART00020034610,21.138.57,3.517.48,ENSOART00020021004,3.807.20,24.136.47
Cellular Component	GO:0005911	cell-cell junction	28	1156	6.12e-05	0.00278	2.1513.4,ENSOART00020024890,ENSOART00020015228,ENSOART00020034610,2.880.13,ENSOART00020032529,ENSOART00020030261,14.607.6,ENSOART00020013008,ENSOART00020036657,6.318.2,ENSOART00020028284,4.154.5,15.414.17,1.8.1,ENSOART00020000200,2.1389.9,11.673.53,X.720.2,5.632.12,ENSOART00020035809,21.62.8,ENSOART00020028698,ENSOART00020035728,2.1389.48,22.125.5,12.470.4,ENSOART00020002566
Cellular Component	GO:0030018	Z disc	19	632	6.25e-05	0.00281	2.1389.48,11.164.4,11.164.6,5.768.6,2.1157.318,25.340.5,2.1157.251,7.524.18,2.1389.9,25.260.8,14.607.6,ENSOART00020022893,2.1513.4,ENSOART00020034610,25.139.15,2.1157.249,9.185.4,5.768.13,26.27.8
Biological Process	GO:1901879	regulation of protein depolymerization	11	241	6.49e-05	0.00289	1.362.11,ENSOART00020033209,2.1513.4,ENSOART00020010916,1.362.4,1.362.2,2.157.2,1.362.9,15.29.4,7.170.65,7.170.60
Biological Process	GO:0051261	protein depolymerization	12	287	7.09e-05	0.00308	1.362.9,2.157.2,1.362.2,1.362.4,15.29.4,7.170.65,7.170.60,ENSOART00020033209,1.362.11,ENSOART00020032529,2.1513.4,ENSOART00020010916
Biological Process	GO:0072524	pyridine-containing compound metabolic process	16	479	7.05e-05	0.00308	7.75.5,3.517.48,24.136.47,3.807.20,3.517.24,X.285.1,3.517.53,4.115.2,ENSOART00020003404,3.517.70,7.75.8,24.136.10,4.196.11,8.246.1,3.803.7,ENSOART00020001764
Cellular Component	GO:0070062	extracellular exosome	92	5837	7.08e-05	0.00308	ENSOART00020001524,21.62.8,3.461.6,2.1389.9,ENSOART00020033992,ENSOART00020006723,ENSOART00020014617,11.731.8,ENSOART00020017061,ENSOART00020037194,25.119.7,25.2.160,25.2.153,1.126.1,2.1157.249,24.136.47,ENSOART00020016577,19.312.8,25.2.89,21.138.57,3.482.23,25.2.152,4.115.2,X.285.1,ENSOART00020015746,ENSOART00020011069,25.2.209,21.138.13,ENSOART00020024913,ENSOART00020024916,ENSOART00020025786,2…
Biological Process	GO:0006096	glycolytic process	13	335	7.63e-05	0.00326	3.517.70,7.75.8,7.75.5,ENSOART00020003404,24.136.47,3.807.20,24.136.10,3.517.48,X.285.1,3.803.7,3.517.24,4.196.11,3.517.53
Biological Process	GO:0006757	ATP generation from ADP	13	335	7.63e-05	0.00326	3.517.53,3.517.24,4.196.11,X.285.1,3.803.7,3.517.48,24.136.47,24.136.10,3.807.20,7.75.5,ENSOART00020003404,7.75.8,3.517.70
Biological Process	GO:0006733	oxidoreduction coenzyme metabolic process	17	535	7.77e-05	0.00329	ENSOART00020003404,3.517.70,7.75.8,24.136.10,4.196.11,8.246.1,3.803.7,ENSOART00020001764,7.75.5,12.356.2,3.517.48,24.136.47,3.807.20,3.517.24,X.285.1,3.517.53,4.115.2
Cellular Component	GO:0031982	vesicle	117	7892	8.04e-05	0.00338	11.328.2,24.33.4,7.331.2,ENSOART00020007474,3.1486.5,3.517.70,23.125.4,ENSOART00020000200,2.763.3,1.1038.4,25.208.1,20.56.13,21.138.27,10.37.4,PEKD01006040.1.1.1,ENSOART00020036248,ENSOART00020003749,ENSOART00020013008,ENSOART00020035058,ENSOART00020001277,ENSOART00020040269,ENSOART00020011344,3.49.1,ENSOART00020040001,ENSOART00020032529,ENSOART00020011502,23.125.2,12.470.4,17.446.15,5.632.12,11.…
Cellular Component	GO:0033017	sarcoplasmic reticulum membrane	10	206	8.34e-05	0.00345	24.125.41,6.318.2,24.125.67,15.29.4,17.462.4,24.125.46,ENSOART00020030261,9.185.4,24.125.50,24.125.44
Cellular Component	GO:1903561	extracellular vesicle	92	5862	8.28e-05	0.00345	24.33.4,ENSOART00020007474,3.1486.5,3.517.70,23.125.4,2.763.3,ENSOART00020000200,25.208.1,1.1038.4,20.56.13,10.37.4,21.138.27,ENSOART00020036248,ENSOART00020013008,ENSOART00020035058,ENSOART00020001277,ENSOART00020040269,3.49.1,ENSOART00020011344,ENSOART00020032529,23.125.2,12.470.4,5.632.12,11.54.3,2.1520.7,9.290.11,ENSOART00020032780,ENSOART00020025655,ENSOART00020016905,ENSOART00020017812,24.1…
Cellular Component	GO:0043230	extracellular organelle	92	5870	8.7e-05	0.00357	ENSOART00020011344,3.49.1,ENSOART00020032529,ENSOART00020036248,ENSOART00020035058,ENSOART00020013008,ENSOART00020001277,ENSOART00020040269,23.125.4,3.517.70,ENSOART00020000200,2.763.3,25.208.1,1.1038.4,21.138.27,10.37.4,20.56.13,24.33.4,ENSOART00020007474,3.1486.5,3.1643.1,2.880.13,ENSOART00020010564,3.517.48,19.514.16,ENSOART00020036001,ENSOART00020009443,14.607.6,3.517.24,1.8.1,ENSOART00020028…
Biological Process	GO:0016043	cellular component organization	151	10792	9.02e-05	0.00363	1.714.7,ENSOART00020003746,ENSOART00020031398,ENSOART00020007474,7.331.2,20.298.5,ENSOART00020022666,25.139.15,ENSOART00020011502,ENSOART00020000203,ENSOART00020011344,26.152.10,ENSOART00020003749,ENSOART00020004897,1.362.2,ENSOART00020008771,ENSOART00020009572,ENSOART00020007607,ENSOART00020030656,ENSOART00020018134,7.524.18,ENSOART00020033421,4.616.3,ENSOART00020015284,ENSOART00020006102,ENSOAR…
Biological Process	GO:0043623	cellular protein complex assembly	28	1183	9.05e-05	0.00363	ENSOART00020022021,ENSOART00020000287,ENSOART00020033209,ENSOART00020010301,5.617.1,4.78.7,11.164.4,11.164.6,7.170.60,2.1157.318,ENSOART00020032256,17.446.15,12.147.3,1.362.4,2.1157.251,25.308.3,1.362.9,2.1513.4,ENSOART00020033421,2.1157.249,4.78.17,1.362.11,7.170.65,ENSOART00020005590,ENSOART00020036657,2.157.2,1.362.2,ENSOART00020028450
Molecular Function	GO:0051371	muscle alpha-actinin binding	6	68	9.03e-05	0.00363	22.125.5,25.260.8,25.340.5,2.1157.251,2.1157.249,2.1157.318
Biological Process	GO:0044275	cellular carbohydrate catabolic process	10	209	9.4e-05	0.00374	3.517.24,21.138.58,3.517.53,21.138.9,3.517.70,21.138.57,21.138.27,3.517.48,ENSOART00020017812,21.138.13
Molecular Function	GO:0008184	glycogen phosphorylase activity	6	70	0.000106	0.00419	21.138.9,21.138.13,ENSOART00020017812,21.138.27,21.138.58,21.138.57
Molecular Function	GO:0004645	phosphorylase activity	6	71	0.000115	0.00451	21.138.57,21.138.58,ENSOART00020017812,21.138.13,21.138.9,21.138.27
Biological Process	GO:0072350	tricarboxylic acid metabolic process	9	174	0.000116	0.00452	16.229.6,ENSOART00020001764,4.196.11,3.1720.12,3.49.1,3.238.4,2.1520.7,ENSOART00020025655,ENSOART00020014617
Molecular Function	GO:0019829	cation-transporting ATPase activity	11	258	0.000119	0.00458	23.125.4,24.125.50,24.125.44,3.461.6,17.462.4,24.125.46,3.1486.5,2.1178.1,24.125.67,24.125.41,23.125.2
Cellular Component	GO:0031674	I band	19	666	0.000123	0.00473	14.607.6,ENSOART00020022893,2.1513.4,25.139.15,ENSOART00020034610,2.1157.249,26.27.8,5.768.13,9.185.4,11.164.6,11.164.4,2.1389.48,5.768.6,2.1157.251,25.340.5,2.1157.318,7.524.18,2.1389.9,25.260.8
Biological Process	GO:0006753	nucleoside phosphate metabolic process	34	1598	0.000129	0.0049	24.136.10,3.238.4,7.75.8,ENSOART00020032638,12.147.3,16.229.6,ENSOART00020001764,23.125.2,4.196.11,3.517.48,3.807.20,7.75.5,ENSOART00020006678,ENSOART00020030024,3.517.53,ENSOART00020029023,2.679.1,23.284.4,3.517.24,ENSOART00020034576,ENSOART00020003404,3.517.70,23.125.4,2.1178.1,3.1486.5,8.246.1,3.803.7,ENSOART00020032529,24.136.47,ENSOART00020005590,8.56.2,4.115.2,ENSOART00020021692,X.285.1
Biological Process	GO:0006090	pyruvate metabolic process	14	403	0.000132	0.00497	24.136.10,3.807.20,24.136.47,3.517.48,7.75.8,3.517.70,ENSOART00020003404,7.75.5,3.517.53,3.803.7,X.285.1,8.246.1,4.196.11,3.517.24
Molecular Function	GO:0003779	actin binding	31	1404	0.000134	0.00503	11.673.36,ENSOART00020028698,11.768.17,11.673.91,ENSOART00020010916,11.673.53,21.190.59,21.381.34,11.673.38,2.1157.318,1.362.4,2.1157.251,1.362.9,ENSOART00020010301,22.125.5,7.469.121,7.170.60,2.1157.249,1.362.11,2.1513.4,ENSOART00020006788,ENSOART00020014044,25.139.15,ENSOART00020008771,5.843.8,7.469.116,2.157.2,1.362.2,ENSOART00020028450,14.607.6,7.170.65
Biological Process	GO:0022607	cellular component assembly	81	5072	0.000139	0.00518	4.78.17,ENSOART00020032529,ENSOART00020011502,25.139.15,7.755.4,1.362.2,ENSOART00020040269,5.843.8,12.339.3,3.517.70,2.763.3,20.298.5,7.755.3,ENSOART00020002566,1.362.9,ENSOART00020021997,11.328.2,19.552.4,1.362.11,ENSOART00020036134,3.517.48,ENSOART00020000154,ENSOART00020015284,ENSOART00020033421,ENSOART00020006788,ENSOART00020028450,1.8.1,ENSOART00020036657,3.517.24,14.607.6,ENSOART00020011833…
Biological Process	GO:0061061	muscle structure development	36	1743	0.000146	0.00532	ENSOART00020003054,25.2.160,25.2.153,7.170.60,ENSOART00020005219,25.139.15,25.2.89,ENSOART00020030261,9.185.4,20.425.2,X.351.21,2.1157.249,25.2.209,7.170.65,PEKD01006040.1.1.1,1.1614.4,6.318.2,25.2.152,2.157.2,ENSOART00020007607,25.260.8,X.351.3,ENSOART00020030656,11.164.4,11.164.6,7.524.18,ENSOART00020013162,2.1424.2,2.1157.318,25.340.5,2.1157.251,ENSOART00020015284,2.1513.4,12.1.1,ENSOART000200…
Cellular Component	GO:0043234	protein complex	104	6927	0.000144	0.00532	2.1251.1,ENSOART00020011069,ENSOART00020040342,7.170.65,25.2.209,25.2.152,ENSOART00020005590,6.318.2,2.157.2,15.414.17,ENSOART00020012948,ENSOART00020031966,5.124.3,ENSOART00020015228,ENSOART00020014044,25.2.89,2.1157.249,ENSOART00020015377,ENSOART00020030261,20.425.2,9.185.4,ENSOART00020010301,21.119.3,7.170.60,ENSOART00020035649,22.294.4,25.2.160,ENSOART00020017061,2.1178.1,ENSOART00020033992,2…
Molecular Function	GO:0042625	ATPase coupled ion transmembrane transporter activity	11	264	0.000145	0.00532	3.461.6,24.125.50,24.125.44,23.125.4,23.125.2,24.125.41,3.1486.5,24.125.67,2.1178.1,17.462.4,24.125.46
Biological Process	GO:0051693	actin filament capping	8	141	0.000147	0.00532	1.362.11,2.1513.4,1.362.2,2.157.2,1.362.4,1.362.9,7.170.60,7.170.65
Biological Process	GO:0014866	skeletal myofibril assembly	11	265	0.00015	0.00535	25.2.152,2.1157.251,2.1157.318,25.2.160,25.2.209,25.2.153,11.164.6,11.164.4,2.1157.249,ENSOART00020030656,25.2.89
Biological Process	GO:0030240	skeletal muscle thin filament assembly	11	265	0.00015	0.00535	25.2.89,ENSOART00020030656,2.1157.249,25.2.209,25.2.160,25.2.153,11.164.6,11.164.4,25.2.152,2.1157.251,2.1157.318
Biological Process	GO:0060419	heart growth	8	143	0.000162	0.00574	2.1157.318,2.1157.251,6.318.2,ENSOART00020007607,20.425.2,ENSOART00020030261,2.1157.249,ENSOART00020036134
Molecular Function	GO:0098641	cadherin binding involved in cell-cell adhesion	15	463	0.000164	0.00578	1.8.1,12.470.4,ENSOART00020036657,15.414.17,4.154.5,ENSOART00020013008,ENSOART00020035728,ENSOART00020032529,21.62.8,ENSOART00020035809,2.880.13,5.632.12,ENSOART00020015228,ENSOART00020024890,ENSOART00020000200
Biological Process	GO:0030834	regulation of actin filament depolymerization	9	183	0.00017	0.00585	1.362.9,1.362.2,1.362.4,2.157.2,7.170.65,7.170.60,1.362.11,2.1513.4,ENSOART00020010916
Biological Process	GO:1901077	regulation of relaxation of muscle	6	76	0.000168	0.00585	15.29.4,ENSOART00020030261,2.1157.249,2.1157.318,2.1157.251,6.318.2
Cellular Component	GO:0016529	sarcoplasmic reticulum	11	269	0.000171	0.00585	24.125.41,24.125.67,6.318.2,15.29.4,24.125.46,17.462.4,9.185.4,ENSOART00020030261,24.125.44,24.125.50,ENSOART00020008609
Molecular Function	GO:0042623	ATPase activity, coupled	23	918	0.00017	0.00585	24.125.67,2.1178.1,3.1486.5,23.125.2,24.125.41,5.617.1,24.125.46,ENSOART00020004928,24.125.44,24.125.50,3.461.6,21.190.59,23.125.4,14.6.7,ENSOART00020013551,17.462.4,ENSOART00020032538,ENSOART00020019052,ENSOART00020032529,ENSOART00020041164,14.155.1,20.425.2,22.173.1
Biological Process	GO:0006936	muscle contraction	28	1231	0.000175	0.0059	ENSOART00020030656,11.673.36,11.673.91,24.136.10,21.190.59,2.600.11,11.673.38,2.600.15,2.1157.318,2.1157.251,11.164.4,11.164.6,25.2.160,25.2.153,7.170.60,2.1157.249,26.127.7,1.362.11,ENSOART00020030261,24.136.47,25.2.89,ENSOART00020008771,6.318.2,25.2.152,2.157.2,26.127.4,7.170.65,25.2.209
Biological Process	GO:0046031	ADP metabolic process	13	364	0.000173	0.0059	3.517.53,4.196.11,3.517.24,3.803.7,X.285.1,3.517.48,3.807.20,24.136.10,24.136.47,7.75.5,ENSOART00020003404,3.517.70,7.75.8
Biological Process	GO:0043244	regulation of protein complex disassembly	11	270	0.000176	0.00593	1.362.9,1.362.2,2.157.2,1.362.4,7.170.60,7.170.65,15.29.4,ENSOART00020033209,1.362.11,ENSOART00020010916,2.1513.4
Biological Process	GO:0051129	negative regulation of cellular component organization	27	1169	0.000178	0.00595	17.197.3,1.362.4,ENSOART00020025786,ENSOART00020023339,1.362.9,25.308.3,ENSOART00020031398,ENSOART00020037194,7.170.60,1.714.7,ENSOART00020003054,ENSOART00020033209,ENSOART00020010916,ENSOART00020007607,2.157.2,1.362.2,15.239.9,14.607.6,15.29.4,7.170.65,ENSOART00020038454,1.362.11,ENSOART00020032529,19.552.4,2.1513.4,ENSOART00020006102,ENSOART00020015284
Molecular Function	GO:0098632	protein binding involved in cell-cell adhesion	15	472	0.000202	0.0067	5.632.12,2.880.13,ENSOART00020015228,ENSOART00020000200,ENSOART00020024890,ENSOART00020035728,ENSOART00020032529,21.62.8,ENSOART00020035809,ENSOART00020013008,1.8.1,4.154.5,ENSOART00020036657,15.414.17,12.470.4
Biological Process	GO:0016071	mRNA metabolic process	34	1638	0.000204	0.00671	ENSOART00020040269,7.755.4,5.124.3,2.754.6,ENSOART00020015313,ENSOART00020040342,1.126.1,ENSOART00020008527,ENSOART00020032529,14.155.1,20.425.2,ENSOART00020015228,3.482.23,ENSOART00020023527,7.755.3,ENSOART00020020185,9.349.2,ENSOART00020005219,ENSOART00020037194,1.1038.4,2.763.3,ENSOART00020032365,3.1440.1,ENSOART00020032538,ENSOART00020022348,ENSOART00020020259,22.173.1,ENSOART00020005028,2.88…
Cellular Component	GO:0031430	M band	6	79	0.000208	0.0068	23.105.8,26.127.7,2.1157.249,2.1157.318,2.1157.251,26.127.4
Biological Process	GO:0030042	actin filament depolymerization	9	189	0.000217	0.00704	7.170.60,7.170.65,2.157.2,1.362.2,1.362.4,1.362.9,ENSOART00020010916,2.1513.4,1.362.11
Biological Process	GO:0000377	RNA splicing, via transesterification reactions with bulged adenosine as nucleophile	21	814	0.00022	0.00705	7.755.4,5.124.3,2.754.6,3.1440.1,ENSOART00020040269,ENSOART00020032538,ENSOART00020020259,20.425.2,14.155.1,ENSOART00020032529,3.482.23,2.880.13,22.173.1,7.755.3,ENSOART00020023527,ENSOART00020005219,ENSOART00020037194,5.610.2,21.139.7,1.1038.4,11.54.3
Biological Process	GO:0000398	mRNA splicing, via spliceosome	21	814	0.00022	0.00705	ENSOART00020020259,20.425.2,ENSOART00020032529,14.155.1,3.482.23,2.880.13,22.173.1,7.755.4,5.124.3,3.1440.1,2.754.6,ENSOART00020040269,ENSOART00020032538,5.610.2,21.139.7,1.1038.4,11.54.3,7.755.3,ENSOART00020023527,ENSOART00020037194,ENSOART00020005219
Biological Process	GO:0055086	nucleobase-containing small molecule metabolic process	35	1714	0.000223	0.00709	ENSOART00020032529,24.136.47,X.285.1,ENSOART00020005590,8.56.2,4.115.2,ENSOART00020021692,ENSOART00020003404,3.517.70,23.125.4,ENSOART00020034576,8.246.1,3.803.7,2.1178.1,3.1486.5,7.75.5,ENSOART00020006678,3.517.48,3.807.20,23.284.4,2.679.1,3.517.24,ENSOART00020030024,3.517.53,ENSOART00020029023,21.131.7,7.75.8,ENSOART00020032638,24.136.10,3.238.4,4.196.11,12.147.3,16.229.6,ENSOART00020001764,23.…
Molecular Function	GO:0005388	calcium-transporting ATPase activity	7	113	0.000222	0.00709	24.125.41,3.461.6,24.125.50,24.125.67,24.125.44,17.462.4,24.125.46
Molecular Function	GO:0098631	protein binding involved in cell adhesion	15	479	0.000236	0.00745	ENSOART00020036657,12.470.4,4.154.5,15.414.17,1.8.1,ENSOART00020013008,ENSOART00020035809,21.62.8,ENSOART00020032529,ENSOART00020035728,ENSOART00020000200,ENSOART00020024890,ENSOART00020015228,2.880.13,5.632.12
Biological Process	GO:0000375	RNA splicing, via transesterification reactions	21	820	0.000242	0.00759	ENSOART00020040269,2.754.6,5.124.3,3.1440.1,7.755.4,ENSOART00020032538,14.155.1,ENSOART00020032529,ENSOART00020020259,20.425.2,22.173.1,2.880.13,3.482.23,ENSOART00020023527,7.755.3,ENSOART00020037194,ENSOART00020005219,21.139.7,1.1038.4,5.610.2,11.54.3
Biological Process	GO:0006165	nucleoside diphosphate phosphorylation	13	378	0.00025	0.00779	4.196.11,3.517.24,3.803.7,X.285.1,3.517.53,7.75.5,ENSOART00020003404,3.517.70,7.75.8,3.517.48,24.136.10,3.807.20,24.136.47
Biological Process	GO:0043241	protein complex disassembly	13	380	0.000263	0.00814	ENSOART00020010916,2.1513.4,ENSOART00020032529,1.362.11,ENSOART00020033209,ENSOART00020015377,7.170.60,15.29.4,7.170.65,1.362.2,1.362.4,2.157.2,1.362.9
Biological Process	GO:0043624	cellular protein complex disassembly	12	331	0.000267	0.00821	7.170.60,7.170.65,15.29.4,1.362.2,2.157.2,1.362.4,1.362.9,ENSOART00020010916,2.1513.4,ENSOART00020032529,1.362.11,ENSOART00020033209
Biological Process	GO:0009135	purine nucleoside diphosphate metabolic process	13	386	0.000305	0.0092	24.136.47,3.807.20,24.136.10,3.517.48,7.75.8,3.517.70,ENSOART00020003404,7.75.5,3.517.53,X.285.1,3.803.7,4.196.11,3.517.24
Biological Process	GO:0009179	purine ribonucleoside diphosphate metabolic process	13	386	0.000305	0.0092	3.517.70,7.75.8,ENSOART00020003404,7.75.5,24.136.47,24.136.10,3.807.20,3.517.48,X.285.1,3.803.7,4.196.11,3.517.24,3.517.53
Cellular Component	GO:0016528	sarcoplasm	11	288	0.000307	0.0092	24.125.46,17.462.4,15.29.4,24.125.67,6.318.2,24.125.41,ENSOART00020008609,24.125.44,24.125.50,9.185.4,ENSOART00020030261
Cellular Component	GO:0043227	membrane-bounded organelle	293	24164	0.000308	0.0092	21.138.13,ENSOART00020035728,X.351.3,ENSOART00020004928,4.196.11,2.1389.48,25.308.3,ENSOART00020024916,12.147.3,ENSOART00020017130,7.75.5,8.391.13,20.168.7,12.1.1,3.1720.12,26.127.4,ENSOART00020009326,ENSOART00020014617,ENSOART00020003054,ENSOART00020019901,ENSOART00020005219,25.119.7,21.119.3,ENSOART00020010301,11.719.2,12.356.2,ENSOART00020014044,9.185.4,ENSOART00020009205,1.126.1,2.1157.249,14…
Molecular Function	GO:0045296	cadherin binding	15	491	0.000307	0.0092	12.470.4,ENSOART00020036657,15.414.17,4.154.5,1.8.1,ENSOART00020013008,ENSOART00020032529,21.62.8,ENSOART00020035809,ENSOART00020035728,ENSOART00020015228,ENSOART00020000200,ENSOART00020024890,2.880.13,5.632.12
Biological Process	GO:0009185	ribonucleoside diphosphate metabolic process	13	387	0.000313	0.0093	3.517.48,24.136.47,3.807.20,24.136.10,ENSOART00020003404,7.75.5,7.75.8,3.517.70,3.517.53,4.196.11,3.517.24,X.285.1,3.803.7
Biological Process	GO:0008343	adult feeding behavior	3	13	0.000321	0.00948	ENSOART00020020807,ENSOART00020020676,ENSOART00020020758
Biological Process	GO:0031333	negative regulation of protein complex assembly	11	290	0.000325	0.0095	1.362.4,1.362.2,2.157.2,25.308.3,1.362.9,7.170.60,7.170.65,1.362.11,19.552.4,2.1513.4,ENSOART00020015284
Biological Process	GO:1902904	negative regulation of supramolecular fiber organization	11	290	0.000325	0.0095	1.362.9,1.362.2,1.362.4,2.157.2,7.170.60,7.170.65,ENSOART00020033209,1.362.11,ENSOART00020032529,ENSOART00020010916,2.1513.4
Molecular Function	GO:0042805	actinin binding	7	123	0.000373	0.0108	2.880.13,22.125.5,25.260.8,2.1157.318,2.1157.249,25.340.5,2.1157.251
Biological Process	GO:0006099	tricarboxylic acid cycle	8	163	0.000394	0.0112	ENSOART00020014617,2.1520.7,ENSOART00020025655,3.238.4,3.1720.12,4.196.11,16.229.6,ENSOART00020001764
Biological Process	GO:0051694	pointed-end actin filament capping	5	58	0.000393	0.0112	1.362.9,1.362.4,2.157.2,1.362.11,1.362.2
Molecular Function	GO:0051015	actin filament binding	16	558	0.000393	0.0112	1.362.11,2.1157.249,ENSOART00020014044,2.1513.4,1.362.2,2.157.2,ENSOART00020008771,14.607.6,7.170.65,11.768.17,2.1157.251,1.362.4,2.1157.318,1.362.9,ENSOART00020010301,7.170.60
Biological Process	GO:0046939	nucleotide phosphorylation	13	397	0.000399	0.0113	24.136.47,24.136.10,3.807.20,3.517.48,7.75.8,3.517.70,ENSOART00020003404,7.75.5,3.517.53,X.285.1,3.803.7,4.196.11,3.517.24
Molecular Function	GO:0031862	prostanoid receptor binding	3	14	0.000405	0.0114	5.140.8,5.140.15,5.140.5
Molecular Function	GO:0031867	EP4 subtype prostaglandin E2 receptor binding	3	14	0.000405	0.0114	5.140.5,5.140.15,5.140.8
Biological Process	GO:0071840	cellular component organization or biogenesis	153	11301	0.000412	0.0115	3.1680.4,ENSOART00020012037,ENSOART00020032529,4.78.17,ENSOART00020028388,7.755.4,5.843.8,ENSOART00020040269,ENSOART00020036216,3.517.70,2.763.3,12.339.3,11.328.2,ENSOART00020021997,7.755.3,1.362.9,ENSOART00020002566,2.880.13,ENSOART00020000154,ENSOART00020006788,1.362.11,19.514.16,3.517.48,14.607.6,24.136.10,11.768.17,ENSOART00020011833,ENSOART00020013162,17.446.15,1.1340.3,25.2.89,24.136.47,X.3…
Biological Process	GO:0032272	negative regulation of protein polymerization	9	208	0.000437	0.0121	1.362.11,2.1513.4,1.362.9,25.308.3,1.362.4,1.362.2,2.157.2,7.170.60,7.170.65
Cellular Component	GO:0031672	A band	9	208	0.000437	0.0121	ENSOART00020028698,26.127.7,2.1157.249,23.105.8,11.673.53,ENSOART00020020379,2.1157.318,2.1157.251,26.127.4
Molecular Function	GO:0051393	alpha-actinin binding	6	91	0.000448	0.0123	22.125.5,25.260.8,25.340.5,2.1157.251,2.1157.318,2.1157.249
Biological Process	GO:0001662	behavioral fear response	5	60	0.00046	0.0125	ENSOART00020020758,ENSOART00020007474,ENSOART00020036134,ENSOART00020020807,ENSOART00020020676
Biological Process	GO:0002209	behavioral defense response	5	60	0.00046	0.0125	ENSOART00020020758,ENSOART00020007474,ENSOART00020036134,ENSOART00020020807,ENSOART00020020676
Molecular Function	GO:0042626	ATPase activity, coupled to transmembrane movement of substances	12	353	0.000475	0.0128	17.462.4,24.125.46,24.125.41,23.125.2,3.1486.5,24.125.67,2.1178.1,23.125.4,3.461.6,ENSOART00020041164,24.125.50,24.125.44
Biological Process	GO:0006101	citrate metabolic process	8	168	0.000481	0.013	ENSOART00020001764,16.229.6,4.196.11,3.1720.12,3.238.4,ENSOART00020025655,2.1520.7,ENSOART00020014617
Biological Process	GO:0030241	skeletal muscle myosin thick filament assembly	5	61	0.000497	0.0132	11.164.6,11.164.4,2.1157.251,2.1157.318,2.1157.249
Biological Process	GO:0048769	sarcomerogenesis	5	61	0.000497	0.0132	11.164.4,11.164.6,2.1157.249,2.1157.318,2.1157.251
Biological Process	GO:0071688	striated muscle myosin thick filament assembly	5	61	0.000497	0.0132	11.164.4,11.164.6,2.1157.318,2.1157.249,2.1157.251
Biological Process	GO:0044262	cellular carbohydrate metabolic process	17	628	0.000502	0.0132	ENSOART00020003404,3.517.70,21.138.27,14.271.7,ENSOART00020017812,21.138.13,ENSOART00020003746,14.426.10,21.138.58,ENSOART00020032256,21.138.9,ENSOART00020034610,21.138.57,3.517.48,ENSOART00020021004,3.517.24,3.517.53
Molecular Function	GO:0016820	hydrolase activity, acting on acid anhydrides, catalyzing transmembrane movement of substances	12	357	0.000524	0.0138	23.125.4,3.461.6,24.125.44,24.125.50,ENSOART00020041164,24.125.46,17.462.4,24.125.41,23.125.2,3.1486.5,24.125.67,2.1178.1
Biological Process	GO:0031034	myosin filament assembly	5	62	0.000536	0.014	2.1157.251,2.1157.249,2.1157.318,11.164.6,11.164.4
Cellular Component	GO:0044428	nuclear part	112	7849	0.000549	0.0143	ENSOART00020023527,7.755.3,ENSOART00020041035,ENSOART00020020185,11.328.2,ENSOART00020021997,ENSOART00020025090,24.33.4,20.56.13,1.714.7,10.37.4,1.1038.4,ENSOART00020003746,ENSOART00020010832,ENSOART00020029800,19.266.2,2.228.1,2.763.3,23.125.4,ENSOART00020021011,ENSOART00020036216,ENSOART00020040269,2.754.6,7.755.4,ENSOART00020028388,ENSOART00020035058,ENSOART00020032529,ENSOART00020011344,1.136…
Biological Process	GO:0055013	cardiac muscle cell development	9	215	0.000555	0.0144	ENSOART00020007607,20.425.2,ENSOART00020030261,2.1157.249,11.164.4,11.164.6,2.1157.318,6.318.2,2.1157.251
Biological Process	GO:0035995	detection of muscle stretch	5	63	0.000577	0.0147	11.164.6,11.164.4,2.1157.251,2.1157.249,2.1157.318
Biological Process	GO:0042596	fear response	5	63	0.000577	0.0147	ENSOART00020020676,ENSOART00020020807,ENSOART00020036134,ENSOART00020007474,ENSOART00020020758
Biological Process	GO:1901575	organic substance catabolic process	65	4038	0.000573	0.0147	ENSOART00020015172,ENSOART00020025090,11.328.2,3.517.70,ENSOART00020003404,2.763.3,21.138.27,ENSOART00020016234,ENSOART00020013008,ENSOART00020001277,ENSOART00020036216,8.56.2,ENSOART00020034610,ENSOART00020011344,ENSOART00020032529,ENSOART00020018134,ENSOART00020037572,12.470.4,7.75.8,ENSOART00020037174,9.290.11,ENSOART00020025655,24.136.10,ENSOART00020017812,17.222.1,3.517.24,15.239.9,ENSOART00…
Biological Process	GO:0055006	cardiac cell development	9	217	0.000593	0.015	2.1157.318,6.318.2,2.1157.251,11.164.4,11.164.6,2.1157.249,20.425.2,ENSOART00020030261,ENSOART00020007607
Molecular Function	GO:0016887	ATPase activity	25	1139	0.000643	0.0162	ENSOART00020013551,17.462.4,ENSOART00020032538,ENSOART00020019052,ENSOART00020041164,ENSOART00020032529,14.155.1,20.425.2,20.168.7,ENSOART00020012037,22.173.1,24.125.67,3.1486.5,2.1178.1,23.125.2,24.125.41,24.125.46,5.617.1,ENSOART00020004928,24.125.44,24.125.50,3.461.6,21.190.59,23.125.4,14.6.7
Cellular Component	GO:0016459	myosin complex	12	369	0.0007	0.0173	ENSOART00020028698,11.673.36,2.1157.249,11.673.91,11.673.53,2.600.15,11.673.38,2.600.11,2.1157.318,7.469.116,2.1157.251,7.469.121
Molecular Function	GO:0005523	tropomyosin binding	6	99	0.0007	0.0173	21.190.59,2.157.2,1.362.4,1.362.11,1.362.2,1.362.9
Molecular Function	GO:0015399	primary active transmembrane transporter activity	12	369	0.0007	0.0173	3.461.6,ENSOART00020041164,24.125.50,24.125.44,23.125.4,23.125.2,24.125.41,3.1486.5,24.125.67,2.1178.1,17.462.4,24.125.46
Molecular Function	GO:0015405	P-P-bond-hydrolysis-driven transmembrane transporter activity	12	369	0.0007	0.0173	23.125.4,3.461.6,ENSOART00020041164,24.125.50,24.125.44,17.462.4,24.125.46,24.125.41,23.125.2,2.1178.1,3.1486.5,24.125.67
Biological Process	GO:0006732	coenzyme metabolic process	20	831	0.000732	0.018	24.136.47,3.807.20,3.517.48,12.356.2,7.75.5,4.115.2,3.517.53,X.285.1,26.234.8,3.517.24,24.136.10,3.238.4,7.75.8,3.517.70,ENSOART00020003404,ENSOART00020025655,ENSOART00020001764,8.246.1,3.803.7,4.196.11
Molecular Function	GO:0032403	protein complex binding	32	1622	0.000737	0.0181	ENSOART00020007474,ENSOART00020010301,7.170.60,22.294.4,1.362.4,1.362.9,12.246.3,ENSOART00020003746,7.170.65,ENSOART00020040342,2.157.2,1.362.2,ENSOART00020008771,ENSOART00020001277,ENSOART00020014044,12.246.5,ENSOART00020032529,ENSOART00020011502,2.1157.249,20.425.2,2.1157.251,ENSOART00020025786,2.1157.318,ENSOART00020023339,11.768.17,14.607.6,ENSOART00020025001,ENSOART00020033421,2.1513.4,ENSOA…
Molecular Function	GO:0044877	macromolecular complex binding	38	2045	0.00074	0.0181	7.170.60,22.294.4,ENSOART00020010301,ENSOART00020007474,12.246.3,1.362.9,1.362.4,ENSOART00020003746,ENSOART00020011069,7.170.65,ENSOART00020040342,ENSOART00020001277,1.362.2,2.157.2,ENSOART00020008771,ENSOART00020040269,ENSOART00020013575,ENSOART00020014044,12.246.5,20.425.2,ENSOART00020032529,ENSOART00020011502,2.1157.249,ENSOART00020023339,ENSOART00020025786,2.1157.251,2.1157.318,ENSOART0002000…
Biological Process	GO:0009056	catabolic process	75	4871	0.000749	0.0182	3.517.53,ENSOART00020007656,ENSOART00020013551,ENSOART00020022893,ENSOART00020018181,3.807.20,7.75.5,ENSOART00020005028,ENSOART00020025786,ENSOART00020001764,21.138.9,4.196.11,ENSOART00020034466,21.138.58,21.138.13,ENSOART00020011090,ENSOART00020020758,18.124.9,ENSOART00020022021,ENSOART00020011839,ENSOART00020032638,15.414.17,ENSOART00020012948,ENSOART00020015746,X.285.1,ENSOART00020021004,1.126…
Biological Process	GO:0000042	protein targeting to Golgi	4	39	0.000789	0.0191	ENSOART00020003058,13.606.1,ENSOART00020003746,19.312.8
Biological Process	GO:0045333	cellular respiration	16	597	0.000808	0.0194	3.1720.12,23.284.4,ENSOART00020015634,ENSOART00020021692,ENSOART00020030024,ENSOART00020005590,24.33.4,4.196.11,16.229.6,ENSOART00020001764,ENSOART00020032256,ENSOART00020014617,2.1520.7,ENSOART00020025655,3.238.4,ENSOART00020034576
Biological Process	GO:0031033	myosin filament organization	5	68	0.000819	0.0195	2.1157.251,2.1157.249,2.1157.318,11.164.6,11.164.4
Biological Process	GO:1901897	regulation of relaxation of cardiac muscle	5	68	0.000819	0.0195	6.318.2,2.1157.251,2.1157.318,2.1157.249,ENSOART00020030261
Biological Process	GO:0009060	aerobic respiration	10	277	0.000877	0.0206	ENSOART00020025655,2.1520.7,ENSOART00020014617,3.238.4,4.196.11,3.1720.12,ENSOART00020032256,ENSOART00020001764,ENSOART00020005590,16.229.6
Biological Process	GO:0009132	nucleoside diphosphate metabolic process	13	432	0.000871	0.0206	7.75.8,3.517.70,ENSOART00020003404,7.75.5,24.136.47,3.807.20,24.136.10,3.517.48,X.285.1,3.803.7,4.196.11,3.517.24,3.517.53
Biological Process	GO:0060013	righting reflex	3	18	0.000879	0.0206	ENSOART00020020758,ENSOART00020020676,ENSOART00020020807
Molecular Function	GO:0043492	ATPase activity, coupled to movement of substances	12	379	0.000882	0.0206	24.125.67,3.1486.5,2.1178.1,23.125.2,24.125.41,17.462.4,24.125.46,24.125.50,ENSOART00020041164,24.125.44,3.461.6,23.125.4
Biological Process	GO:0032989	cellular component morphogenesis	39	2143	0.00093	0.0216	24.136.10,ENSOART00020030656,ENSOART00020007607,25.260.8,7.524.18,2.1157.318,2.1157.251,25.340.5,11.164.4,11.164.6,ENSOART00020036134,1.362.11,ENSOART00020006102,2.880.13,4.616.3,2.1513.4,ENSOART00020033421,4.154.5,14.607.6,2.679.1,ENSOART00020003054,ENSOART00020035947,ENSOART00020025308,25.2.160,25.2.153,7.170.60,ENSOART00020031398,ENSOART00020015377,24.136.47,ENSOART00020000203,2.1157.249,25.13…
Molecular Function	GO:0030170	pyridoxal phosphate binding	8	186	0.000936	0.0216	21.138.27,14.423.2,ENSOART00020017812,21.138.13,19.17.2,21.138.57,21.138.9,21.138.58
Molecular Function	GO:0070279	vitamin B6 binding	8	186	0.000936	0.0216	21.138.13,ENSOART00020017812,14.423.2,21.138.27,21.138.57,19.17.2,21.138.9,21.138.58
Biological Process	GO:0060537	muscle tissue development	25	1171	0.000948	0.0218	ENSOART00020030024,6.318.2,25.2.152,25.2.209,7.170.65,2.983.3,23.284.4,20.425.2,ENSOART00020030261,2.1157.249,ENSOART00020036134,25.2.89,ENSOART00020013162,2.1424.2,2.1157.318,2.1157.251,25.2.153,25.2.160,7.170.60,ENSOART00020005219,11.164.4,11.164.6,ENSOART00020003054,ENSOART00020030656,ENSOART00020007607
Biological Process	GO:0009117	nucleotide metabolic process	31	1581	0.00098	0.0224	ENSOART00020006678,7.75.5,3.807.20,24.136.47,3.517.48,ENSOART00020032529,X.285.1,3.517.24,23.284.4,2.679.1,ENSOART00020021692,4.115.2,ENSOART00020029023,3.517.53,ENSOART00020030024,ENSOART00020005590,23.125.4,7.75.8,3.517.70,ENSOART00020003404,24.136.10,ENSOART00020034576,3.803.7,8.246.1,4.196.11,23.125.2,ENSOART00020001764,3.1486.5,2.1178.1,12.147.3,16.229.6
Biological Process	GO:0030837	negative regulation of actin filament polymerization	8	188	0.001	0.0228	7.170.65,7.170.60,1.362.9,1.362.4,1.362.2,2.157.2,2.1513.4,1.362.11
Cellular Component	GO:0014704	intercalated disc	9	235	0.00104	0.0236	22.125.5,2.1389.48,6.318.2,2.1389.9,11.673.53,2.1513.4,ENSOART00020034610,ENSOART00020028698,ENSOART00020030261
Biological Process	GO:0055007	cardiac muscle cell differentiation	10	285	0.00109	0.0246	20.425.2,ENSOART00020030261,ENSOART00020036134,2.1157.249,ENSOART00020007607,2.1157.251,6.318.2,2.1157.318,11.164.6,11.164.4
Biological Process	GO:0009057	macromolecule catabolic process	47	2754	0.0011	0.0247	21.138.27,2.763.3,3.517.70,11.731.8,ENSOART00020020807,5.617.1,21.119.3,11.328.2,ENSOART00020015172,ENSOART00020025090,ENSOART00020032529,1.126.1,ENSOART00020011344,ENSOART00020020676,ENSOART00020015377,3.482.23,21.138.57,ENSOART00020036216,ENSOART00020001277,ENSOART00020013008,ENSOART00020015746,ENSOART00020017812,21.138.13,ENSOART00020011090,ENSOART00020020758,18.124.9,ENSOART00020022021,9.290.…
Biological Process	GO:0009150	purine ribonucleotide metabolic process	27	1321	0.00114	0.0255	7.75.5,24.136.47,3.807.20,ENSOART00020032529,3.517.48,X.285.1,2.679.1,23.284.4,3.517.24,ENSOART00020021692,3.517.53,ENSOART00020030024,ENSOART00020005590,ENSOART00020029023,7.75.8,3.517.70,23.125.4,ENSOART00020003404,24.136.10,ENSOART00020034576,3.803.7,4.196.11,23.125.2,12.147.3,16.229.6,2.1178.1,3.1486.5
Biological Process	GO:0072600	establishment of protein localization to Golgi	4	43	0.00114	0.0255	13.606.1,ENSOART00020003058,ENSOART00020003746,19.312.8
Molecular Function	GO:0008307	structural constituent of muscle	11	338	0.00115	0.0255	2.1157.249,9.185.4,26.27.8,ENSOART00020008771,2.1157.318,2.1157.251,7.524.18,11.164.4,11.164.6,7.170.65,7.170.60
Biological Process	GO:0010389	regulation of G2/M transition of mitotic cell cycle	6	109	0.00116	0.0256	ENSOART00020030261,ENSOART00020012830,X.351.21,X.351.3,6.318.2,ENSOART00020026220
Biological Process	GO:0048739	cardiac muscle fiber development	5	74	0.0012	0.0264	11.164.4,11.164.6,2.1157.318,2.1157.249,2.1157.251
Biological Process	GO:0007517	muscle organ development	24	1130	0.00128	0.028	ENSOART00020030656,X.351.3,ENSOART00020007607,2.1157.318,2.1157.251,ENSOART00020013162,2.1424.2,11.164.4,11.164.6,25.2.160,25.2.153,7.170.60,ENSOART00020005219,2.1157.249,ENSOART00020036134,20.425.2,9.185.4,X.351.21,12.1.1,25.2.89,25.2.152,25.2.209,7.170.65,PEKD01006040.1.1.1
Molecular Function	GO:0022853	active ion transmembrane transporter activity	11	344	0.00132	0.0288	3.461.6,24.125.44,24.125.50,23.125.4,23.125.2,24.125.41,2.1178.1,3.1486.5,24.125.67,24.125.46,17.462.4
Biological Process	GO:0090075	relaxation of muscle	6	112	0.00133	0.0289	15.29.4,2.1157.251,6.318.2,2.1157.249,2.1157.318,ENSOART00020030261
Cellular Component	GO:0097227	sperm annulus	3	21	0.0014	0.0303	ENSOART00020028388,1.8.1,4.154.5
Biological Process	GO:1902903	regulation of supramolecular fiber organization	16	630	0.00141	0.0303	2.1513.4,1.362.11,ENSOART00020036134,ENSOART00020032529,7.170.65,ENSOART00020028450,5.843.8,2.157.2,1.362.2,ENSOART00020007607,ENSOART00020010916,ENSOART00020033209,7.170.60,1.362.9,17.446.15,1.362.4
Biological Process	GO:0044085	cellular component biogenesis	83	5650	0.00153	0.0326	ENSOART00020040342,7.170.65,25.2.209,5.124.3,ENSOART00020005590,25.2.152,6.318.2,2.157.2,25.2.89,20.425.2,ENSOART00020030261,ENSOART00020015377,2.1157.249,1.126.1,ENSOART00020005219,7.170.60,25.2.160,25.2.153,4.78.7,ENSOART00020010301,5.617.1,1.362.4,17.197.3,ENSOART00020017061,2.1359.3,3.517.53,4.154.5,ENSOART00020005028,ENSOART00020027615,2.1513.4,ENSOART00020008524,11.164.6,11.164.4,ENSOART000…
Cellular Component	GO:0005859	muscle myosin complex	5	78	0.00152	0.0326	11.673.53,ENSOART00020028698,2.1157.249,2.1157.318,2.1157.251
Biological Process	GO:0009259	ribonucleotide metabolic process	27	1349	0.00154	0.0327	7.75.5,3.807.20,24.136.47,3.517.48,ENSOART00020032529,X.285.1,3.517.24,23.284.4,2.679.1,ENSOART00020021692,ENSOART00020029023,ENSOART00020005590,ENSOART00020030024,3.517.53,23.125.4,7.75.8,3.517.70,ENSOART00020003404,24.136.10,ENSOART00020034576,3.803.7,4.196.11,23.125.2,2.1178.1,3.1486.5,16.229.6,12.147.3
Biological Process	GO:0006163	purine nucleotide metabolic process	27	1351	0.00157	0.033	ENSOART00020034576,24.136.10,ENSOART00020003404,3.517.70,7.75.8,23.125.4,16.229.6,12.147.3,3.1486.5,2.1178.1,23.125.2,4.196.11,3.803.7,ENSOART00020032529,3.517.48,24.136.47,3.807.20,7.75.5,3.517.53,ENSOART00020030024,ENSOART00020005590,ENSOART00020029023,ENSOART00020021692,23.284.4,2.679.1,3.517.24,X.285.1
Biological Process	GO:0014706	striated muscle tissue development	24	1148	0.00157	0.033	25.2.89,20.425.2,ENSOART00020030261,ENSOART00020036134,2.1157.249,7.170.65,25.2.209,23.284.4,ENSOART00020030024,6.318.2,25.2.152,ENSOART00020007607,ENSOART00020003054,ENSOART00020030656,ENSOART00020005219,7.170.60,25.2.153,25.2.160,11.164.6,11.164.4,2.1424.2,ENSOART00020013162,2.1157.251,2.1157.318
Biological Process	GO:0070925	organelle assembly	32	1700	0.00157	0.033	7.524.18,ENSOART00020023339,ENSOART00020013162,25.340.5,2.1157.251,ENSOART00020025786,2.1157.318,11.164.6,11.164.4,ENSOART00020030656,ENSOART00020007607,25.260.8,ENSOART00020011090,1.8.1,4.154.5,ENSOART00020036134,1.362.11,17.197.3,ENSOART00020017061,ENSOART00020021997,7.170.60,25.2.153,25.2.160,2.1359.3,2.763.3,2.157.2,25.2.152,25.2.209,7.170.65,2.1157.249,25.2.89,25.139.15
Biological Process	GO:0022411	cellular component disassembly	21	954	0.00164	0.0344	ENSOART00020009205,ENSOART00020015377,1.362.11,ENSOART00020032529,ENSOART00020022666,2.1513.4,ENSOART00020033421,ENSOART00020015634,2.157.2,1.362.2,15.29.4,7.170.65,ENSOART00020033209,ENSOART00020003746,ENSOART00020010916,1.362.9,ENSOART00020001764,1.362.4,7.170.60,ENSOART00020018134,ENSOART00020007474
Cellular Component	GO:0045272	plasma membrane respiratory chain complex I	2	6	0.00166	0.0345	23.284.4,ENSOART00020030024
Cellular Component	GO:0070470	plasma membrane respiratory chain	2	6	0.00166	0.0345	ENSOART00020030024,23.284.4
Biological Process	GO:0032984	macromolecular complex disassembly	13	465	0.00168	0.0346	7.170.65,15.29.4,7.170.60,1.362.4,1.362.2,2.157.2,1.362.9,2.1513.4,ENSOART00020010916,1.362.11,ENSOART00020032529,ENSOART00020015377,ENSOART00020033209
Biological Process	GO:0048747	muscle fiber development	12	409	0.00168	0.0346	2.1513.4,25.2.89,ENSOART00020030656,2.1157.249,11.164.4,11.164.6,25.2.209,25.2.153,25.2.160,2.1157.318,2.1157.251,25.2.152
Biological Process	GO:0055119	relaxation of cardiac muscle	5	80	0.0017	0.0349	2.1157.318,2.1157.249,6.318.2,2.1157.251,ENSOART00020030261
Biological Process	GO:0051494	negative regulation of cytoskeleton organization	10	303	0.00171	0.035	ENSOART00020033209,1.362.11,2.1513.4,ENSOART00020010916,1.362.9,1.362.2,1.362.4,2.157.2,7.170.65,7.170.60
Biological Process	GO:0030048	actin filament-based movement	15	583	0.00173	0.0352	2.157.2,6.318.2,25.2.152,ENSOART00020008771,11.164.6,14.607.6,7.170.60,7.170.65,25.2.160,25.2.209,25.2.153,ENSOART00020030656,ENSOART00020030261,21.190.59,25.2.89
Cellular Component	GO:0097223	sperm part	10	305	0.0018	0.0364	3.517.53,4.154.5,1.8.1,ENSOART00020028388,3.517.24,3.517.48,ENSOART00020016905,2.1513.4,ENSOART00020017130,3.517.70
Biological Process	GO:0019693	ribose phosphate metabolic process	27	1367	0.00185	0.0374	X.285.1,3.517.24,2.679.1,23.284.4,ENSOART00020021692,ENSOART00020029023,ENSOART00020030024,ENSOART00020005590,3.517.53,7.75.5,3.807.20,24.136.47,3.517.48,ENSOART00020032529,3.803.7,4.196.11,23.125.2,3.1486.5,2.1178.1,16.229.6,12.147.3,23.125.4,3.517.70,7.75.8,ENSOART00020003404,24.136.10,ENSOART00020034576
Biological Process	GO:0035051	cardiocyte differentiation	10	308	0.00193	0.0388	2.1157.318,6.318.2,2.1157.251,11.164.4,11.164.6,2.1157.249,ENSOART00020036134,20.425.2,ENSOART00020030261,ENSOART00020007607
Cellular Component	GO:0036126	sperm flagellum	7	163	0.00195	0.0389	3.517.48,3.517.53,4.154.5,1.8.1,ENSOART00020028388,3.517.24,3.517.70
Cellular Component	GO:0097729	9+2 motile cilium	7	163	0.00195	0.0389	3.517.24,ENSOART00020028388,3.517.70,4.154.5,3.517.53,3.517.48,1.8.1
Biological Process	GO:0010972	negative regulation of G2/M transition of mitotic cell cycle	4	50	0.00201	0.0401	X.351.3,X.351.21,ENSOART00020012830,ENSOART00020026220
Biological Process	GO:0033120	positive regulation of RNA splicing	6	122	0.00206	0.0408	2.880.13,ENSOART00020032529,1.1038.4,ENSOART00020020259,7.755.4,7.755.3
Biological Process	GO:0007017	microtubule-based process	24	1176	0.00215	0.0422	3.1680.4,2.1513.4,ENSOART00020012037,ENSOART00020014044,ENSOART00020033421,3.807.20,ENSOART00020038454,ENSOART00020003058,19.514.16,ENSOART00020028281,ENSOART00020025001,3.1680.1,ENSOART00020036657,ENSOART00020024913,ENSOART00020025308,ENSOART00020011090,ENSOART00020009572,ENSOART00020033209,ENSOART00020001524,22.294.4,ENSOART00020013162,ENSOART00020023339,ENSOART00020017061,17.446.15
Biological Process	GO:1902749	regulation of cell cycle G2/M phase transition	6	123	0.00215	0.0422	ENSOART00020026220,6.318.2,X.351.3,X.351.21,ENSOART00020030261,ENSOART00020012830
Molecular Function	GO:0015662	ATPase activity, coupled to transmembrane movement of ions, phosphorylative mechanism	7	166	0.00216	0.0422	17.462.4,24.125.46,3.461.6,24.125.41,24.125.50,24.125.67,24.125.44
Biological Process	GO:0019318	hexose metabolic process	15	597	0.00217	0.0424	3.517.48,ENSOART00020016234,3.807.20,24.136.10,ENSOART00020003746,24.136.47,ENSOART00020003404,ENSOART00020034610,3.517.70,ENSOART00020032256,ENSOART00020001764,3.517.53,ENSOART00020015634,ENSOART00020020185,3.517.24
Biological Process	GO:0000226	microtubule cytoskeleton organization	19	851	0.0023	0.0446	ENSOART00020001524,ENSOART00020033209,ENSOART00020025308,ENSOART00020011090,ENSOART00020009572,ENSOART00020024913,ENSOART00020017061,17.446.15,ENSOART00020023339,ENSOART00020013162,22.294.4,ENSOART00020003058,19.514.16,3.807.20,ENSOART00020012037,2.1513.4,ENSOART00020033421,ENSOART00020036657,ENSOART00020025001
Biological Process	GO:0072521	purine-containing compound metabolic process	28	1459	0.00231	0.0446	23.125.2,2.1178.1,3.1486.5,16.229.6,12.147.3,3.803.7,4.196.11,24.136.10,ENSOART00020034576,23.125.4,3.517.70,7.75.8,ENSOART00020003404,21.131.7,ENSOART00020021692,ENSOART00020029023,ENSOART00020030024,3.517.53,ENSOART00020005590,X.285.1,3.517.24,23.284.4,2.679.1,3.807.20,24.136.47,3.517.48,ENSOART00020032529,7.75.5
Molecular Function	GO:0043120	tumor necrosis factor binding	2	7	0.00231	0.0446	ENSOART00020009470,ENSOART00020009635
Biological Process	GO:0000301	retrograde transport, vesicle recycling within Golgi	4	52	0.00233	0.0448	19.312.8,ENSOART00020003058,13.606.1,ENSOART00020003746
Cellular Component	GO:0044291	cell-cell contact zone	9	265	0.00237	0.0454	6.318.2,22.125.5,2.1389.48,ENSOART00020030261,ENSOART00020028698,ENSOART00020034610,2.1389.9,11.673.53,2.1513.4
Molecular Function	GO:0003723	RNA binding	45	2713	0.00242	0.0461	20.425.2,1.126.1,ENSOART00020008527,3.482.23,ENSOART00020015228,7.755.4,2.754.6,ENSOART00020040269,ENSOART00020028218,15.414.17,ENSOART00020019052,ENSOART00020015313,ENSOART00020021670,2.1359.3,ENSOART00020003746,ENSOART00020001524,ENSOART00020035947,2.763.3,2.228.1,14.321.1,14.413.1,ENSOART00020023527,ENSOART00020005219,ENSOART00020037194,9.349.2,ENSOART00020020259,ENSOART00020022348,ENSOART0002…
Biological Process	GO:0044238	primary metabolic process	243	19967	0.00243	0.0461	3.482.23,12.356.2,ENSOART00020039632,12.246.5,ENSOART00020009205,1.126.1,ENSOART00020030252,2.1157.249,14.155.1,ENSOART00020037889,ENSOART00020008527,ENSOART00020026220,12.460.4,1.1614.4,ENSOART00020015746,3.1371.1,ENSOART00020021692,5.124.3,ENSOART00020028218,ENSOART00020005590,15.414.17,ENSOART00020014617,ENSOART00020040358,ENSOART00020015724,ENSOART00020010727,ENSOART00020019901,21.62.8,ENSOAR…
Biological Process	GO:0015931	nucleobase-containing compound transport	12	431	0.00258	0.0489	ENSOART00020037194,ENSOART00020023339,7.755.3,7.755.4,12.147.3,ENSOART00020036657,11.54.3,14.6.7,20.380.2,5.26.2,20.425.2,ENSOART00020003746
Biological Process	GO:0003298	physiological muscle hypertrophy	3	26	0.00263	0.0489	6.318.2,ENSOART00020030261,20.425.2
Biological Process	GO:0003301	physiological cardiac muscle hypertrophy	3	26	0.00263	0.0489	6.318.2,20.425.2,ENSOART00020030261
Biological Process	GO:0043056	forward locomotion	3	26	0.00263	0.0489	2.1157.251,2.1157.318,2.1157.249
Biological Process	GO:0061049	cell growth involved in cardiac muscle cell development	3	26	0.00263	0.0489	20.425.2,ENSOART00020030261,6.318.2
Cellular Component	GO:0043231	intracellular membrane-bounded organelle	255	21122	0.00262	0.0489	3.1299.2,ENSOART00020015313,2.1251.1,17.462.4,15.29.4,ENSOART00020040342,ENSOART00020011069,ENSOART00020028281,ENSOART00020031966,6.318.2,4.115.2,ENSOART00020033471,1.1066.2,ENSOART00020015228,ENSOART00020012767,ENSOART00020009635,ENSOART00020021004,ENSOART00020030261,ENSOART00020015377,20.425.2,24.136.47,X.351.21,5.617.1,4.78.7,11.614.41,ENSOART00020037194,17.197.3,2.1178.1,12.246.3,ENSOART00020…
Biological Process	GO:1902750	negative regulation of cell cycle G2/M phase transition	4	54	0.00267	0.0496	ENSOART00020026220,ENSOART00020012830,X.351.3,X.351.21
Biological Process	GO:0006754	ATP biosynthetic process	8	220	0.00269	0.0497	23.125.4,24.136.47,24.136.10,2.679.1,ENSOART00020029023,3.1486.5,2.1178.1,23.125.2
Biological Process	GO:0030049	muscle filament sliding	12	434	0.00273	0.05	25.2.89,21.190.59,ENSOART00020030656,7.170.60,25.2.160,7.170.65,25.2.209,25.2.153,11.164.6,25.2.152,2.157.2,ENSOART00020008771
Biological Process	GO:0051258	protein polymerization	14	551	0.00272	0.05	ENSOART00020033209,1.362.11,ENSOART00020033421,2.1513.4,ENSOART00020028450,25.308.3,1.362.9,1.362.2,ENSOART00020036657,1.362.4,2.157.2,17.446.15,7.170.60,7.170.65
Biological Process	GO:0035265	organ growth	9	271	0.00275	0.0503	25.119.7,2.1157.318,6.318.2,2.1157.251,ENSOART00020007607,2.1157.249,ENSOART00020036134,20.425.2,ENSOART00020030261
Biological Process	GO:0051128	regulation of cellular component organization	65	4303	0.00277	0.0505	ENSOART00020037194,7.170.60,ENSOART00020010301,5.617.1,4.78.7,1.362.4,17.197.3,ENSOART00020017061,ENSOART00020040358,ENSOART00020010916,ENSOART00020033992,ENSOART00020003054,ENSOART00020035947,ENSOART00020015746,7.170.65,15.29.4,6.318.2,2.157.2,15.414.17,19.312.8,24.136.47,X.351.21,ENSOART00020030261,ENSOART00020015377,20.425.2,ENSOART00020023339,25.308.3,ENSOART00020025786,12.147.3,ENSOART000200…
Biological Process	GO:0033275	actin-myosin filament sliding	12	436	0.00283	0.0506	ENSOART00020008771,25.2.152,2.157.2,7.170.65,25.2.153,25.2.209,25.2.160,7.170.60,11.164.6,ENSOART00020030656,25.2.89,21.190.59
Cellular Component	GO:0001725	stress fiber	13	494	0.00283	0.0506	ENSOART00020002566,4.154.5,25.2.152,25.2.153,7.170.65,25.2.160,25.2.209,7.170.60,14.607.6,ENSOART00020030656,ENSOART00020034610,X.720.2,25.2.89
Cellular Component	GO:0097517	contractile actin filament bundle	13	494	0.00283	0.0506	4.154.5,25.2.152,ENSOART00020002566,14.607.6,7.170.60,7.170.65,25.2.153,25.2.209,25.2.160,ENSOART00020030656,25.2.89,X.720.2,ENSOART00020034610
Molecular Function	GO:0031432	titin binding	6	130	0.00283	0.0506	11.164.4,3.1299.2,11.164.6,6.318.2,7.524.18,ENSOART00020030261
Molecular Function	GO:0070061	fructose binding	6	130	0.00283	0.0506	3.517.48,3.517.53,24.136.10,24.136.47,3.517.24,3.517.70
Molecular Function	GO:0046933	proton-transporting ATP synthase activity, rotational mechanism	4	55	0.00286	0.051	23.125.4,2.1178.1,3.1486.5,23.125.2
Biological Process	GO:0040007	growth	32	1770	0.00291	0.0518	15.414.17,6.318.2,25.2.152,ENSOART00020015746,26.234.8,25.2.209,2.1157.249,X.351.21,ENSOART00020030261,20.425.2,19.312.8,25.2.89,25.119.7,25.2.153,25.2.160,ENSOART00020003054,ENSOART00020025308,ENSOART00020015634,ENSOART00020036134,18.285.6,ENSOART00020033421,2.880.13,ENSOART00020006102,2.1157.251,12.147.3,2.1157.318,2.1424.2,7.524.18,ENSOART00020037438,ENSOART00020030656,X.351.3,ENSOART000200076…
Biological Process	GO:0033058	directional locomotion	3	27	0.00294	0.052	2.1157.249,2.1157.318,2.1157.251
Biological Process	GO:0044087	regulation of cellular component biogenesis	28	1489	0.00307	0.0534	1.362.9,ENSOART00020023339,ENSOART00020013162,25.308.3,17.197.3,ENSOART00020017061,17.446.15,1.362.4,ENSOART00020025786,7.170.60,ENSOART00020021997,4.78.7,ENSOART00020010301,ENSOART00020007607,ENSOART00020011090,ENSOART00020028450,5.843.8,1.362.2,4.154.5,2.157.2,7.170.65,19.552.4,ENSOART00020036134,ENSOART00020032529,1.362.11,4.78.17,ENSOART00020015284,2.1513.4
Biological Process	GO:0070252	actin-mediated cell contraction	14	558	0.00304	0.0534	7.170.65,25.2.160,25.2.153,25.2.209,7.170.60,11.164.6,ENSOART00020008771,2.157.2,6.318.2,25.2.152,25.2.89,21.190.59,ENSOART00020030261,ENSOART00020030656
Biological Process	GO:0080134	regulation of response to stress	37	2143	0.00305	0.0534	ENSOART00020019901,ENSOART00020003746,ENSOART00020012830,10.37.4,1.714.7,ENSOART00020015724,ENSOART00020000200,12.246.3,25.119.7,21.119.3,5.140.15,20.425.2,ENSOART00020030261,ENSOART00020011344,ENSOART00020032529,5.140.5,ENSOART00020009635,3.482.23,12.246.5,ENSOART00020001277,6.318.2,ENSOART00020012948,ENSOART00020015746,ENSOART00020022021,7.524.18,ENSOART00020024916,ENSOART00020001764,ENSOART000…
Biological Process	GO:2000383	regulation of ectoderm development	2	8	0.00306	0.0534	10.37.4,ENSOART00020010564
Biological Process	GO:2000384	negative regulation of ectoderm development	2	8	0.00306	0.0534	10.37.4,ENSOART00020010564
Biological Process	GO:0014888	striated muscle adaptation	9	276	0.0031	0.0535	25.2.152,11.164.4,11.164.6,25.2.153,25.2.160,25.2.209,ENSOART00020030656,ENSOART00020036134,25.2.89
Biological Process	GO:0043484	regulation of RNA splicing	11	384	0.00309	0.0535	ENSOART00020023527,7.755.3,7.755.4,ENSOART00020025174,ENSOART00020005219,ENSOART00020032529,ENSOART00020020259,1.1038.4,ENSOART00020009572,11.54.3,2.880.13
Cellular Component	GO:0016460	myosin II complex	5	92	0.00314	0.0535	2.1157.249,ENSOART00020028698,2.1157.318,2.1157.251,11.673.53
Cellular Component	GO:0031974	membrane-enclosed lumen	110	8073	0.00313	0.0535	ENSOART00020006678,ENSOART00020015284,2.880.13,ENSOART00020010564,18.285.6,ENSOART00020038454,ENSOART00020022348,8.391.9,ENSOART00020036134,ENSOART00020032538,11.29.3,1.8.1,15.239.9,ENSOART00020025758,ENSOART00020007607,11.54.3,ENSOART00020009572,2.1520.7,3.238.4,17.222.1,ENSOART00020011833,ENSOART00020037982,ENSOART00020037438,ENSOART00020025997,1.1409.8,ENSOART00020011344,1.1360.3,ENSOART000200…
Cellular Component	GO:0043233	organelle lumen	110	8073	0.00313	0.0535	2.1520.7,ENSOART00020009572,11.54.3,ENSOART00020007607,ENSOART00020011833,17.222.1,3.238.4,ENSOART00020025997,ENSOART00020037438,ENSOART00020037982,1.1409.8,2.880.13,ENSOART00020015284,ENSOART00020006678,8.391.9,ENSOART00020036134,ENSOART00020038454,ENSOART00020022348,18.285.6,ENSOART00020010564,11.29.3,ENSOART00020032538,ENSOART00020025758,15.239.9,1.8.1,19.266.2,2.763.3,2.228.1,20.56.13,ENSOART…
Cellular Component	GO:0070013	intracellular organelle lumen	110	8073	0.00313	0.0535	ENSOART00020032538,11.29.3,1.8.1,15.239.9,ENSOART00020025758,ENSOART00020015284,ENSOART00020006678,2.880.13,ENSOART00020010564,18.285.6,ENSOART00020022348,ENSOART00020038454,8.391.9,ENSOART00020036134,ENSOART00020037982,ENSOART00020037438,ENSOART00020025997,1.1409.8,11.54.3,ENSOART00020007607,2.1520.7,ENSOART00020009572,3.238.4,17.222.1,ENSOART00020011833,ENSOART00020035058,ENSOART00020028388,7.7…
Biological Process	GO:0043254	regulation of protein complex assembly	17	748	0.00321	0.0546	25.308.3,1.362.9,1.362.4,17.446.15,7.170.60,ENSOART00020010301,4.78.7,ENSOART00020028450,2.157.2,1.362.2,7.170.65,19.552.4,1.362.11,ENSOART00020032529,4.78.17,ENSOART00020015284,2.1513.4
Biological Process	GO:0005996	monosaccharide metabolic process	15	626	0.00338	0.0573	24.136.47,ENSOART00020003746,24.136.10,3.807.20,ENSOART00020016234,3.517.48,3.517.70,ENSOART00020034610,ENSOART00020003404,ENSOART00020015634,3.517.53,ENSOART00020032256,ENSOART00020001764,ENSOART00020020185,3.517.24
Biological Process	GO:0006006	glucose metabolic process	12	448	0.00352	0.0593	ENSOART00020015634,3.517.53,ENSOART00020032256,ENSOART00020001764,3.517.24,ENSOART00020020185,ENSOART00020003746,3.807.20,ENSOART00020016234,3.517.48,3.517.70,ENSOART00020034610
Cellular Component	GO:0042641	actomyosin	13	507	0.00352	0.0593	ENSOART00020030656,25.2.89,X.720.2,ENSOART00020034610,25.2.152,4.154.5,ENSOART00020002566,14.607.6,7.170.60,7.170.65,25.2.209,25.2.153,25.2.160
Biological Process	GO:0035994	response to muscle stretch	5	95	0.0036	0.06	11.164.6,11.164.4,2.1157.251,2.1157.249,2.1157.318
Cellular Component	GO:0032432	actin filament bundle	13	508	0.00358	0.06	ENSOART00020002566,25.2.152,4.154.5,7.170.65,25.2.153,25.2.160,25.2.209,7.170.60,14.607.6,ENSOART00020030656,ENSOART00020034610,X.720.2,25.2.89
Molecular Function	GO:0050733	RS domain binding	3	29	0.00361	0.06	7.755.3,7.755.4,ENSOART00020009572
Molecular Function	GO:0097493	structural molecule activity conferring elasticity	3	29	0.00361	0.06	2.1157.251,2.1157.318,2.1157.249
Molecular Function	GO:0004743	pyruvate kinase activity	2	9	0.00391	0.0648	7.75.8,7.75.5
Biological Process	GO:0019725	cellular homeostasis	29	1589	0.00396	0.0653	3.517.24,ENSOART00020015634,3.517.53,6.318.2,2.880.13,ENSOART00020006788,24.136.47,ENSOART00020030261,ENSOART00020010564,ENSOART00020036134,4.78.17,3.517.48,3.1529.1,24.125.46,4.78.7,24.125.41,7.524.18,ENSOART00020025786,12.470.4,24.125.67,3.1486.5,3.517.70,ENSOART00020003404,ENSOART00020000200,ENSOART00020003746,24.136.10,24.125.50,10.37.4,24.125.44
Biological Process	GO:0032228	regulation of synaptic transmission, GABAergic	3	30	0.00398	0.0653	ENSOART00020020758,ENSOART00020020676,ENSOART00020020807
Biological Process	GO:0060004	reflex	3	30	0.00398	0.0653	ENSOART00020020758,ENSOART00020020807,ENSOART00020020676
Biological Process	GO:0061622	glycolytic process through glucose-1-phosphate	4	61	0.00416	0.0679	3.517.53,3.517.48,3.517.70,3.517.24
Biological Process	GO:0093001	glycolysis from storage polysaccharide through glucose-1-phosphate	4	61	0.00416	0.0679	3.517.24,3.517.70,3.517.53,3.517.48
Cellular Component	GO:0005829	cytosol	78	5447	0.00422	0.0684	ENSOART00020026220,25.2.209,6.318.2,15.414.17,25.2.152,2.157.2,ENSOART00020031966,25.2.89,3.482.23,ENSOART00020014044,12.246.5,X.351.21,ENSOART00020015377,ENSOART00020030261,ENSOART00020021004,1.126.1,25.2.153,25.2.160,21.119.3,12.246.3,14.413.1,ENSOART00020017061,ENSOART00020006723,ENSOART00020036802,ENSOART00020033992,ENSOART00020001524,ENSOART00020007656,ENSOART00020025001,7.60.2,13.606.1,3.51…
Molecular Function	GO:0016620	oxidoreductase activity, acting on the aldehyde or oxo group of donors, NAD or NADP as acceptor	6	141	0.00422	0.0684	3.807.20,ENSOART00020016234,ENSOART00020019121,17.222.1,ENSOART00020006723,4.196.11
Biological Process	GO:0003254	regulation of membrane depolarization	5	99	0.0043	0.0694	X.351.3,X.351.21,ENSOART00020030261,ENSOART00020001277,6.318.2
Cellular Component	GO:0045261	proton-transporting ATP synthase complex, catalytic core F(1)	3	31	0.00437	0.0702	3.1486.5,23.125.2,23.125.4
Molecular Function	GO:0004004	ATP-dependent RNA helicase activity	6	142	0.00437	0.0702	22.173.1,ENSOART00020032538,ENSOART00020019052,14.6.7,14.155.1,20.425.2
Molecular Function	GO:0001205	transcriptional activator activity, RNA polymerase II distal enhancer sequence-specific binding	4	62	0.00441	0.0706	11.614.30,ENSOART00020036134,11.614.41,ENSOART00020033471
Biological Process	GO:0006369	termination of RNA polymerase II transcription	5	100	0.00448	0.0714	11.54.3,7.755.4,7.755.3,20.425.2,ENSOART00020040269
Biological Process	GO:0046716	muscle cell cellular homeostasis	6	143	0.00452	0.0714	24.136.47,24.136.10,3.517.53,3.517.48,3.517.70,3.517.24
Biological Process	GO:0051186	cofactor metabolic process	20	973	0.00451	0.0714	8.246.1,3.803.7,4.196.11,ENSOART00020001764,3.517.70,7.75.8,ENSOART00020025655,ENSOART00020003404,24.136.10,3.238.4,X.285.1,26.234.8,3.517.24,4.115.2,3.517.53,12.356.2,7.75.5,24.136.47,3.807.20,3.517.48
Molecular Function	GO:0008186	RNA-dependent ATPase activity	6	143	0.00452	0.0714	22.173.1,14.6.7,ENSOART00020032538,ENSOART00020019052,14.155.1,20.425.2
Biological Process	GO:0019637	organophosphate metabolic process	41	2501	0.00457	0.072	3.517.24,2.679.1,23.284.4,ENSOART00020029023,ENSOART00020030024,3.517.53,ENSOART00020015634,7.75.5,ENSOART00020006678,3.517.48,14.238.17,3.807.20,4.196.11,ENSOART00020001764,12.147.3,12.470.4,16.229.6,ENSOART00020037572,23.125.2,ENSOART00020032638,7.75.8,24.136.10,3.238.4,26.234.8,X.285.1,8.56.2,ENSOART00020005590,4.115.2,ENSOART00020021692,ENSOART00020032529,ENSOART00020016577,24.136.47,3.803.7,…
Biological Process	GO:0006396	RNA processing	36	2125	0.00466	0.0732	2.763.3,ENSOART00020003681,1.1038.4,9.349.2,ENSOART00020037194,ENSOART00020005219,ENSOART00020023527,7.755.3,ENSOART00020015228,3.482.23,ENSOART00020032529,14.155.1,ENSOART00020008527,1.126.1,20.425.2,ENSOART00020015313,ENSOART00020040342,ENSOART00020040269,5.124.3,2.754.6,7.755.4,ENSOART00020009572,11.54.3,21.139.7,5.610.2,ENSOART00020008027,ENSOART00020018134,22.173.1,ENSOART00020005028,2.880.1…
Molecular Function	GO:0000980	RNA polymerase II distal enhancer sequence-specific DNA binding	6	144	0.00467	0.0732	ENSOART00020031966,ENSOART00020036134,11.614.30,ENSOART00020033471,ENSOART00020007607,11.614.41
Cellular Component	GO:0005840	ribosome	18	843	0.00469	0.0733	2.763.3,14.321.1,ENSOART00020003482,ENSOART00020022475,ENSOART00020025997,ENSOART00020006451,ENSOART00020037982,ENSOART00020016465,14.413.1,ENSOART00020005451,ENSOART00020020379,ENSOART00020034240,ENSOART00020005028,1.126.1,ENSOART00020037889,20.168.7,ENSOART00020036248,7.60.2
Biological Process	GO:0032271	regulation of protein polymerization	11	407	0.00477	0.0743	1.362.11,2.1513.4,1.362.4,1.362.2,2.157.2,17.446.15,ENSOART00020028450,1.362.9,25.308.3,7.170.60,7.170.65
Biological Process	GO:0006685	sphingomyelin catabolic process	2	10	0.00485	0.0746	8.56.2,ENSOART00020032638
Biological Process	GO:0033132	negative regulation of glucokinase activity	2	10	0.00485	0.0746	ENSOART00020003746,ENSOART00020032256
Biological Process	GO:0033555	multicellular organismal response to stress	5	102	0.00487	0.0746	ENSOART00020020676,ENSOART00020020807,ENSOART00020036134,ENSOART00020007474,ENSOART00020020758
Biological Process	GO:1903300	negative regulation of hexokinase activity	2	10	0.00485	0.0746	ENSOART00020003746,ENSOART00020032256
Cellular Component	GO:0000793	condensed chromosome	10	351	0.00487	0.0746	22.294.4,1.8.1,ENSOART00020025001,2.1157.318,4.154.5,ENSOART00020036657,2.1157.251,ENSOART00020033421,ENSOART00020015377,2.1157.249
Molecular Function	GO:0003724	RNA helicase activity	6	145	0.00483	0.0746	22.173.1,14.6.7,ENSOART00020019052,ENSOART00020032538,14.155.1,20.425.2
Biological Process	GO:0071354	cellular response to interleukin-6	4	64	0.00494	0.0754	ENSOART00020031966,ENSOART00020015746,2.679.1,ENSOART00020037438
Biological Process	GO:0019674	NAD metabolic process	6	146	0.00499	0.0759	3.517.70,3.517.24,4.115.2,3.517.53,ENSOART00020001764,3.517.48
Biological Process	GO:0044712	single-organism catabolic process	34	1985	0.00501	0.0759	17.222.1,24.136.10,ENSOART00020017812,21.138.13,ENSOART00020025655,ENSOART00020032638,7.75.8,ENSOART00020001764,ENSOART00020025786,12.470.4,21.138.9,4.196.11,21.138.58,3.517.48,3.807.20,7.75.5,ENSOART00020015284,ENSOART00020006678,3.517.53,ENSOART00020015634,3.517.24,21.138.27,ENSOART00020016234,ENSOART00020003404,3.517.70,ENSOART00020007474,21.119.3,3.803.7,24.136.47,ENSOART00020034610,ENSOART00…
Biological Process	GO:0048738	cardiac muscle tissue development	14	591	0.00502	0.0759	2.1157.249,ENSOART00020036134,ENSOART00020030261,20.425.2,ENSOART00020007607,2.1157.318,6.318.2,ENSOART00020030024,2.1157.251,11.164.4,23.284.4,11.164.6,7.170.65,7.170.60
Cellular Component	GO:0031981	nuclear lumen	96	7003	0.00516	0.0779	1.1409.8,ENSOART00020037438,ENSOART00020025997,ENSOART00020011833,ENSOART00020009572,2.1520.7,ENSOART00020007607,11.54.3,1.8.1,15.239.9,ENSOART00020025758,11.29.3,ENSOART00020032538,ENSOART00020022348,ENSOART00020038454,8.391.9,ENSOART00020036134,ENSOART00020010564,18.285.6,ENSOART00020015284,ENSOART00020006678,2.880.13,ENSOART00020023527,7.755.3,ENSOART00020020185,ENSOART00020041035,ENSOART00020…
Cellular Component	GO:0005615	extracellular space	100	7348	0.00526	0.0786	19.312.8,25.2.89,3.482.23,21.138.57,2.1157.249,1.126.1,24.136.47,ENSOART00020016577,ENSOART00020015746,X.285.1,ENSOART00020011069,25.2.209,25.2.152,4.115.2,2.1389.9,ENSOART00020033992,ENSOART00020010727,ENSOART00020014617,ENSOART00020006723,11.731.8,ENSOART00020001524,21.62.8,ENSOART00020003690,3.461.6,25.119.7,ENSOART00020037194,25.2.153,25.2.160,ENSOART00020017061,ENSOART00020027615,ENSOART0002…
Cellular Component	GO:0005681	spliceosomal complex	13	532	0.00524	0.0786	ENSOART00020032538,ENSOART00020037194,3.1440.1,5.124.3,2.754.6,ENSOART00020040269,ENSOART00020023527,2.880.13,11.54.3,22.173.1,20.425.2,ENSOART00020032529,14.155.1
Cellular Component	GO:0099513	polymeric cytoskeletal fiber	26	1406	0.00526	0.0786	3.1680.1,ENSOART00020008771,2.157.2,ENSOART00020036657,25.2.152,7.170.65,25.2.209,ENSOART00020015377,19.514.16,3.1680.4,25.2.89,2.1513.4,ENSOART00020033421,17.446.15,25.2.153,25.2.160,7.170.60,2.1389.48,ENSOART00020041035,ENSOART00020012328,ENSOART00020030656,ENSOART00020001524,ENSOART00020025308,ENSOART00020033992,2.1389.9,ENSOART00020011090
Biological Process	GO:0050982	detection of mechanical stimulus	5	104	0.00529	0.0788	2.1157.251,2.1157.249,2.1157.318,11.164.6,11.164.4
Biological Process	GO:0009142	nucleoside triphosphate biosynthetic process	9	300	0.00533	0.0791	23.125.4,24.136.47,3.238.4,24.136.10,2.679.1,2.1178.1,ENSOART00020029023,3.1486.5,23.125.2
Biological Process	GO:0090131	mesenchyme migration	7	197	0.00552	0.0818	ENSOART00020030656,25.2.152,25.2.209,25.2.160,25.2.153,25.2.89,25.2.149
Biological Process	GO:0043503	skeletal muscle fiber adaptation	6	150	0.00568	0.084	ENSOART00020030656,25.2.152,25.2.209,25.2.153,25.2.160,25.2.89
Biological Process	GO:0019320	hexose catabolic process	5	106	0.00573	0.0844	3.517.53,3.517.48,3.517.70,ENSOART00020034610,3.517.24
Biological Process	GO:0009206	purine ribonucleoside triphosphate biosynthetic process	8	250	0.00578	0.0848	23.125.4,24.136.47,24.136.10,2.679.1,2.1178.1,ENSOART00020029023,3.1486.5,23.125.2
Molecular Function	GO:0050839	cell adhesion molecule binding	16	729	0.00579	0.0848	ENSOART00020015228,ENSOART00020024890,2.880.13,ENSOART00020032529,ENSOART00020011502,ENSOART00020013008,15.414.17,ENSOART00020036657,4.154.5,1.8.1,ENSOART00020000200,5.632.12,ENSOART00020035809,21.62.8,ENSOART00020035728,12.470.4
Biological Process	GO:0070741	response to interleukin-6	4	67	0.00582	0.085	ENSOART00020037438,2.679.1,ENSOART00020015746,ENSOART00020031966
Biological Process	GO:1902514	regulation of calcium ion transmembrane transport via high voltage-gated calcium channel	2	11	0.00589	0.0857	ENSOART00020030261,6.318.2
Biological Process	GO:0016049	cell growth	19	931	0.00598	0.0869	X.351.21,ENSOART00020030261,20.425.2,2.880.13,25.2.89,ENSOART00020006102,19.312.8,ENSOART00020033421,25.2.152,6.318.2,15.414.17,ENSOART00020015746,25.2.209,X.351.3,ENSOART00020003054,ENSOART00020030656,12.147.3,25.2.160,25.2.153
Biological Process	GO:0006406	mRNA export from nucleus	7	201	0.00614	0.0882	ENSOART00020023339,7.755.4,7.755.3,20.425.2,ENSOART00020003746,11.54.3,14.6.7
Biological Process	GO:0071427	mRNA-containing ribonucleoprotein complex export from nucleus	7	201	0.00614	0.0882	ENSOART00020003746,20.425.2,ENSOART00020023339,7.755.4,7.755.3,11.54.3,14.6.7
Biological Process	GO:0080135	regulation of cellular response to stress	21	1070	0.00612	0.0882	6.318.2,ENSOART00020001277,ENSOART00020032529,ENSOART00020008524,ENSOART00020010564,ENSOART00020030261,20.425.2,ENSOART00020033421,12.246.5,2.880.13,12.246.3,21.119.3,25.119.7,ENSOART00020004928,1.714.7,10.37.4,ENSOART00020003746,ENSOART00020019901,ENSOART00020012830,ENSOART00020000200,ENSOART00020015724
Cellular Component	GO:0042175	nuclear outer membrane-endoplasmic reticulum membrane network	29	1641	0.00612	0.0882	24.125.41,13.567.1,24.125.67,11.614.41,7.331.2,ENSOART00020017365,21.119.3,24.125.46,ENSOART00020003746,25.208.1,20.56.13,24.125.50,24.125.44,12.339.3,11.614.30,6.318.2,ENSOART00020028284,ENSOART00020013575,ENSOART00020011069,26.234.8,ENSOART00020003749,15.29.4,17.462.4,ENSOART00020009205,ENSOART00020030261,9.185.4,ENSOART00020022666,ENSOART00020008609,ENSOART00020033471
Biological Process	GO:0045104	intermediate filament cytoskeleton organization	5	109	0.00644	0.0922	ENSOART00020015377,19.552.4,2.1389.9,ENSOART00020033421,2.1389.48
Biological Process	GO:0009145	purine nucleoside triphosphate biosynthetic process	8	255	0.00648	0.0926	2.679.1,2.1178.1,ENSOART00020029023,3.1486.5,23.125.2,23.125.4,24.136.10,24.136.47
Molecular Function	GO:0019899	enzyme binding	59	3983	0.00658	0.0937	3.517.53,3.517.24,ENSOART00020009470,ENSOART00020036134,3.517.48,19.552.4,2.880.13,ENSOART00020006678,12.470.4,ENSOART00020025786,ENSOART00020024916,2.1157.251,25.340.5,1.1409.8,2.1157.318,1.1340.3,ENSOART00020023339,ENSOART00020037438,ENSOART00020011090,ENSOART00020032780,5.632.12,ENSOART00020007607,ENSOART00020011839,11.54.3,6.318.2,ENSOART00020040269,ENSOART00020031966,7.755.4,ENSOART000200157…
Biological Process	GO:0034067	protein localization to Golgi apparatus	4	70	0.00679	0.0964	ENSOART00020003746,ENSOART00020003058,13.606.1,19.312.8
Biological Process	GO:0035282	segmentation	7	205	0.00682	0.0966	11.164.6,11.164.4,ENSOART00020035058,ENSOART00020035006,2.1157.251,2.1157.249,2.1157.318
Molecular Function	GO:0036033	mediator complex binding	2	12	0.00701	0.0991	ENSOART00020025001,22.294.4
Molecular Function	GO:0005516	calmodulin binding	13	552	0.00705	0.0993	11.673.38,11.673.53,ENSOART00020030261,11.673.91,ENSOART00020028698,11.673.36,2.1157.249,7.469.121,14.426.10,2.1157.251,7.469.116,6.318.2,2.1157.318
Biological Process	GO:0033002	muscle cell proliferation	9	314	0.0071	0.0998	ENSOART00020036134,ENSOART00020030261,20.425.2,ENSOART00020012037,ENSOART00020007607,6.318.2,4.115.2,7.170.65,7.170.60
Biological Process	GO:0006734	NADH metabolic process	5	112	0.0072	0.101	ENSOART00020001764,3.517.48,3.517.53,3.517.24,3.517.70
Biological Process	GO:0055017	cardiac muscle tissue growth	5	112	0.0072	0.101	ENSOART00020007607,ENSOART00020030261,20.425.2,ENSOART00020036134,6.318.2
Biological Process	GO:0070647	protein modification by small protein conjugation or removal	34	2036	0.00726	0.101	ENSOART00020020807,ENSOART00020025090,18.183.24,11.328.2,21.119.3,5.140.15,ENSOART00020003746,11.731.8,ENSOART00020036216,ENSOART00020040342,ENSOART00020026220,1.1614.4,ENSOART00020028388,ENSOART00020020676,ENSOART00020011344,ENSOART00020030252,5.140.5,ENSOART00020013162,7.524.18,ENSOART00020017864,ENSOART00020034466,5.140.8,ENSOART00020011839,ENSOART00020022021,9.290.11,ENSOART00020020758,ENSOAR…
Molecular Function	GO:0016903	oxidoreductase activity, acting on the aldehyde or oxo group of donors	6	158	0.00727	0.101	ENSOART00020019121,17.222.1,ENSOART00020016234,3.807.20,4.196.11,ENSOART00020006723
Biological Process	GO:0009612	response to mechanical stimulus	11	433	0.00745	0.103	ENSOART00020030656,2.1157.249,25.2.89,2.1157.251,25.2.152,2.1157.318,25.2.209,25.2.153,25.2.160,11.164.6,11.164.4
Biological Process	GO:0034605	cellular response to heat	6	159	0.00749	0.103	ENSOART00020003746,ENSOART00020023339,ENSOART00020030261,ENSOART00020032529,6.318.2,ENSOART00020007607
Cellular Component	GO:0005945	6-phosphofructokinase complex	4	72	0.00749	0.103	3.517.53,3.517.48,3.517.24,3.517.70
Molecular Function	GO:0048029	monosaccharide binding	8	262	0.00758	0.104	ENSOART00020017130,3.517.70,ENSOART00020003404,24.136.10,24.136.47,3.517.48,3.517.24,3.517.53
Biological Process	GO:0006816	calcium ion transport	15	686	0.00765	0.105	6.318.2,24.125.67,24.125.41,15.239.9,7.524.18,17.462.4,ENSOART00020007474,24.125.46,15.29.4,24.125.50,24.125.44,10.37.4,3.461.6,ENSOART00020010564,ENSOART00020030261
Biological Process	GO:0046365	monosaccharide catabolic process	5	114	0.00775	0.106	3.517.70,ENSOART00020034610,3.517.24,3.517.53,3.517.48
Biological Process	GO:1902850	microtubule cytoskeleton organization involved in mitosis	7	210	0.00774	0.106	ENSOART00020025001,ENSOART00020023339,19.514.16,ENSOART00020017061,22.294.4,ENSOART00020033421,ENSOART00020012037
Biological Process	GO:0042592	homeostatic process	45	2898	0.00787	0.107	ENSOART00020015634,3.517.53,3.517.24,ENSOART00020010564,3.517.48,ENSOART00020036134,ENSOART00020015284,2.880.13,ENSOART00020006788,7.524.18,24.125.41,ENSOART00020024916,ENSOART00020025786,12.470.4,ENSOART00020004928,ENSOART00020037438,24.125.46,24.136.10,X.351.3,24.125.50,ENSOART00020011090,11.614.30,ENSOART00020001277,6.318.2,1.1360.3,ENSOART00020030261,X.351.21,ENSOART00020000203,ENSOART0002002…
Biological Process	GO:0048660	regulation of smooth muscle cell proliferation	7	211	0.00793	0.108	ENSOART00020030261,20.425.2,4.115.2,6.318.2,7.170.60,7.170.65,ENSOART00020012037
Biological Process	GO:0006405	RNA export from nucleus	8	265	0.00809	0.108	ENSOART00020037194,7.755.3,7.755.4,ENSOART00020023339,14.6.7,11.54.3,20.425.2,ENSOART00020003746
Biological Process	GO:0006735	NADH regeneration	4	74	0.00824	0.108	3.517.53,3.517.48,3.517.24,3.517.70
Biological Process	GO:0010226	response to lithium ion	6	162	0.00818	0.108	25.2.152,ENSOART00020030656,25.2.89,25.2.209,25.2.153,25.2.160
Biological Process	GO:0015985	energy coupled proton transport, down electrochemical gradient	5	115	0.00803	0.108	23.125.4,23.125.2,ENSOART00020029023,2.1178.1,3.1486.5
Biological Process	GO:0015986	ATP synthesis coupled proton transport	5	115	0.00803	0.108	23.125.2,2.1178.1,ENSOART00020029023,3.1486.5,23.125.4
Biological Process	GO:0033131	regulation of glucokinase activity	2	13	0.00823	0.108	ENSOART00020003746,ENSOART00020032256
Biological Process	GO:0045103	intermediate filament-based process	5	115	0.00803	0.108	2.1389.48,ENSOART00020033421,2.1389.9,ENSOART00020015377,19.552.4
Biological Process	GO:0051493	regulation of cytoskeleton organization	18	891	0.00811	0.108	2.1513.4,ENSOART00020036134,1.362.11,7.170.65,ENSOART00020028450,5.843.8,1.362.2,2.157.2,ENSOART00020007607,ENSOART00020010916,ENSOART00020011090,ENSOART00020033209,7.170.60,ENSOART00020023339,1.362.9,ENSOART00020017061,17.446.15,1.362.4
Biological Process	GO:0061621	canonical glycolysis	4	74	0.00824	0.108	3.517.70,3.517.24,3.517.48,3.517.53
Biological Process	GO:0061718	glucose catabolic process to pyruvate	4	74	0.00824	0.108	3.517.53,3.517.48,3.517.24,3.517.70
Biological Process	GO:1902115	regulation of organelle assembly	9	321	0.00814	0.108	ENSOART00020021997,ENSOART00020017061,17.197.3,ENSOART00020025786,4.154.5,ENSOART00020023339,ENSOART00020011090,ENSOART00020007607,ENSOART00020036134
Biological Process	GO:1902268	negative regulation of polyamine transmembrane transport	2	13	0.00823	0.108	ENSOART00020037174,7.547.4
Biological Process	GO:2000096	positive regulation of Wnt signaling pathway, planar cell polarity pathway	2	13	0.00823	0.108	ENSOART00020035006,ENSOART00020035058
Molecular Function	GO:0004092	carnitine O-acetyltransferase activity	2	13	0.00823	0.108	3.953.10,3.953.2
Biological Process	GO:0000086	G2/M transition of mitotic cell cycle	8	267	0.00844	0.11	X.351.3,X.351.21,ENSOART00020012830,ENSOART00020030261,ENSOART00020036657,6.318.2,ENSOART00020026220,ENSOART00020034466
Biological Process	GO:0009201	ribonucleoside triphosphate biosynthetic process	8	267	0.00844	0.11	ENSOART00020029023,2.1178.1,3.1486.5,23.125.2,2.679.1,24.136.47,24.136.10,23.125.4
Cellular Component	GO:0030027	lamellipodium	12	502	0.00843	0.11	25.2.209,25.2.160,25.2.153,25.2.152,ENSOART00020002733,ENSOART00020015634,2.1513.4,ENSOART00020010916,X.720.2,25.2.89,25.2.149,ENSOART00020030656
Biological Process	GO:0048661	positive regulation of smooth muscle cell proliferation	4	75	0.00863	0.112	20.425.2,ENSOART00020030261,4.115.2,6.318.2
Biological Process	GO:0061620	glycolytic process through glucose-6-phosphate	4	75	0.00863	0.112	3.517.70,3.517.24,3.517.48,3.517.53
Biological Process	GO:0022604	regulation of cell morphogenesis	17	830	0.00874	0.113	ENSOART00020035947,24.136.10,ENSOART00020003054,ENSOART00020031398,7.170.60,4.616.3,2.1513.4,19.312.8,ENSOART00020033421,ENSOART00020006102,2.880.13,ENSOART00020015377,24.136.47,14.607.6,7.170.65,ENSOART00020036216,4.154.5
Biological Process	GO:0055003	cardiac myofibril assembly	5	118	0.00892	0.114	11.164.6,11.164.4,2.1157.251,2.1157.249,2.1157.318
Cellular Component	GO:0000775	chromosome, centromeric region	10	384	0.0089	0.114	ENSOART00020015377,ENSOART00020018181,ENSOART00020038454,ENSOART00020033421,1.8.1,ENSOART00020023339,ENSOART00020025001,ENSOART00020036657,4.154.5,22.294.4
Biological Process	GO:0010035	response to inorganic substance	17	833	0.00903	0.115	25.2.209,6.318.2,25.2.152,25.2.89,ENSOART00020030261,2.1157.249,ENSOART00020036134,25.2.153,25.2.160,ENSOART00020037194,25.119.7,7.524.18,2.1157.318,2.1157.251,ENSOART00020007607,ENSOART00020000200,ENSOART00020030656
Biological Process	GO:0097009	energy homeostasis	4	76	0.00903	0.115	ENSOART00020037438,4.78.7,ENSOART00020015634,4.78.17
Biological Process	GO:0008064	regulation of actin polymerization or depolymerization	10	386	0.00921	0.117	ENSOART00020028450,1.362.9,1.362.2,2.157.2,1.362.4,7.170.60,7.170.65,1.362.11,ENSOART00020010916,2.1513.4
Biological Process	GO:0030832	regulation of actin filament length	10	386	0.00921	0.117	1.362.4,1.362.2,2.157.2,ENSOART00020028450,1.362.9,7.170.60,7.170.65,1.362.11,ENSOART00020010916,2.1513.4
Molecular Function	GO:0043531	ADP binding	7	217	0.00917	0.117	25.2.152,ENSOART00020030656,12.356.2,25.2.89,25.2.153,25.2.209,25.2.160
Biological Process	GO:0009987	cellular process	349	30706	0.00926	0.117	11.29.3,ENSOART00020029023,ENSOART00020025758,9.406.5,7.547.4,2.880.13,ENSOART00020000154,19.514.16,3.517.48,ENSOART00020017365,12.470.4,16.229.6,17.446.15,1.1340.3,23.125.2,ENSOART00020037572,ENSOART00020032780,ENSOART00020025655,24.136.10,ENSOART00020017812,ENSOART00020021670,ENSOART00020013008,ENSOART00020028388,8.56.2,5.843.8,2.754.6,7.755.4,4.78.17,ENSOART00020012328,18.285.1,ENSOART00020020…
Biological Process	GO:0006007	glucose catabolic process	4	77	0.00945	0.118	3.517.24,3.517.70,3.517.48,3.517.53
Biological Process	GO:0014889	muscle atrophy	2	14	0.00954	0.118	ENSOART00020025308,12.1.1
Biological Process	GO:0035022	positive regulation of Rac protein signal transduction	2	14	0.00954	0.118	6.318.2,ENSOART00020030261
Biological Process	GO:0040008	regulation of growth	20	1045	0.00953	0.118	ENSOART00020015746,26.234.8,15.414.17,6.318.2,ENSOART00020015634,ENSOART00020033421,19.312.8,2.880.13,ENSOART00020006102,ENSOART00020036134,X.351.21,18.285.6,ENSOART00020030261,20.425.2,ENSOART00020037438,12.147.3,7.524.18,ENSOART00020007607,X.351.3,ENSOART00020003054
Biological Process	GO:1901725	regulation of histone deacetylase activity	2	14	0.00954	0.118	ENSOART00020030261,6.318.2
Molecular Function	GO:0004767	sphingomyelin phosphodiesterase activity	2	14	0.00954	0.118	ENSOART00020032638,8.56.2
Molecular Function	GO:0004775	succinate-CoA ligase (ADP-forming) activity	2	14	0.00954	0.118	3.238.4,ENSOART00020014617
Molecular Function	GO:0048037	cofactor binding	17	837	0.00944	0.118	8.33.3,21.138.57,19.17.2,3.807.20,3.1529.1,21.138.58,4.196.11,21.138.9,16.229.6,1.1409.8,ENSOART00020001764,2.1520.7,21.138.13,ENSOART00020017812,3.238.4,14.423.2,21.138.27
Biological Process	GO:0030178	negative regulation of Wnt signaling pathway	8	273	0.00957	0.118	ENSOART00020035006,ENSOART00020021011,ENSOART00020035058,ENSOART00020015377,ENSOART00020012977,ENSOART00020007607,ENSOART00020022021,ENSOART00020011090
Biological Process	GO:0010038	response to metal ion	13	575	0.0097	0.12	25.2.89,2.1157.249,ENSOART00020030656,ENSOART00020036134,ENSOART00020030261,25.2.209,25.2.160,25.2.153,2.1157.318,6.318.2,25.2.152,2.1157.251,7.524.18
Biological Process	GO:0048589	developmental growth	20	1048	0.00981	0.121	7.524.18,2.1424.2,2.1157.318,2.1157.251,25.119.7,ENSOART00020037438,ENSOART00020003054,ENSOART00020007607,ENSOART00020025308,ENSOART00020015634,6.318.2,26.234.8,ENSOART00020030261,20.425.2,2.1157.249,ENSOART00020036134,ENSOART00020006102,2.880.13,ENSOART00020033421,19.312.8
Biological Process	GO:0010639	negative regulation of organelle organization	15	707	0.0099	0.122	1.714.7,ENSOART00020038454,1.362.11,ENSOART00020033209,2.1513.4,ENSOART00020010916,1.362.2,ENSOART00020025786,2.157.2,1.362.4,ENSOART00020023339,1.362.9,7.170.65,ENSOART00020037194,7.170.60
Biological Process	GO:0044260	cellular macromolecule metabolic process	196	16075	0.01	0.123	ENSOART00020025090,ENSOART00020015172,11.328.2,ENSOART00020021997,ENSOART00020020185,18.285.1,5.140.15,ENSOART00020012328,7.755.3,8.117.1,ENSOART00020023527,2.1519.4,3.517.70,2.228.1,ENSOART00020020855,2.763.3,ENSOART00020000200,ENSOART00020019052,ENSOART00020028388,ENSOART00020021670,ENSOART00020013008,ENSOART00020001277,7.755.4,11.614.30,2.754.6,ENSOART00020040269,ENSOART00020036216,ENSOART0002…
Molecular Function	GO:0019842	vitamin binding	9	332	0.01	0.123	21.138.9,21.138.58,4.196.11,ENSOART00020017812,21.138.13,14.423.2,21.138.27,21.138.57,19.17.2
Molecular Function	GO:0008026	ATP-dependent helicase activity	7	221	0.0101	0.123	14.155.1,20.425.2,22.173.1,14.6.7,ENSOART00020019052,ENSOART00020032538,ENSOART00020004928
Molecular Function	GO:0070035	purine NTP-dependent helicase activity	7	221	0.0101	0.123	22.173.1,ENSOART00020019052,ENSOART00020032538,ENSOART00020004928,14.6.7,14.155.1,20.425.2
Biological Process	GO:0032970	regulation of actin filament-based process	15	710	0.0103	0.123	ENSOART00020030261,1.362.11,ENSOART00020036134,ENSOART00020007607,2.1513.4,ENSOART00020010916,1.362.9,ENSOART00020028450,5.843.8,1.362.4,1.362.2,2.157.2,6.318.2,7.170.65,7.170.60
Biological Process	GO:0046835	carbohydrate phosphorylation	5	122	0.0102	0.123	3.517.70,ENSOART00020003404,3.517.24,3.517.53,3.517.48
Biological Process	GO:0048659	smooth muscle cell proliferation	7	222	0.0103	0.123	6.318.2,20.425.2,ENSOART00020030261,4.115.2,ENSOART00020012037,7.170.60,7.170.65
Biological Process	GO:0051932	synaptic transmission, GABAergic	3	42	0.0102	0.123	ENSOART00020020758,ENSOART00020020676,ENSOART00020020807
Cellular Component	GO:0005654	nucleoplasm	76	5481	0.0102	0.123	ENSOART00020039632,ENSOART00020014044,ENSOART00020015228,19.312.8,3.482.23,ENSOART00020008527,ENSOART00020030261,ENSOART00020015377,20.425.2,2.1251.1,3.1299.2,ENSOART00020040342,ENSOART00020015746,6.318.2,4.115.2,ENSOART00020019901,22.294.4,ENSOART00020005219,ENSOART00020037194,17.197.3,ENSOART00020005028,8.391.13,20.168.7,ENSOART00020013551,2.679.1,ENSOART00020022893,ENSOART00020032365,ENSOART00…
Cellular Component	GO:0005739	mitochondrion	63	4401	0.0103	0.123	ENSOART00020034240,ENSOART00020015284,ENSOART00020006678,2.880.13,19.552.4,26.127.7,ENSOART00020008061,3.1720.12,ENSOART00020013551,26.127.4,23.284.4,ENSOART00020029023,ENSOART00020030024,ENSOART00020028284,ENSOART00020025655,21.131.7,3.953.10,2.1520.7,ENSOART00020016905,3.238.4,ENSOART00020019121,17.222.1,ENSOART00020037982,4.196.11,25.308.3,23.125.2,ENSOART00020032256,1.1409.8,ENSOART0002000176…
Cellular Component	GO:0097228	sperm principal piece	4	79	0.0103	0.123	3.517.48,3.517.53,3.517.24,3.517.70
Molecular Function	GO:0001158	enhancer sequence-specific DNA binding	6	170	0.0102	0.123	ENSOART00020036134,ENSOART00020031966,11.614.30,ENSOART00020033471,11.614.41,ENSOART00020007607
Molecular Function	GO:0002020	protease binding	7	222	0.0103	0.123	ENSOART00020009470,ENSOART00020015172,1.1340.3,ENSOART00020011502,2.1157.318,2.1157.249,2.1157.251
Biological Process	GO:0090090	negative regulation of canonical Wnt signaling pathway	7	223	0.0105	0.125	ENSOART00020007607,ENSOART00020011090,ENSOART00020035058,ENSOART00020022021,ENSOART00020035006,ENSOART00020015377,ENSOART00020021011
Cellular Component	GO:0031514	motile cilium	7	223	0.0105	0.125	3.517.70,3.517.24,ENSOART00020028388,1.8.1,3.517.48,3.517.53,4.154.5
Biological Process	GO:0016340	calcium-dependent cell-matrix adhesion	1	1	0.0107	0.126	ENSOART00020006788
Cellular Component	GO:1990723	cytoplasmic periphery of the nuclear pore complex	1	1	0.0107	0.126	ENSOART00020003746
Biological Process	GO:0043170	macromolecule metabolic process	211	17483	0.0108	0.127	ENSOART00020005028,18.183.19,ENSOART00020020259,3.807.20,ENSOART00020009470,2.679.1,ENSOART00020013551,3.1440.1,ENSOART00020032365,ENSOART00020025001,ENSOART00020007656,ENSOART00020024913,ENSOART00020011839,14.6.7,ENSOART00020022021,21.138.58,ENSOART00020008027,17.263.2,21.138.9,2.1157.251,2.1157.318,ENSOART00020009635,25.2.89,21.138.57,ENSOART00020015228,ENSOART00020033471,ENSOART00020015377,ENS…
Molecular Function	GO:0036459	thiol-dependent ubiquitinyl hydrolase activity	7	224	0.0108	0.127	ENSOART00020036216,ENSOART00020007656,ENSOART00020020807,ENSOART00020017864,ENSOART00020020676,ENSOART00020020758,ENSOART00020011090
Molecular Function	GO:0101005	ubiquitinyl hydrolase activity	7	224	0.0108	0.127	ENSOART00020020758,ENSOART00020011090,ENSOART00020020807,ENSOART00020017864,ENSOART00020007656,ENSOART00020020676,ENSOART00020036216
Biological Process	GO:1903299	regulation of hexokinase activity	2	15	0.0109	0.127	ENSOART00020003746,ENSOART00020032256
Cellular Component	GO:0031105	septin complex	2	15	0.0109	0.127	1.8.1,4.154.5
Cellular Component	GO:0032156	septin cytoskeleton	2	15	0.0109	0.127	4.154.5,1.8.1
Molecular Function	GO:0043167	ion binding	163	13114	0.0113	0.131	3.1680.4,3.49.1,ENSOART00020032529,ENSOART00020019052,ENSOART00020028388,ENSOART00020001277,ENSOART00020036216,8.56.2,7.469.116,23.125.4,11.673.38,3.517.70,ENSOART00020003404,11.673.53,ENSOART00020025090,ENSOART00020021997,22.125.5,ENSOART00020012328,ENSOART00020002566,2.1519.4,3.1643.1,ENSOART00020006788,ENSOART00020010564,3.517.48,14.607.6,24.318.2,5.632.12,ENSOART00020032780,2.1520.7,ENSOART00…
Cellular Component	GO:0005743	mitochondrial inner membrane	25	1424	0.0113	0.131	ENSOART00020001277,ENSOART00020029023,ENSOART00020005590,ENSOART00020030024,ENSOART00020015746,ENSOART00020013551,23.284.4,26.152.10,ENSOART00020037889,5.26.2,25.308.3,23.125.2,ENSOART00020032256,1.1409.8,2.1178.1,3.1486.5,16.229.6,12.147.3,24.33.4,ENSOART00020037982,8.246.1,ENSOART00020007474,1.714.7,23.125.4,2.1520.7
Biological Process	GO:0042593	glucose homeostasis	11	460	0.0114	0.131	ENSOART00020015634,ENSOART00020024916,3.517.53,ENSOART00020037438,3.517.24,ENSOART00020003746,3.517.48,ENSOART00020036134,2.880.13,3.517.70,ENSOART00020003404
Cellular Component	GO:0019866	organelle inner membrane	26	1499	0.0114	0.132	16.229.6,12.147.3,3.1486.5,ENSOART00020032256,2.1178.1,1.1409.8,23.125.2,25.308.3,ENSOART00020007474,8.246.1,ENSOART00020037982,24.33.4,1.714.7,ENSOART00020010832,2.1520.7,23.125.4,ENSOART00020005590,ENSOART00020030024,ENSOART00020029023,ENSOART00020001277,26.152.10,23.284.4,ENSOART00020013551,ENSOART00020015746,ENSOART00020037889,5.26.2
Biological Process	GO:0033500	carbohydrate homeostasis	11	461	0.0115	0.133	3.517.24,ENSOART00020037438,ENSOART00020015634,3.517.53,ENSOART00020024916,3.517.70,2.880.13,ENSOART00020003404,ENSOART00020003746,ENSOART00020036134,3.517.48
Cellular Component	GO:0044421	extracellular region part	104	7909	0.0118	0.136	23.125.2,12.470.4,1.1340.3,24.136.10,ENSOART00020017812,ENSOART00020016905,ENSOART00020030656,ENSOART00020001731,5.632.12,11.54.3,2.1520.7,ENSOART00020032780,9.290.11,ENSOART00020025655,ENSOART00020028450,15.239.9,1.8.1,ENSOART00020028284,ENSOART00020009443,ENSOART00020036001,3.517.24,14.607.6,ENSOART00020010564,19.514.16,3.517.48,2.880.13,3.1643.1,ENSOART00020006102,3.1486.5,24.33.4,ENSOART00020…
Biological Process	GO:0030833	regulation of actin filament polymerization	9	342	0.012	0.137	1.362.2,2.157.2,1.362.4,1.362.9,ENSOART00020028450,7.170.65,7.170.60,1.362.11,2.1513.4
Biological Process	GO:0044839	cell cycle G2/M phase transition	8	284	0.0119	0.137	ENSOART00020012830,ENSOART00020030261,X.351.3,X.351.21,ENSOART00020036657,6.318.2,ENSOART00020034466,ENSOART00020026220
Biological Process	GO:2001242	regulation of intrinsic apoptotic signaling pathway	9	342	0.012	0.137	ENSOART00020001277,25.308.3,ENSOART00020028388,ENSOART00020010564,1.714.7,10.37.4,ENSOART00020007607,2.880.13,ENSOART00020011090
Biological Process	GO:0070588	calcium ion transmembrane transport	12	527	0.012	0.137	24.125.67,6.318.2,7.524.18,24.125.41,24.125.46,ENSOART00020007474,17.462.4,15.29.4,24.125.44,24.125.50,ENSOART00020030261,3.461.6
Biological Process	GO:0010613	positive regulation of cardiac muscle hypertrophy	3	45	0.0124	0.138	6.318.2,ENSOART00020030261,20.425.2
Biological Process	GO:0014742	positive regulation of muscle hypertrophy	3	45	0.0124	0.138	ENSOART00020030261,20.425.2,6.318.2
Biological Process	GO:0016575	histone deacetylation	5	128	0.0124	0.138	ENSOART00020015746,ENSOART00020007607,18.285.6,ENSOART00020030261,6.318.2
Biological Process	GO:0042775	mitochondrial ATP synthesis coupled electron transport	6	177	0.0123	0.138	ENSOART00020021692,ENSOART00020030024,ENSOART00020005590,16.229.6,ENSOART00020034576,23.284.4
Biological Process	GO:0050685	positive regulation of mRNA processing	4	83	0.0122	0.138	ENSOART00020032529,ENSOART00020020259,1.1038.4,ENSOART00020040342
Biological Process	GO:0051028	mRNA transport	8	286	0.0124	0.138	14.6.7,11.54.3,20.425.2,ENSOART00020003746,ENSOART00020037194,7.755.3,ENSOART00020023339,7.755.4
Biological Process	GO:2000095	regulation of Wnt signaling pathway, planar cell polarity pathway	2	16	0.0124	0.138	ENSOART00020035058,ENSOART00020035006
Cellular Component	GO:0032982	myosin filament	7	230	0.0123	0.138	11.673.38,7.469.121,11.673.53,11.673.36,ENSOART00020028698,7.469.116,11.673.91
Cellular Component	GO:0034991	nuclear meiotic cohesin complex	2	16	0.0124	0.138	22.294.4,ENSOART00020025001
Molecular Function	GO:0003872	6-phosphofructokinase activity	4	83	0.0122	0.138	3.517.24,3.517.70,3.517.48,3.517.53
Molecular Function	GO:0004470	malic enzyme activity	2	16	0.0124	0.138	8.33.3,ENSOART00020001764
Molecular Function	GO:0008073	ornithine decarboxylase inhibitor activity	2	16	0.0124	0.138	ENSOART00020037174,7.547.4
Cellular Component	GO:0005753	mitochondrial proton-transporting ATP synthase complex	4	84	0.0127	0.141	23.125.2,2.1178.1,3.1486.5,23.125.4
Biological Process	GO:0031099	regeneration	7	232	0.0129	0.142	ENSOART00020008609,ENSOART00020033421,ENSOART00020015746,7.755.4,ENSOART00020003054,7.524.18,7.755.3
Biological Process	GO:0006403	RNA localization	10	407	0.013	0.143	ENSOART00020036657,7.755.4,7.755.3,ENSOART00020023339,ENSOART00020037194,ENSOART00020003746,20.425.2,ENSOART00020033992,14.6.7,11.54.3
Biological Process	GO:0006622	protein targeting to lysosome	3	46	0.0131	0.144	ENSOART00020003058,ENSOART00020032529,ENSOART00020025786
Biological Process	GO:1901990	regulation of mitotic cell cycle phase transition	12	534	0.0132	0.145	ENSOART00020022021,ENSOART00020020379,ENSOART00020038454,ENSOART00020018181,X.351.3,X.351.21,ENSOART00020012830,ENSOART00020030261,ENSOART00020034466,ENSOART00020026220,6.318.2,ENSOART00020023339
Cellular Component	GO:0070161	anchoring junction	28	1668	0.0133	0.145	1.8.1,ENSOART00020028284,ENSOART00020036657,4.154.5,15.414.17,ENSOART00020013008,14.607.6,X.351.21,ENSOART00020032529,1.126.1,2.880.13,3.482.23,ENSOART00020034610,ENSOART00020015228,ENSOART00020024890,ENSOART00020002566,12.470.4,22.125.5,ENSOART00020025997,2.1389.48,X.351.3,ENSOART00020035728,ENSOART00020016905,ENSOART00020035809,21.62.8,5.632.12,2.1389.9,ENSOART00020000200
Biological Process	GO:0044248	cellular catabolic process	60	4211	0.0133	0.146	21.138.58,ENSOART00020034466,ENSOART00020018134,ENSOART00020037572,21.138.9,ENSOART00020001764,12.470.4,ENSOART00020025786,ENSOART00020032638,ENSOART00020011839,9.290.11,ENSOART00020025655,ENSOART00020022021,ENSOART00020020758,18.124.9,ENSOART00020011090,21.138.13,ENSOART00020017812,ENSOART00020022893,3.517.24,ENSOART00020013551,ENSOART00020015634,ENSOART00020007656,15.239.9,ENSOART00020028284,3.…
Biological Process	GO:0016579	protein deubiquitination	8	290	0.0134	0.146	ENSOART00020036216,ENSOART00020017864,ENSOART00020007656,ENSOART00020020807,21.119.3,ENSOART00020020676,ENSOART00020011090,ENSOART00020020758
Biological Process	GO:0007052	mitotic spindle organization	6	181	0.0136	0.148	22.294.4,ENSOART00020012037,ENSOART00020023339,ENSOART00020025001,ENSOART00020017061,19.514.16
Cellular Component	GO:0000777	condensed chromosome kinetochore	5	131	0.0136	0.148	1.8.1,ENSOART00020015377,4.154.5,ENSOART00020036657,ENSOART00020033421
Biological Process	GO:0044237	cellular metabolic process	253	21497	0.0136	0.148	ENSOART00020036134,ENSOART00020022348,18.285.6,19.552.4,ENSOART00020006102,ENSOART00020020379,ENSOART00020015284,ENSOART00020006678,ENSOART00020028284,ENSOART00020030024,18.183.22,ENSOART00020015634,15.239.9,23.284.4,3.517.24,ENSOART00020025174,ENSOART00020009443,ENSOART00020032538,ENSOART00020019121,3.238.4,ENSOART00020009572,9.290.11,ENSOART00020037174,7.75.8,11.54.3,ENSOART00020007607,ENSOART0…
Biological Process	GO:0030397	membrane disassembly	3	47	0.0139	0.15	ENSOART00020003746,ENSOART00020009205,ENSOART00020033421
Biological Process	GO:0035094	response to nicotine	3	47	0.0139	0.15	11.270.3,ENSOART00020007607,2.1424.2
Biological Process	GO:0051081	nuclear envelope disassembly	3	47	0.0139	0.15	ENSOART00020003746,ENSOART00020009205,ENSOART00020033421
Cellular Component	GO:0030893	meiotic cohesin complex	2	17	0.014	0.15	22.294.4,ENSOART00020025001
Cellular Component	GO:0097208	alveolar lamellar body	2	17	0.014	0.15	ENSOART00020025786,ENSOART00020041164
Biological Process	GO:0051592	response to calcium ion	7	236	0.014	0.15	2.1157.251,ENSOART00020036134,6.318.2,2.1157.249,2.1157.318,7.524.18,ENSOART00020030261
Biological Process	GO:0044281	small molecule metabolic process	59	4141	0.0141	0.151	ENSOART00020015634,8.33.3,ENSOART00020030024,3.517.53,ENSOART00020029023,3.1720.12,23.284.4,2.679.1,3.517.24,3.807.20,3.517.48,ENSOART00020006678,7.547.4,7.75.5,23.125.2,12.147.3,16.229.6,ENSOART00020001764,ENSOART00020032256,4.196.11,3.238.4,ENSOART00020033209,24.136.10,17.222.1,7.75.8,ENSOART00020037174,ENSOART00020032638,9.296.2,2.1520.7,ENSOART00020025655,ENSOART00020022021,21.131.7,4.115.2,E…
Biological Process	GO:0030163	protein catabolic process	31	1906	0.0143	0.152	11.731.8,ENSOART00020011839,ENSOART00020037174,ENSOART00020022021,9.290.11,ENSOART00020020758,ENSOART00020011090,18.124.9,ENSOART00020020807,ENSOART00020025786,ENSOART00020034466,ENSOART00020015172,ENSOART00020025090,11.328.2,21.119.3,5.617.1,ENSOART00020020676,ENSOART00020015377,ENSOART00020011344,ENSOART00020018181,ENSOART00020032529,3.482.23,7.547.4,ENSOART00020001277,ENSOART00020007656,15.239…
Biological Process	GO:0071277	cellular response to calcium ion	4	87	0.0143	0.152	6.318.2,ENSOART00020036134,7.524.18,ENSOART00020030261
Molecular Function	GO:0004843	thiol-dependent ubiquitin-specific protease activity	6	183	0.0143	0.152	ENSOART00020011090,ENSOART00020020758,ENSOART00020020676,ENSOART00020020807,ENSOART00020007656,ENSOART00020036216
Biological Process	GO:0055085	transmembrane transport	39	2529	0.0144	0.152	ENSOART00020037174,X.351.3,24.125.50,24.125.46,2.1424.2,23.125.2,24.125.41,25.308.3,7.524.18,12.147.3,ENSOART00020017130,20.380.2,ENSOART00020006788,7.547.4,14.106.2,ENSOART00020036134,ENSOART00020029023,3.1426.3,23.125.4,3.461.6,24.125.44,8.246.1,ENSOART00020004500,ENSOART00020007474,PEKD01005845.1.1.2,24.125.67,3.1486.5,2.1178.1,5.26.2,ENSOART00020012037,X.351.21,ENSOART00020030261,ENSOART00020…
Cellular Component	GO:0030136	clathrin-coated vesicle	7	238	0.0146	0.155	ENSOART00020035728,ENSOART00020032529,ENSOART00020012948,ENSOART00020035809,ENSOART00020011502,7.331.2,ENSOART00020010301
Cellular Component	GO:0005789	endoplasmic reticulum membrane	27	1607	0.0147	0.155	ENSOART00020022666,ENSOART00020008609,ENSOART00020033471,9.185.4,ENSOART00020030261,ENSOART00020011069,15.29.4,ENSOART00020003749,26.234.8,17.462.4,11.614.30,ENSOART00020028284,6.318.2,ENSOART00020013575,25.208.1,20.56.13,24.125.50,12.339.3,24.125.44,11.614.41,7.331.2,ENSOART00020017365,21.119.3,24.125.46,24.125.41,13.567.1,24.125.67
Biological Process	GO:0071704	organic substance metabolic process	259	22096	0.0148	0.156	3.803.7,ENSOART00020005219,25.119.7,21.119.3,ENSOART00020020807,ENSOART00020014617,ENSOART00020040358,ENSOART00020019901,14.271.7,ENSOART00020026220,25.2.209,1.1614.4,ENSOART00020021692,ENSOART00020028218,12.356.2,25.2.149,ENSOART00020009205,1.126.1,2.1157.249,ENSOART00020030252,14.155.1,ENSOART00020004928,4.196.11,12.147.3,ENSOART00020024916,9.130.5,ENSOART00020011090,21.138.13,3.1720.12,7.75.5,…
Biological Process	GO:0048638	regulation of developmental growth	12	543	0.0149	0.157	7.524.18,ENSOART00020015634,ENSOART00020037438,26.234.8,ENSOART00020036134,ENSOART00020003054,20.425.2,ENSOART00020033421,19.312.8,ENSOART00020006102,ENSOART00020007607,2.880.13
Molecular Function	GO:0016758	transferase activity, transferring hexosyl groups	10	417	0.0151	0.159	ENSOART00020013575,21.138.9,21.138.58,14.271.7,ENSOART00020022417,21.138.27,25.208.1,21.138.13,ENSOART00020017812,21.138.57
Biological Process	GO:0001558	regulation of cell growth	13	610	0.0152	0.159	15.414.17,12.147.3,6.318.2,ENSOART00020015746,X.351.21,X.351.3,ENSOART00020030261,ENSOART00020003054,20.425.2,2.880.13,ENSOART00020006102,ENSOART00020033421,19.312.8
Biological Process	GO:0006105	succinate metabolic process	2	18	0.0156	0.16	ENSOART00020016234,3.238.4
Biological Process	GO:0006119	oxidative phosphorylation	7	241	0.0156	0.16	16.229.6,ENSOART00020030024,ENSOART00020005590,12.147.3,ENSOART00020034576,ENSOART00020021692,23.284.4
Biological Process	GO:0018026	peptidyl-lysine monomethylation	2	18	0.0156	0.16	12.246.3,12.246.5
Biological Process	GO:0019752	carboxylic acid metabolic process	33	2073	0.0155	0.16	3.1720.12,3.517.24,8.33.3,3.517.53,7.75.5,7.547.4,3.807.20,3.517.48,4.196.11,ENSOART00020001764,16.229.6,7.75.8,ENSOART00020037174,ENSOART00020025655,ENSOART00020022021,2.1520.7,3.238.4,24.136.10,ENSOART00020033209,X.285.1,ENSOART00020028218,ENSOART00020009635,19.17.2,3.49.1,24.136.47,3.803.7,8.246.1,ENSOART00020014617,3.517.70,ENSOART00020003404,21.62.8,ENSOART00020016234,14.423.2
Biological Process	GO:1901679	nucleotide transmembrane transport	2	18	0.0156	0.16	5.26.2,12.147.3
Cellular Component	GO:0000776	kinetochore	7	241	0.0156	0.16	ENSOART00020033421,ENSOART00020023339,1.8.1,ENSOART00020015377,ENSOART00020038454,ENSOART00020036657,4.154.5
Cellular Component	GO:0000798	nuclear cohesin complex	2	18	0.0156	0.16	ENSOART00020025001,22.294.4
Cellular Component	GO:0000800	lateral element	2	18	0.0156	0.16	ENSOART00020025001,22.294.4
Molecular Function	GO:0000993	RNA polymerase II core binding	3	49	0.0156	0.16	12.246.5,ENSOART00020040342,12.246.3
Biological Process	GO:0043502	regulation of muscle adaptation	5	136	0.0157	0.161	ENSOART00020022893,20.425.2,ENSOART00020030261,12.1.1,6.318.2
Cellular Component	GO:0098827	endoplasmic reticulum subcompartment	27	1617	0.0158	0.162	25.208.1,24.125.44,12.339.3,20.56.13,24.125.50,7.331.2,ENSOART00020017365,11.614.41,24.125.46,21.119.3,24.125.41,13.567.1,24.125.67,ENSOART00020022666,ENSOART00020033471,ENSOART00020008609,ENSOART00020030261,9.185.4,26.234.8,ENSOART00020003749,15.29.4,ENSOART00020011069,17.462.4,11.614.30,ENSOART00020013575,6.318.2,ENSOART00020028284
Biological Process	GO:0032956	regulation of actin cytoskeleton organization	13	614	0.0159	0.162	ENSOART00020036134,1.362.11,ENSOART00020007607,ENSOART00020010916,2.1513.4,ENSOART00020028450,1.362.9,1.362.2,1.362.4,2.157.2,5.843.8,7.170.60,7.170.65
Biological Process	GO:0071426	ribonucleoprotein complex export from nucleus	7	242	0.0159	0.162	11.54.3,14.6.7,ENSOART00020003746,20.425.2,ENSOART00020023339,7.755.4,7.755.3
Biological Process	GO:0098655	cation transmembrane transport	24	1393	0.0159	0.162	ENSOART00020005590,6.318.2,ENSOART00020029023,17.462.4,11.270.3,15.29.4,ENSOART00020036134,X.351.21,ENSOART00020030261,14.106.2,24.125.67,2.1178.1,3.1486.5,24.125.41,2.1424.2,23.125.2,7.524.18,ENSOART00020007474,24.125.46,24.125.50,24.125.44,X.351.3,3.461.6,23.125.4
Cellular Component	GO:0045259	proton-transporting ATP synthase complex	4	90	0.016	0.163	23.125.4,2.1178.1,3.1486.5,23.125.2
Cellular Component	GO:0072562	blood microparticle	9	360	0.0162	0.164	25.2.89,3.1643.1,ENSOART00020032529,ENSOART00020030656,25.2.153,25.2.160,25.2.209,ENSOART00020009470,25.2.152
Biological Process	GO:0019941	modification-dependent protein catabolic process	24	1396	0.0162	0.164	ENSOART00020011839,11.731.8,9.290.11,ENSOART00020022021,ENSOART00020020758,18.124.9,ENSOART00020011090,ENSOART00020015172,ENSOART00020034466,ENSOART00020025090,11.328.2,5.617.1,21.119.3,ENSOART00020020807,3.482.23,ENSOART00020020676,ENSOART00020011344,ENSOART00020015377,ENSOART00020018181,ENSOART00020022893,ENSOART00020001277,ENSOART00020007656,ENSOART00020036216,ENSOART00020028284
Biological Process	GO:0042773	ATP synthesis coupled electron transport	6	189	0.0165	0.167	23.284.4,ENSOART00020034576,ENSOART00020030024,ENSOART00020005590,16.229.6,ENSOART00020021692
Molecular Function	GO:0008022	protein C-terminus binding	10	423	0.0165	0.167	10.54.1,3.517.70,3.517.48,ENSOART00020033209,11.29.3,3.1371.1,3.517.24,ENSOART00020015746,17.197.3,3.517.53
Cellular Component	GO:0000794	condensed nuclear chromosome	5	138	0.0167	0.168	ENSOART00020025001,2.1157.251,2.1157.249,2.1157.318,22.294.4
Cellular Component	GO:0016607	nuclear speck	10	424	0.0168	0.168	ENSOART00020008527,ENSOART00020036134,1.1038.4,ENSOART00020015377,20.425.2,ENSOART00020009572,11.54.3,ENSOART00020032365,7.755.4,7.755.3
Biological Process	GO:0015846	polyamine transport	2	19	0.0173	0.169	7.547.4,ENSOART00020037174
Biological Process	GO:0030041	actin filament polymerization	9	363	0.017	0.169	2.1513.4,1.362.11,7.170.60,7.170.65,1.362.2,2.157.2,1.362.4,ENSOART00020028450,1.362.9
Biological Process	GO:0050657	nucleic acid transport	9	364	0.0173	0.169	20.425.2,ENSOART00020003746,14.6.7,11.54.3,ENSOART00020036657,7.755.4,7.755.3,ENSOART00020023339,ENSOART00020037194
Biological Process	GO:0050658	RNA transport	9	364	0.0173	0.169	11.54.3,14.6.7,ENSOART00020003746,20.425.2,ENSOART00020037194,ENSOART00020036657,7.755.3,7.755.4,ENSOART00020023339
Biological Process	GO:0051236	establishment of RNA localization	9	364	0.0173	0.169	ENSOART00020036657,7.755.3,7.755.4,ENSOART00020023339,ENSOART00020037194,ENSOART00020003746,20.425.2,11.54.3,14.6.7
Biological Process	GO:0060297	regulation of sarcomere organization	2	19	0.0173	0.169	ENSOART00020007607,ENSOART00020036134
Biological Process	GO:0071166	ribonucleoprotein complex localization	7	245	0.0169	0.169	11.54.3,14.6.7,ENSOART00020023339,7.755.4,20.425.2,7.755.3,ENSOART00020003746
Biological Process	GO:0098909	regulation of cardiac muscle cell action potential involved in regulation of contraction	2	19	0.0173	0.169	ENSOART00020030261,6.318.2
Biological Process	GO:1902047	polyamine transmembrane transport	2	19	0.0173	0.169	7.547.4,ENSOART00020037174
Biological Process	GO:1902267	regulation of polyamine transmembrane transport	2	19	0.0173	0.169	ENSOART00020037174,7.547.4
Cellular Component	GO:0098800	inner mitochondrial membrane protein complex	10	425	0.017	0.169	ENSOART00020030024,16.229.6,ENSOART00020005590,2.1178.1,1.1409.8,3.1486.5,23.125.2,23.284.4,2.1520.7,23.125.4
Molecular Function	GO:0003705	transcription factor activity, RNA polymerase II distal enhancer sequence-specific binding	6	191	0.0173	0.169	ENSOART00020015284,11.614.41,ENSOART00020033471,11.614.30,ENSOART00020031966,ENSOART00020036134
Molecular Function	GO:0004774	succinate-CoA ligase activity	2	19	0.0173	0.169	ENSOART00020014617,3.238.4
Molecular Function	GO:0019783	ubiquitin-like protein-specific protease activity	7	245	0.0169	0.169	ENSOART00020020676,ENSOART00020017864,ENSOART00020020807,ENSOART00020007656,ENSOART00020036216,ENSOART00020011090,ENSOART00020020758
Molecular Function	GO:0019871	sodium channel inhibitor activity	2	19	0.0173	0.169	6.318.2,ENSOART00020030261
Biological Process	GO:0070838	divalent metal ion transport	15	757	0.0174	0.169	24.125.41,15.239.9,7.524.18,6.318.2,24.125.67,15.29.4,17.462.4,ENSOART00020007474,24.125.46,3.461.6,ENSOART00020010564,ENSOART00020030261,24.125.50,24.125.44,10.37.4
Biological Process	GO:0009127	purine nucleoside monophosphate biosynthetic process	8	305	0.0176	0.171	23.125.4,24.136.10,24.136.47,2.679.1,2.1178.1,ENSOART00020029023,3.1486.5,23.125.2
Biological Process	GO:0009168	purine ribonucleoside monophosphate biosynthetic process	8	305	0.0176	0.171	2.679.1,23.125.2,3.1486.5,2.1178.1,ENSOART00020029023,23.125.4,24.136.10,24.136.47
Molecular Function	GO:0035326	enhancer binding	6	192	0.0177	0.171	ENSOART00020007607,11.614.41,ENSOART00020033471,11.614.30,ENSOART00020031966,ENSOART00020036134
Biological Process	GO:0072511	divalent inorganic cation transport	15	759	0.0177	0.171	ENSOART00020030261,ENSOART00020010564,3.461.6,10.37.4,24.125.44,24.125.50,7.524.18,15.239.9,24.125.41,24.125.67,6.318.2,15.29.4,ENSOART00020007474,24.125.46,17.462.4
Biological Process	GO:1900034	regulation of cellular response to heat	4	93	0.0179	0.172	ENSOART00020003746,ENSOART00020030261,ENSOART00020032529,6.318.2
Cellular Component	GO:0005884	actin filament	11	492	0.0178	0.172	25.2.89,2.1513.4,ENSOART00020030656,7.170.65,25.2.209,25.2.153,25.2.160,7.170.60,ENSOART00020008771,2.157.2,25.2.152
Cellular Component	GO:0005912	adherens junction	27	1634	0.0178	0.172	X.351.21,1.126.1,ENSOART00020032529,3.482.23,ENSOART00020034610,2.880.13,ENSOART00020024890,ENSOART00020015228,1.8.1,4.154.5,ENSOART00020036657,15.414.17,14.607.6,ENSOART00020013008,ENSOART00020035728,ENSOART00020016905,X.351.3,ENSOART00020035809,21.62.8,5.632.12,ENSOART00020000200,2.1389.9,ENSOART00020002566,12.470.4,2.1389.48,ENSOART00020025997,22.125.5
Biological Process	GO:0006913	nucleocytoplasmic transport	17	900	0.018	0.173	ENSOART00020011090,ENSOART00020000200,11.54.3,10.54.1,14.6.7,ENSOART00020003746,ENSOART00020029800,ENSOART00020037438,ENSOART00020037194,ENSOART00020023339,7.755.3,1.1066.2,ENSOART00020015284,1.126.1,20.425.2,ENSOART00020040269,7.755.4
Biological Process	GO:0008154	actin polymerization or depolymerization	10	429	0.018	0.173	1.362.11,2.1513.4,ENSOART00020010916,1.362.9,ENSOART00020028450,2.157.2,1.362.4,1.362.2,7.170.65,7.170.60
Biological Process	GO:0001889	liver development	6	193	0.0181	0.173	7.755.3,7.755.4,20.425.2,ENSOART00020015634,ENSOART00020015284,2.880.13
Biological Process	GO:0090311	regulation of protein deacetylation	3	52	0.0182	0.174	ENSOART00020007607,ENSOART00020030261,6.318.2
Biological Process	GO:0070374	positive regulation of ERK1 and ERK2 cascade	6	194	0.0185	0.176	4.78.7,ENSOART00020015746,6.318.2,4.78.17,ENSOART00020030261,19.552.4
Molecular Function	GO:0031490	chromatin DNA binding	6	194	0.0185	0.176	12.1.1,ENSOART00020000203,ENSOART00020037438,14.607.6,ENSOART00020007607,ENSOART00020015284
Biological Process	GO:0006577	amino-acid betaine metabolic process	3	53	0.0192	0.178	ENSOART00020006723,3.953.2,3.953.10
Biological Process	GO:0006684	sphingomyelin metabolic process	2	20	0.0191	0.178	8.56.2,ENSOART00020032638
Biological Process	GO:0015825	L-serine transport	2	20	0.0191	0.178	ENSOART00020016577,14.106.2
Biological Process	GO:0032329	serine transport	2	20	0.0191	0.178	ENSOART00020016577,14.106.2
Biological Process	GO:0032876	negative regulation of DNA endoreduplication	2	20	0.0191	0.178	ENSOART00020025001,22.294.4
Biological Process	GO:0061577	calcium ion transmembrane transport via high voltage-gated calcium channel	2	20	0.0191	0.178	6.318.2,ENSOART00020030261
Biological Process	GO:1901987	regulation of cell cycle phase transition	12	562	0.0189	0.178	ENSOART00020023339,6.318.2,ENSOART00020026220,ENSOART00020034466,X.351.3,X.351.21,ENSOART00020030261,ENSOART00020012830,ENSOART00020018181,ENSOART00020038454,ENSOART00020020379,ENSOART00020022021
Biological Process	GO:2000052	positive regulation of non-canonical Wnt signaling pathway	2	20	0.0191	0.178	ENSOART00020035006,ENSOART00020035058
Cellular Component	GO:0033178	proton-transporting two-sector ATPase complex, catalytic domain	3	53	0.0192	0.178	23.125.2,3.1486.5,23.125.4
Molecular Function	GO:0015085	calcium ion transmembrane transporter activity	8	310	0.0192	0.178	24.125.46,17.462.4,24.125.41,24.125.67,ENSOART00020006788,3.461.6,24.125.44,24.125.50
Molecular Function	GO:0015194	L-serine transmembrane transporter activity	2	20	0.0191	0.178	14.106.2,ENSOART00020016577
Molecular Function	GO:0022889	serine transmembrane transporter activity	2	20	0.0191	0.178	ENSOART00020016577,14.106.2
Molecular Function	GO:0042288	MHC class I protein binding	3	53	0.0192	0.178	23.125.4,3.1486.5,23.125.2
Molecular Function	GO:1905361	L-serine transporter activity	2	20	0.0191	0.178	14.106.2,ENSOART00020016577
Biological Process	GO:0043632	modification-dependent macromolecule catabolic process	24	1419	0.0193	0.179	11.328.2,ENSOART00020034466,ENSOART00020015172,ENSOART00020025090,21.119.3,5.617.1,ENSOART00020020807,ENSOART00020011839,11.731.8,ENSOART00020020758,ENSOART00020011090,18.124.9,9.290.11,ENSOART00020022021,ENSOART00020022893,ENSOART00020007656,ENSOART00020001277,ENSOART00020028284,ENSOART00020036216,3.482.23,ENSOART00020011344,ENSOART00020020676,ENSOART00020015377,ENSOART00020018181
Biological Process	GO:0043648	dicarboxylic acid metabolic process	6	196	0.0194	0.179	ENSOART00020016234,14.423.2,ENSOART00020001764,3.238.4,8.33.3,3.49.1
Biological Process	GO:0034220	ion transmembrane transport	29	1801	0.0196	0.181	ENSOART00020036134,ENSOART00020030261,X.351.21,14.106.2,5.26.2,3.1426.3,ENSOART00020029023,ENSOART00020005590,6.318.2,17.462.4,11.270.3,15.29.4,24.125.44,24.125.50,3.461.6,X.351.3,23.125.4,3.1486.5,24.125.67,2.1178.1,25.308.3,7.524.18,24.125.41,2.1424.2,23.125.2,ENSOART00020007474,24.125.46,ENSOART00020004500,8.246.1
Biological Process	GO:0061008	hepaticobiliary system development	6	197	0.0198	0.182	7.755.4,7.755.3,20.425.2,ENSOART00020015634,ENSOART00020015284,2.880.13
Molecular Function	GO:0004386	helicase activity	8	312	0.0198	0.182	22.173.1,14.6.7,14.155.1,20.425.2,ENSOART00020018134,ENSOART00020019052,ENSOART00020004928,ENSOART00020032538
Biological Process	GO:0032535	regulation of cellular component size	14	702	0.0201	0.184	1.362.11,ENSOART00020003054,2.1513.4,ENSOART00020010916,ENSOART00020033421,19.312.8,ENSOART00020006102,2.157.2,1.362.4,1.362.2,1.362.9,ENSOART00020028450,7.170.65,7.170.60
Cellular Component	GO:0044455	mitochondrial membrane part	13	634	0.0201	0.184	2.1520.7,23.125.4,1.714.7,23.284.4,8.246.1,ENSOART00020015746,ENSOART00020005590,ENSOART00020030024,16.229.6,1.1409.8,3.1486.5,2.1178.1,23.125.2
Biological Process	GO:0070646	protein modification by small protein removal	8	313	0.0202	0.184	ENSOART00020011090,ENSOART00020020758,ENSOART00020020676,21.119.3,ENSOART00020007656,ENSOART00020017864,ENSOART00020020807,ENSOART00020036216
Biological Process	GO:0031124	mRNA 3'-end processing	6	198	0.0202	0.184	11.54.3,ENSOART00020040342,7.755.3,7.755.4,20.425.2,ENSOART00020022348
Biological Process	GO:0051169	nuclear transport	17	913	0.0203	0.185	20.425.2,1.126.1,ENSOART00020015284,1.1066.2,7.755.4,ENSOART00020040269,ENSOART00020029800,ENSOART00020003746,10.54.1,11.54.3,14.6.7,ENSOART00020000200,ENSOART00020011090,7.755.3,ENSOART00020023339,ENSOART00020037194,ENSOART00020037438
Biological Process	GO:0061615	glycolytic process through fructose-6-phosphate	4	97	0.0205	0.186	3.517.48,3.517.53,3.517.24,3.517.70
Molecular Function	GO:0044769	ATPase activity, coupled to transmembrane movement of ions, rotational mechanism	4	97	0.0205	0.186	23.125.2,2.1178.1,3.1486.5,23.125.4
Biological Process	GO:0000053	argininosuccinate metabolic process	1	2	0.0213	0.187	3.49.1
Biological Process	GO:0014735	regulation of muscle atrophy	1	2	0.0213	0.187	12.1.1
Biological Process	GO:0014737	positive regulation of muscle atrophy	1	2	0.0213	0.187	12.1.1
Biological Process	GO:0019254	carnitine metabolic process, CoA-linked	2	21	0.0209	0.187	3.953.2,3.953.10
Biological Process	GO:0030111	regulation of Wnt signaling pathway	11	504	0.0209	0.187	ENSOART00020035058,ENSOART00020001277,ENSOART00020035006,ENSOART00020036216,ENSOART00020021011,ENSOART00020024916,ENSOART00020007607,ENSOART00020012977,ENSOART00020022021,ENSOART00020011090,ENSOART00020015377
Biological Process	GO:0030382	sperm mitochondrion organization	1	2	0.0213	0.187	ENSOART00020028388
Biological Process	GO:0032482	Rab protein signal transduction	2	21	0.0209	0.187	ENSOART00020031398,1.388.3
Biological Process	GO:0044028	DNA hypomethylation	1	2	0.0213	0.187	ENSOART00020015634
Biological Process	GO:0044029	hypomethylation of CpG island	1	2	0.0213	0.187	ENSOART00020015634
Biological Process	GO:0070407	oxidation-dependent protein catabolic process	1	2	0.0213	0.187	5.617.1
Biological Process	GO:0070543	response to linoleic acid	2	21	0.0209	0.187	4.78.17,4.78.7
Biological Process	GO:0090267	positive regulation of mitotic cell cycle spindle assembly checkpoint	2	21	0.0209	0.187	ENSOART00020023339,ENSOART00020038454
Cellular Component	GO:0005643	nuclear pore	5	146	0.0207	0.187	14.6.7,10.54.1,ENSOART00020003746,ENSOART00020023339,ENSOART00020002573
Cellular Component	GO:0043194	axon initial segment	2	21	0.0209	0.187	ENSOART00020030261,6.318.2
Molecular Function	GO:0004055	argininosuccinate synthase activity	1	2	0.0213	0.187	3.49.1
Molecular Function	GO:0017022	myosin binding	7	256	0.0209	0.187	ENSOART00020030656,25.2.152,25.2.153,25.2.209,25.2.160,25.2.89,ENSOART00020006788
Molecular Function	GO:0070361	mitochondrial light strand promoter anti-sense binding	1	2	0.0213	0.187	5.617.1
Biological Process	GO:0006476	protein deacetylation	5	148	0.0218	0.191	ENSOART00020015746,ENSOART00020007607,18.285.6,ENSOART00020030261,6.318.2
Biological Process	GO:0044699	single-organism process	297	25882	0.0218	0.191	ENSOART00020014044,12.356.2,25.2.149,1.126.1,2.1157.249,ENSOART00020009205,9.185.4,1.1614.4,25.2.209,ENSOART00020026220,2.157.2,ENSOART00020028218,ENSOART00020012948,ENSOART00020021692,ENSOART00020025308,ENSOART00020036802,ENSOART00020040358,ENSOART00020014617,14.271.7,ENSOART00020035947,ENSOART00020019901,ENSOART00020003054,ENSOART00020010301,21.119.3,3.1529.1,25.119.7,ENSOART00020005219,3.803.7…
Biological Process	GO:0045471	response to ethanol	5	148	0.0218	0.191	ENSOART00020007607,ENSOART00020015746,ENSOART00020020758,ENSOART00020020676,ENSOART00020020807
Biological Process	GO:1901991	negative regulation of mitotic cell cycle phase transition	7	259	0.0221	0.194	X.351.3,X.351.21,ENSOART00020023339,ENSOART00020012830,ENSOART00020038454,ENSOART00020018181,ENSOART00020026220
Biological Process	GO:0061462	protein localization to lysosome	3	56	0.0222	0.194	ENSOART00020003058,ENSOART00020032529,ENSOART00020025786
Cellular Component	GO:0031967	organelle envelope	39	2608	0.0222	0.194	20.168.7,ENSOART00020033421,ENSOART00020030024,ENSOART00020029023,ENSOART00020002573,ENSOART00020009443,23.284.4,ENSOART00020013551,14.6.7,10.54.1,2.1520.7,23.125.2,25.308.3,ENSOART00020023339,12.147.3,16.229.6,ENSOART00020032256,1.1409.8,ENSOART00020017365,ENSOART00020037982,ENSOART00020009205,ENSOART00020037889,1.1066.2,5.26.2,ENSOART00020001277,ENSOART00020021692,ENSOART00020005590,ENSOART0002…
Biological Process	GO:0009143	nucleoside triphosphate catabolic process	2	22	0.0229	0.195	ENSOART00020032638,8.56.2
Biological Process	GO:0032493	response to bacterial lipoprotein	2	22	0.0229	0.195	4.78.7,4.78.17
Biological Process	GO:0034504	protein localization to nucleus	13	645	0.0227	0.195	ENSOART00020034466,ENSOART00020037438,ENSOART00020023339,10.54.1,ENSOART00020015284,1.1066.2,ENSOART00020011090,ENSOART00020033992,2.763.3,ENSOART00020000200,ENSOART00020003746,ENSOART00020009205,1.126.1
Biological Process	GO:0070339	response to bacterial lipopeptide	2	22	0.0229	0.195	4.78.17,4.78.7
Biological Process	GO:0071220	cellular response to bacterial lipoprotein	2	22	0.0229	0.195	4.78.17,4.78.7
Biological Process	GO:0071221	cellular response to bacterial lipopeptide	2	22	0.0229	0.195	4.78.7,4.78.17
Biological Process	GO:0071724	response to diacyl bacterial lipopeptide	2	22	0.0229	0.195	4.78.7,4.78.17
Biological Process	GO:0071726	cellular response to diacyl bacterial lipopeptide	2	22	0.0229	0.195	4.78.17,4.78.7
Biological Process	GO:1901565	organonitrogen compound catabolic process	36	2371	0.0225	0.195	ENSOART00020032638,ENSOART00020011839,ENSOART00020037174,ENSOART00020022021,9.290.11,ENSOART00020025655,ENSOART00020011090,18.124.9,ENSOART00020020758,ENSOART00020034466,ENSOART00020025786,ENSOART00020006678,7.547.4,ENSOART00020018181,ENSOART00020022893,ENSOART00020013551,15.239.9,ENSOART00020007656,ENSOART00020028284,11.731.8,ENSOART00020016234,ENSOART00020025090,ENSOART00020015172,11.328.2,21.1…
Biological Process	GO:1903047	mitotic cell cycle process	22	1291	0.0227	0.195	ENSOART00020012830,X.351.3,ENSOART00020003746,ENSOART00020022021,ENSOART00020023339,ENSOART00020017061,ENSOART00020034466,22.294.4,ENSOART00020030261,ENSOART00020009205,X.351.21,ENSOART00020018181,ENSOART00020038454,19.514.16,ENSOART00020020379,ENSOART00020012037,ENSOART00020033421,ENSOART00020007656,ENSOART00020025001,6.318.2,ENSOART00020036657,ENSOART00020026220
Cellular Component	GO:0031975	envelope	39	2613	0.0228	0.195	14.6.7,10.54.1,2.1520.7,ENSOART00020037982,ENSOART00020017365,23.125.2,25.308.3,ENSOART00020023339,16.229.6,12.147.3,1.1409.8,ENSOART00020032256,ENSOART00020033421,20.168.7,ENSOART00020009443,23.284.4,ENSOART00020013551,ENSOART00020030024,ENSOART00020029023,ENSOART00020002573,23.125.4,ENSOART00020010832,ENSOART00020003746,1.714.7,ENSOART00020034576,8.246.1,24.33.4,ENSOART00020007474,2.1178.1,3.14…
Cellular Component	GO:0045298	tubulin complex	2	22	0.0229	0.195	10.37.4,ENSOART00020010564
Molecular Function	GO:0042979	ornithine decarboxylase regulator activity	2	22	0.0229	0.195	ENSOART00020037174,7.547.4
Biological Process	GO:0051438	regulation of ubiquitin-protein transferase activity	6	204	0.023	0.196	ENSOART00020030252,5.140.5,ENSOART00020034466,5.140.15,ENSOART00020022021,5.140.8
Biological Process	GO:0006122	mitochondrial electron transport, ubiquinol to cytochrome c	3	57	0.0232	0.197	ENSOART00020021692,ENSOART00020005590,ENSOART00020034576
Biological Process	GO:0048026	positive regulation of mRNA splicing, via spliceosome	3	57	0.0232	0.197	1.1038.4,ENSOART00020020259,ENSOART00020032529
Biological Process	GO:0006353	DNA-templated transcription, termination	5	151	0.0235	0.2	11.54.3,ENSOART00020040269,20.425.2,7.755.4,7.755.3
Biological Process	GO:0022904	respiratory electron transport chain	7	263	0.0238	0.201	2.1520.7,23.284.4,ENSOART00020021692,ENSOART00020034576,ENSOART00020030024,ENSOART00020005590,16.229.6
Biological Process	GO:0006002	fructose 6-phosphate metabolic process	4	102	0.0241	0.202	3.517.48,3.517.53,3.517.70,3.517.24
Biological Process	GO:0015988	energy coupled proton transmembrane transport, against electrochemical gradient	4	102	0.0241	0.202	23.125.4,2.1178.1,3.1486.5,23.125.2
Biological Process	GO:0015991	ATP hydrolysis coupled proton transport	4	102	0.0241	0.202	3.1486.5,2.1178.1,23.125.2,23.125.4
Biological Process	GO:0043501	skeletal muscle adaptation	6	206	0.024	0.202	25.2.152,ENSOART00020030656,25.2.89,25.2.153,25.2.209,25.2.160
Biological Process	GO:0099131	ATP hydrolysis coupled ion transmembrane transport	4	102	0.0241	0.202	23.125.4,3.1486.5,2.1178.1,23.125.2
Biological Process	GO:0099132	ATP hydrolysis coupled cation transmembrane transport	4	102	0.0241	0.202	23.125.4,23.125.2,3.1486.5,2.1178.1
Biological Process	GO:2001243	negative regulation of intrinsic apoptotic signaling pathway	6	206	0.024	0.202	ENSOART00020007607,1.714.7,10.37.4,ENSOART00020010564,ENSOART00020001277,25.308.3
Biological Process	GO:1903959	regulation of anion transmembrane transport	3	58	0.0243	0.203	ENSOART00020004500,ENSOART00020007474,25.308.3
Molecular Function	GO:0030506	ankyrin binding	3	58	0.0243	0.203	2.1157.251,2.1157.318,2.1157.249
Biological Process	GO:0009156	ribonucleoside monophosphate biosynthetic process	8	325	0.0246	0.205	24.136.47,24.136.10,23.125.4,23.125.2,2.1178.1,3.1486.5,ENSOART00020029023,2.679.1
Biological Process	GO:0007062	sister chromatid cohesion	5	153	0.0247	0.205	22.294.4,ENSOART00020033421,ENSOART00020025001,ENSOART00020003746,ENSOART00020036657
Biological Process	GO:0032875	regulation of DNA endoreduplication	2	23	0.0249	0.205	ENSOART00020025001,22.294.4
Biological Process	GO:0035983	response to trichostatin A	2	23	0.0249	0.205	ENSOART00020036134,ENSOART00020007607
Biological Process	GO:0035984	cellular response to trichostatin A	2	23	0.0249	0.205	ENSOART00020007607,ENSOART00020036134
Biological Process	GO:0072132	mesenchyme morphogenesis	7	265	0.0247	0.205	25.2.149,25.2.89,25.2.209,25.2.153,25.2.160,25.2.152,ENSOART00020030656
Cellular Component	GO:0000779	condensed chromosome, centromeric region	5	153	0.0247	0.205	4.154.5,ENSOART00020036657,1.8.1,ENSOART00020015377,ENSOART00020033421
Molecular Function	GO:0005337	nucleoside transmembrane transporter activity	2	23	0.0249	0.205	20.380.2,5.26.2
Molecular Function	GO:0031433	telethonin binding	4	103	0.0249	0.205	2.1157.251,2.1157.249,2.1157.318,25.139.15
Cellular Component	GO:0070469	respiratory chain	8	326	0.025	0.205	23.284.4,ENSOART00020021692,16.229.6,ENSOART00020005590,ENSOART00020030024,1.1409.8,2.1520.7,ENSOART00020034576
Biological Process	GO:0048588	developmental cell growth	8	327	0.0254	0.208	6.318.2,ENSOART00020033421,19.312.8,ENSOART00020006102,2.880.13,ENSOART00020003054,ENSOART00020030261,20.425.2
Biological Process	GO:1901976	regulation of cell cycle checkpoint	3	59	0.0254	0.208	20.425.2,ENSOART00020023339,ENSOART00020038454
Biological Process	GO:0044765	single-organism transport	61	4446	0.0255	0.208	ENSOART00020037438,23.125.2,ENSOART00020013162,ENSOART00020023339,7.524.18,12.147.3,ENSOART00020025786,17.446.15,ENSOART00020037174,10.54.1,ENSOART00020011090,3.1553.7,X.351.3,ENSOART00020009443,ENSOART00020008061,2.679.1,14.607.6,3.517.24,ENSOART00020015634,1.8.1,13.606.1,3.517.53,3.1426.3,ENSOART00020029023,ENSOART00020017130,2.880.13,20.380.2,ENSOART00020012977,ENSOART00020015284,ENSOART000200…
Molecular Function	GO:0031072	heat shock protein binding	7	267	0.0256	0.208	ENSOART00020007607,2.880.13,ENSOART00020041649,24.318.2,ENSOART00020023339,ENSOART00020032529,20.56.13
Biological Process	GO:0006891	intra-Golgi vesicle-mediated transport	4	104	0.0257	0.209	19.312.8,ENSOART00020003746,ENSOART00020003058,13.606.1
Biological Process	GO:0051170	nuclear import	11	521	0.0258	0.21	1.1066.2,ENSOART00020011090,ENSOART00020000200,ENSOART00020015284,10.54.1,1.126.1,ENSOART00020003746,ENSOART00020037438,ENSOART00020037194,ENSOART00020040269,ENSOART00020023339
Biological Process	GO:0006810	transport	110	8675	0.0259	0.21	14.6.7,10.54.1,ENSOART00020011090,ENSOART00020035728,X.351.3,ENSOART00020035809,ENSOART00020023339,25.308.3,2.1424.2,24.125.41,ENSOART00020025786,12.147.3,ENSOART00020012977,ENSOART00020005028,ENSOART00020017130,20.380.2,ENSOART00020041164,ENSOART00020008061,2.679.1,13.606.1,3.517.53,ENSOART00020040358,ENSOART00020033992,3.461.6,24.125.44,ENSOART00020001524,ENSOART00020037194,ENSOART00020010301,4…
Cellular Component	GO:0030667	secretory granule membrane	5	155	0.026	0.21	ENSOART00020016905,ENSOART00020041164,7.331.2,ENSOART00020009443,ENSOART00020017130
Molecular Function	GO:0019200	carbohydrate kinase activity	5	155	0.026	0.21	3.517.53,3.517.48,3.517.70,ENSOART00020003404,3.517.24
Biological Process	GO:0051168	nuclear export	9	392	0.0263	0.212	11.54.3,14.6.7,ENSOART00020003746,ENSOART00020029800,20.425.2,ENSOART00020037194,7.755.4,7.755.3,ENSOART00020023339
Biological Process	GO:0060828	regulation of canonical Wnt signaling pathway	9	392	0.0263	0.212	ENSOART00020035006,ENSOART00020001277,ENSOART00020021011,ENSOART00020024916,ENSOART00020035058,ENSOART00020015377,ENSOART00020007607,ENSOART00020011090,ENSOART00020022021
Molecular Function	GO:0003735	structural constituent of ribosome	15	798	0.0262	0.212	ENSOART00020037889,1.126.1,ENSOART00020005028,ENSOART00020034240,ENSOART00020020379,5.26.2,14.321.1,2.763.3,14.413.1,7.60.2,12.147.3,ENSOART00020036248,ENSOART00020037982,26.152.10,ENSOART00020025997
Biological Process	GO:0033197	response to vitamin E	2	24	0.027	0.212	ENSOART00020036134,11.54.3
Biological Process	GO:0043436	oxoacid metabolic process	33	2163	0.0266	0.212	ENSOART00020016234,14.423.2,21.62.8,ENSOART00020003404,3.517.70,ENSOART00020014617,8.246.1,3.803.7,24.136.47,3.49.1,19.17.2,ENSOART00020009635,ENSOART00020028218,X.285.1,24.136.10,3.238.4,ENSOART00020033209,2.1520.7,ENSOART00020022021,ENSOART00020025655,ENSOART00020037174,7.75.8,16.229.6,ENSOART00020001764,4.196.11,3.517.48,3.807.20,7.547.4,7.75.5,3.517.53,8.33.3,3.517.24,3.1720.12
Biological Process	GO:0044818	mitotic G2/M transition checkpoint	2	24	0.027	0.212	ENSOART00020012830,ENSOART00020026220
Biological Process	GO:0090232	positive regulation of spindle checkpoint	2	24	0.027	0.212	ENSOART00020023339,ENSOART00020038454
Biological Process	GO:1901978	positive regulation of cell cycle checkpoint	2	24	0.027	0.212	ENSOART00020038454,ENSOART00020023339
Biological Process	GO:1901988	negative regulation of cell cycle phase transition	7	270	0.0269	0.212	ENSOART00020012830,ENSOART00020023339,X.351.21,X.351.3,ENSOART00020018181,ENSOART00020038454,ENSOART00020026220
Biological Process	GO:2000650	negative regulation of sodium ion transmembrane transporter activity	2	24	0.027	0.212	6.318.2,ENSOART00020030261
Cellular Component	GO:0008278	cohesin complex	2	24	0.027	0.212	22.294.4,ENSOART00020025001
Cellular Component	GO:0030061	mitochondrial crista	2	24	0.027	0.212	1.714.7,ENSOART00020015746
Cellular Component	GO:0045252	oxoglutarate dehydrogenase complex	2	24	0.027	0.212	ENSOART00020025655,4.196.11
Molecular Function	GO:0005536	glucose binding	2	24	0.027	0.212	ENSOART00020003404,ENSOART00020017130
Molecular Function	GO:0016413	O-acetyltransferase activity	2	24	0.027	0.212	3.953.10,3.953.2
Molecular Function	GO:0030246	carbohydrate binding	11	524	0.0267	0.212	ENSOART00020009443,3.517.24,3.517.53,3.517.70,ENSOART00020017130,ENSOART00020003404,25.208.1,24.136.47,24.136.10,ENSOART00020021004,3.517.48
Molecular Function	GO:0030275	LRR domain binding	2	24	0.027	0.212	19.308.7,ENSOART00020020185
Molecular Function	GO:0043175	RNA polymerase core enzyme binding	3	60	0.0265	0.212	12.246.3,12.246.5,ENSOART00020040342
Molecular Function	GO:0031420	alkali metal ion binding	3	61	0.0277	0.217	7.524.18,7.75.8,7.75.5
Molecular Function	GO:0042287	MHC protein binding	3	61	0.0277	0.217	23.125.4,3.1486.5,23.125.2
Biological Process	GO:0065008	regulation of biological quality	80	6084	0.0277	0.217	1.362.2,11.614.30,ENSOART00020001277,11.270.3,26.234.8,ENSOART00020011502,4.78.17,ENSOART00020032529,1.1360.3,ENSOART00020020281,ENSOART00020000203,3.1486.5,1.362.9,10.37.4,1.1038.4,ENSOART00020003746,ENSOART00020000200,ENSOART00020003404,3.517.70,ENSOART00020028450,ENSOART00020015634,3.517.24,3.517.48,1.362.11,ENSOART00020036134,ENSOART00020010564,4.616.3,ENSOART00020033421,ENSOART00020006788,EN…
Biological Process	GO:0007379	segment specification	2	25	0.0291	0.225	ENSOART00020035058,ENSOART00020035006
Biological Process	GO:0010611	regulation of cardiac muscle hypertrophy	3	62	0.0289	0.225	6.318.2,ENSOART00020030261,20.425.2
Biological Process	GO:0010692	regulation of alkaline phosphatase activity	2	25	0.0291	0.225	ENSOART00020036134,ENSOART00020006102
Biological Process	GO:0030449	regulation of complement activation	2	25	0.0291	0.225	ENSOART00020009470,ENSOART00020015746
Biological Process	GO:0032786	positive regulation of DNA-templated transcription, elongation	3	62	0.0289	0.225	ENSOART00020040342,5.610.2,20.425.2
Biological Process	GO:0042023	DNA endoreduplication	2	25	0.0291	0.225	ENSOART00020025001,22.294.4
Cellular Component	GO:0042470	melanosome	7	274	0.0288	0.225	ENSOART00020000154,7.331.2,ENSOART00020013008,ENSOART00020008609,ENSOART00020000200,ENSOART00020025786,ENSOART00020032529
Cellular Component	GO:0048770	pigment granule	7	274	0.0288	0.225	ENSOART00020000154,7.331.2,ENSOART00020013008,ENSOART00020000200,ENSOART00020008609,ENSOART00020032529,ENSOART00020025786
Molecular Function	GO:0043560	insulin receptor substrate binding	2	25	0.0291	0.225	ENSOART00020008524,ENSOART00020015634
Molecular Function	GO:0051010	microtubule plus-end binding	2	25	0.0291	0.225	ENSOART00020036657,17.446.15
Biological Process	GO:0090662	ATP hydrolysis coupled transmembrane transport	4	109	0.0299	0.23	23.125.4,3.1486.5,2.1178.1,23.125.2
Biological Process	GO:0007041	lysosomal transport	5	161	0.0299	0.23	ENSOART00020010301,ENSOART00020032529,ENSOART00020025786,ENSOART00020012948,ENSOART00020003058
Biological Process	GO:0051234	establishment of localization	112	8903	0.0302	0.232	13.606.1,3.517.53,ENSOART00020008061,2.679.1,ENSOART00020041164,ENSOART00020012977,ENSOART00020005028,ENSOART00020017130,20.380.2,ENSOART00020023339,25.308.3,2.1424.2,24.125.41,12.147.3,ENSOART00020025786,ENSOART00020035728,X.351.3,ENSOART00020035809,14.6.7,10.54.1,ENSOART00020011090,ENSOART00020012948,6.318.2,ENSOART00020005590,15.29.4,ENSOART00020011069,17.462.4,ENSOART00020030261,20.425.2,ENSO…
Biological Process	GO:0048519	negative regulation of biological process	108	8551	0.0303	0.232	ENSOART00020018134,5.140.8,23.125.2,ENSOART00020037572,7.524.18,ENSOART00020013162,ENSOART00020037174,11.54.3,ENSOART00020007607,ENSOART00020009572,9.290.11,ENSOART00020032780,ENSOART00020009443,14.607.6,15.239.9,ENSOART00020015634,2.880.13,ENSOART00020015284,ENSOART00020006102,ENSOART00020006678,7.547.4,18.285.6,19.552.4,ENSOART00020010564,1.362.11,ENSOART00020036134,ENSOART00020038454,11.328.2,…
Biological Process	GO:0000819	sister chromatid segregation	8	340	0.0309	0.232	ENSOART00020036657,ENSOART00020017061,ENSOART00020025001,ENSOART00020023339,22.294.4,ENSOART00020038454,ENSOART00020003746,ENSOART00020033421
Biological Process	GO:0001552	ovarian follicle atresia	1	3	0.0317	0.232	ENSOART00020015746
Biological Process	GO:0006082	organic acid metabolic process	33	2189	0.0307	0.232	21.62.8,ENSOART00020016234,14.423.2,ENSOART00020003404,ENSOART00020014617,3.517.70,3.803.7,8.246.1,3.49.1,24.136.47,19.17.2,ENSOART00020009635,ENSOART00020028218,X.285.1,ENSOART00020033209,3.238.4,24.136.10,ENSOART00020025655,ENSOART00020022021,2.1520.7,ENSOART00020037174,7.75.8,ENSOART00020001764,16.229.6,4.196.11,3.517.48,3.807.20,7.75.5,7.547.4,3.517.53,8.33.3,3.517.24,3.1720.12
Biological Process	GO:0006950	response to stress	81	6201	0.0308	0.232	ENSOART00020008524,14.238.17,ENSOART00020018181,ENSOART00020009470,ENSOART00020041649,ENSOART00020025001,ENSOART00020022021,ENSOART00020011090,ENSOART00020020758,ENSOART00020034466,ENSOART00020004928,ENSOART00020018963,11.164.4,11.164.6,ENSOART00020023339,ENSOART00020001764,ENSOART00020024916,3.482.23,ENSOART00020009635,ENSOART00020033471,12.246.5,ENSOART00020008609,ENSOART00020014044,ENSOART0002…
Biological Process	GO:0010948	negative regulation of cell cycle process	9	405	0.0314	0.232	ENSOART00020018181,ENSOART00020038454,ENSOART00020012830,X.351.3,X.351.21,ENSOART00020023339,ENSOART00020025001,22.294.4,ENSOART00020026220
Biological Process	GO:0014743	regulation of muscle hypertrophy	3	64	0.0313	0.232	20.425.2,ENSOART00020030261,6.318.2
Biological Process	GO:0030149	sphingolipid catabolic process	2	26	0.0313	0.232	8.56.2,ENSOART00020032638
Biological Process	GO:0032889	regulation of vacuole fusion, non-autophagic	1	3	0.0317	0.232	ENSOART00020010301
Biological Process	GO:0044257	cellular protein catabolic process	26	1641	0.0311	0.232	ENSOART00020025090,ENSOART00020034466,ENSOART00020015172,11.328.2,5.617.1,21.119.3,ENSOART00020020807,ENSOART00020025786,11.731.8,ENSOART00020011839,ENSOART00020022021,9.290.11,ENSOART00020011090,ENSOART00020020758,18.124.9,ENSOART00020022893,ENSOART00020013551,ENSOART00020001277,ENSOART00020007656,ENSOART00020036216,ENSOART00020028284,3.482.23,ENSOART00020011344,ENSOART00020020676,ENSOART0002001…
Biological Process	GO:0045008	depyrimidination	1	3	0.0317	0.232	ENSOART00020006678
Biological Process	GO:0048878	chemical homeostasis	29	1876	0.0313	0.232	ENSOART00020036134,4.78.17,3.517.48,X.351.21,ENSOART00020030261,ENSOART00020010564,ENSOART00020006788,2.880.13,3.517.53,6.318.2,ENSOART00020015634,ENSOART00020001277,3.517.24,24.125.50,10.37.4,24.125.44,X.351.3,ENSOART00020003746,ENSOART00020003404,3.517.70,ENSOART00020024916,ENSOART00020025786,3.1486.5,24.125.67,24.125.41,7.524.18,ENSOART00020037438,4.78.7,24.125.46
Biological Process	GO:0051603	proteolysis involved in cellular protein catabolic process	25	1565	0.0314	0.232	9.290.11,ENSOART00020022021,18.124.9,ENSOART00020020758,ENSOART00020011090,ENSOART00020011839,11.731.8,ENSOART00020020807,5.617.1,21.119.3,ENSOART00020034466,ENSOART00020025090,ENSOART00020015172,11.328.2,ENSOART00020018181,ENSOART00020020676,ENSOART00020015377,ENSOART00020011344,3.482.23,ENSOART00020036216,ENSOART00020028284,ENSOART00020001277,ENSOART00020007656,ENSOART00020013551,ENSOART0002002…
Biological Process	GO:0097510	base-excision repair, AP site formation via deaminated base removal	1	3	0.0317	0.232	ENSOART00020006678
Biological Process	GO:1903123	regulation of thioredoxin peroxidase activity	1	3	0.0317	0.232	ENSOART00020001277
Biological Process	GO:1903124	negative regulation of thioredoxin peroxidase activity	1	3	0.0317	0.232	ENSOART00020001277
Biological Process	GO:1903125	negative regulation of thioredoxin peroxidase activity by peptidyl-threonine phosphorylation	1	3	0.0317	0.232	ENSOART00020001277
Biological Process	GO:2000050	regulation of non-canonical Wnt signaling pathway	2	26	0.0313	0.232	ENSOART00020035058,ENSOART00020035006
Biological Process	GO:2000469	negative regulation of peroxidase activity	1	3	0.0317	0.232	ENSOART00020001277
Cellular Component	GO:0005914	spot adherens junction	1	3	0.0317	0.232	ENSOART00020034610
Cellular Component	GO:0042599	lamellar body	2	26	0.0313	0.232	ENSOART00020025786,ENSOART00020041164
Cellular Component	GO:0045240	dihydrolipoyl dehydrogenase complex	2	26	0.0313	0.232	ENSOART00020025655,4.196.11
Cellular Component	GO:0099053	activating signal cointegrator 1 complex	1	3	0.0317	0.232	17.263.2
Cellular Component	GO:1990617	CHOP-ATF4 complex	1	3	0.0317	0.232	ENSOART00020020185
Molecular Function	GO:0015215	nucleotide transmembrane transporter activity	2	26	0.0313	0.232	12.147.3,5.26.2
Molecular Function	GO:0036479	peroxidase inhibitor activity	1	3	0.0317	0.232	ENSOART00020001277
Molecular Function	GO:0042954	lipoprotein transporter activity	1	3	0.0317	0.232	12.339.3
Molecular Function	GO:0046525	xylosylprotein 4-beta-galactosyltransferase activity	1	3	0.0317	0.232	ENSOART00020022417
Molecular Function	GO:0047860	diiodophenylpyruvate reductase activity	1	3	0.0317	0.232	ENSOART00020001764
Molecular Function	GO:0070012	oligopeptidase activity	1	3	0.0317	0.232	ENSOART00020033421
Molecular Function	GO:0099122	RNA polymerase II C-terminal domain binding	1	3	0.0317	0.232	ENSOART00020040342
Molecular Function	GO:1904713	beta-catenin destruction complex binding	1	3	0.0317	0.232	ENSOART00020001277
Molecular Function	GO:1990269	RNA polymerase II C-terminal domain phosphoserine binding	1	3	0.0317	0.232	ENSOART00020040342
Biological Process	GO:0009124	nucleoside monophosphate biosynthetic process	8	342	0.0319	0.233	23.125.2,ENSOART00020029023,2.1178.1,3.1486.5,2.679.1,24.136.47,24.136.10,23.125.4
Biological Process	GO:0022900	electron transport chain	7	280	0.0319	0.233	ENSOART00020030024,ENSOART00020005590,16.229.6,ENSOART00020034576,ENSOART00020021692,23.284.4,2.1520.7
Cellular Component	GO:0031252	cell leading edge	16	891	0.0318	0.233	7.170.60,25.2.153,25.2.160,X.720.2,ENSOART00020010916,ENSOART00020030656,25.2.209,7.170.65,ENSOART00020015634,ENSOART00020002733,25.2.152,25.2.89,25.2.149,ENSOART00020006788,ENSOART00020033421,2.1513.4
Biological Process	GO:0035601	protein deacylation	5	164	0.032	0.233	6.318.2,ENSOART00020030261,18.285.6,ENSOART00020007607,ENSOART00020015746
Molecular Function	GO:0016757	transferase activity, transferring glycosyl groups	12	608	0.032	0.233	4.115.2,21.138.9,ENSOART00020013575,15.166.2,21.138.58,21.138.13,ENSOART00020017812,25.208.1,21.138.27,14.271.7,ENSOART00020022417,21.138.57
Cellular Component	GO:0098798	mitochondrial protein complex	10	473	0.0323	0.235	2.1520.7,23.125.4,1.1409.8,2.1178.1,3.1486.5,ENSOART00020005590,ENSOART00020030024,16.229.6,23.125.2,23.284.4
Molecular Function	GO:0015932	nucleobase-containing compound transmembrane transporter activity	3	65	0.0326	0.236	20.380.2,5.26.2,12.147.3
Molecular Function	GO:0051537	2 iron, 2 sulfur cluster binding	3	65	0.0326	0.236	ENSOART00020030024,2.1520.7,23.284.4
Molecular Function	GO:0044325	ion channel binding	8	344	0.0328	0.237	X.351.21,X.351.3,ENSOART00020030261,6.318.2,11.164.6,ENSOART00020007474,11.164.4,14.607.6
Biological Process	GO:0033554	cellular response to stress	49	3506	0.0329	0.237	ENSOART00020007607,21.131.7,ENSOART00020004928,ENSOART00020034466,ENSOART00020023339,7.524.18,ENSOART00020001764,2.880.13,ENSOART00020006678,ENSOART00020033421,ENSOART00020008524,18.285.6,ENSOART00020010564,ENSOART00020036134,ENSOART00020018181,ENSOART00020025001,ENSOART00020015634,ENSOART00020028284,ENSOART00020015724,ENSOART00020000200,ENSOART00020003746,ENSOART00020019901,ENSOART00020012830,1.…
Biological Process	GO:0006665	sphingolipid metabolic process	6	223	0.0335	0.238	ENSOART00020016577,8.56.2,ENSOART00020016234,ENSOART00020017365,ENSOART00020032638,25.119.7
Biological Process	GO:0010766	negative regulation of sodium ion transport	2	27	0.0336	0.238	ENSOART00020030261,6.318.2
Biological Process	GO:0017062	respiratory chain complex III assembly	2	27	0.0336	0.238	12.147.3,ENSOART00020005590
Biological Process	GO:0034196	acylglycerol transport	2	27	0.0336	0.238	4.78.17,4.78.7
Biological Process	GO:0034197	triglyceride transport	2	27	0.0336	0.238	4.78.17,4.78.7
Biological Process	GO:0034551	mitochondrial respiratory chain complex III assembly	2	27	0.0336	0.238	12.147.3,ENSOART00020005590
Biological Process	GO:0035020	regulation of Rac protein signal transduction	2	27	0.0336	0.238	ENSOART00020030261,6.318.2
Biological Process	GO:0051899	membrane depolarization	5	166	0.0335	0.238	6.318.2,ENSOART00020001277,ENSOART00020030261,X.351.21,X.351.3
Biological Process	GO:1901673	regulation of mitotic spindle assembly	2	27	0.0336	0.238	ENSOART00020017061,ENSOART00020023339
Biological Process	GO:1902306	negative regulation of sodium ion transmembrane transport	2	27	0.0336	0.238	ENSOART00020030261,6.318.2
Biological Process	GO:1990000	amyloid fibril formation	2	27	0.0336	0.238	4.78.7,4.78.17
Biological Process	GO:2000257	regulation of protein activation cascade	2	27	0.0336	0.238	ENSOART00020009470,ENSOART00020015746
Cellular Component	GO:0030897	HOPS complex	2	27	0.0336	0.238	ENSOART00020010301,ENSOART00020012948
Molecular Function	GO:0016615	malate dehydrogenase activity	2	27	0.0336	0.238	ENSOART00020001764,8.33.3
Biological Process	GO:0009395	phospholipid catabolic process	3	66	0.0339	0.24	12.470.4,8.56.2,ENSOART00020032638
Cellular Component	GO:0022625	cytosolic large ribosomal subunit	7	284	0.034	0.24	14.413.1,1.126.1,7.60.2,ENSOART00020020379,ENSOART00020005028,2.763.3,ENSOART00020025997
Biological Process	GO:0007270	neuron-neuron synaptic transmission	5	167	0.0342	0.241	ENSOART00020036134,ENSOART00020020676,ENSOART00020020807,ENSOART00020007474,ENSOART00020020758
Biological Process	GO:0098732	macromolecule deacylation	5	167	0.0342	0.241	ENSOART00020007607,ENSOART00020015746,ENSOART00020030261,18.285.6,6.318.2
Biological Process	GO:0060249	anatomical structure homeostasis	12	615	0.0345	0.243	3.517.24,ENSOART00020004928,ENSOART00020037194,ENSOART00020025786,3.517.53,ENSOART00020033992,ENSOART00020000200,3.517.70,3.517.48,ENSOART00020020281,24.136.47,24.136.10
Biological Process	GO:0006611	protein export from nucleus	8	348	0.0347	0.244	ENSOART00020003746,ENSOART00020029800,20.425.2,11.54.3,14.6.7,7.755.3,7.755.4,ENSOART00020023339
Biological Process	GO:0001756	somitogenesis	5	168	0.035	0.245	11.164.4,11.164.6,2.1157.318,2.1157.249,2.1157.251
Biological Process	GO:0000002	mitochondrial genome maintenance	3	67	0.0352	0.246	12.147.3,1.714.7,5.617.1
Molecular Function	GO:0001098	basal transcription machinery binding	3	67	0.0352	0.246	ENSOART00020040342,12.246.5,12.246.3
Molecular Function	GO:0001099	basal RNA polymerase II transcription machinery binding	3	67	0.0352	0.246	ENSOART00020040342,12.246.5,12.246.3
Cellular Component	GO:0008180	COP9 signalosome	4	115	0.0353	0.246	X.720.2,23.125.4,2.157.2,23.125.2
Biological Process	GO:0007051	spindle organization	7	287	0.0357	0.248	ENSOART00020012037,22.294.4,19.514.16,ENSOART00020036657,ENSOART00020017061,ENSOART00020025001,ENSOART00020023339
Biological Process	GO:0034763	negative regulation of transmembrane transport	5	169	0.0357	0.248	ENSOART00020037174,15.29.4,7.547.4,ENSOART00020030261,6.318.2
Cellular Component	GO:0030054	cell junction	39	2702	0.0357	0.248	2.880.13,ENSOART00020024890,2.1513.4,14.607.6,1.8.1,ENSOART00020036657,ENSOART00020028284,4.154.5,5.632.12,ENSOART00020035728,5.610.2,ENSOART00020016905,X.351.3,ENSOART00020028698,ENSOART00020035809,2.1389.48,ENSOART00020025997,ENSOART00020013162,2.1424.2,12.470.4,3.482.23,ENSOART00020034610,ENSOART00020015228,ENSOART00020030261,X.351.21,1.126.1,ENSOART00020032529,11.270.3,ENSOART00020013008,4.11…
Biological Process	GO:0090169	regulation of spindle assembly	2	28	0.0359	0.249	ENSOART00020017061,ENSOART00020023339
Biological Process	GO:0097033	mitochondrial respiratory chain complex III biogenesis	2	28	0.0359	0.249	ENSOART00020005590,12.147.3
Molecular Function	GO:0015605	organophosphate ester transmembrane transporter activity	2	28	0.0359	0.249	12.147.3,5.26.2
Cellular Component	GO:0005576	extracellular region	108	8615	0.0364	0.252	ENSOART00020025786,ENSOART00020024916,2.1157.251,ENSOART00020001764,2.1157.318,ENSOART00020035006,21.138.9,25.308.3,2.1389.48,ENSOART00020018963,21.138.58,ENSOART00020034466,21.138.13,ENSOART00020024913,ENSOART00020032638,3.517.53,4.154.5,ENSOART00020025001,ENSOART00020009470,ENSOART00020041164,14.238.17,ENSOART00020027615,ENSOART00020024890,ENSOART00020034240,ENSOART00020017061,ENSOART0002003719…
Biological Process	GO:0009581	detection of external stimulus	5	170	0.0365	0.252	2.1157.251,2.1157.249,2.1157.318,11.164.6,11.164.4
Biological Process	GO:0009582	detection of abiotic stimulus	5	170	0.0365	0.252	11.164.6,11.164.4,2.1157.251,2.1157.318,2.1157.249
Molecular Function	GO:0019900	kinase binding	23	1436	0.0369	0.254	2.1157.249,3.517.48,19.552.4,3.517.24,3.517.53,ENSOART00020031966,7.755.4,ENSOART00020011090,ENSOART00020032780,3.517.70,5.632.12,11.54.3,14.271.7,ENSOART00020029800,ENSOART00020007474,ENSOART00020037438,24.33.4,25.340.5,ENSOART00020024916,2.1157.251,2.1157.318,7.755.3,ENSOART00020023339
Biological Process	GO:0034599	cellular response to oxidative stress	10	486	0.0377	0.259	ENSOART00020033471,ENSOART00020000200,ENSOART00020007607,5.617.1,ENSOART00020020185,11.614.41,7.170.60,25.119.7,7.170.65,11.614.30
Biological Process	GO:1901564	organonitrogen compound metabolic process	170	14204	0.0377	0.259	ENSOART00020024913,ENSOART00020011839,3.953.10,ENSOART00020022021,2.1157.251,2.1157.318,ENSOART00020001764,ENSOART00020005028,18.183.19,3.807.20,ENSOART00020009470,2.679.1,ENSOART00020013551,ENSOART00020025001,ENSOART00020007656,ENSOART00020006723,11.731.8,14.321.1,ENSOART00020012830,13.480.3,5.617.1,4.78.7,12.246.3,2.1178.1,24.136.47,ENSOART00020015377,ENSOART00020030261,20.425.2,ENSOART00020016…
Molecular Function	GO:0003774	motor activity	9	419	0.0377	0.259	7.469.116,ENSOART00020025001,7.469.121,11.673.91,ENSOART00020028698,ENSOART00020038454,11.673.36,11.673.53,11.673.38
Molecular Function	GO:0008308	voltage-gated anion channel activity	3	69	0.0379	0.259	25.308.3,ENSOART00020004500,ENSOART00020007474
Molecular Function	GO:0016787	hydrolase activity	72	5490	0.0381	0.261	ENSOART00020013551,ENSOART00020025001,ENSOART00020007656,22.173.1,20.168.7,ENSOART00020041164,ENSOART00020004928,24.125.41,ENSOART00020025786,14.6.7,ENSOART00020032638,ENSOART00020020758,ENSOART00020011090,ENSOART00020011069,17.462.4,3.1680.1,ENSOART00020020676,20.425.2,ENSOART00020021004,14.155.1,5.617.1,ENSOART00020020807,2.1178.1,24.125.67,ENSOART00020015724,ENSOART00020010727,3.461.6,24.125.4…
Cellular Component	GO:0034399	nuclear periphery	7	292	0.0386	0.264	22.294.4,ENSOART00020020185,ENSOART00020041035,20.425.2,ENSOART00020023339,ENSOART00020025001,2.754.6
Cellular Component	GO:0005844	polysome	5	173	0.0389	0.265	5.632.12,ENSOART00020020379,ENSOART00020021004,17.197.3,20.168.7
Biological Process	GO:0007512	adult heart development	5	174	0.0397	0.27	11.164.4,11.164.6,2.1157.249,2.1157.318,2.1157.251
Cellular Component	GO:0016234	inclusion body	5	174	0.0397	0.27	ENSOART00020003746,ENSOART00020023339,14.271.7,5.632.12,ENSOART00020020185
Biological Process	GO:0000245	spliceosomal complex assembly	5	175	0.0405	0.273	ENSOART00020040269,20.425.2,7.755.4,7.755.3,ENSOART00020005219
Biological Process	GO:0007034	vacuolar transport	6	234	0.0408	0.273	ENSOART00020010301,ENSOART00020012948,ENSOART00020017061,ENSOART00020003058,ENSOART00020032529,ENSOART00020025786
Biological Process	GO:0009605	response to external stimulus	45	3223	0.0405	0.273	ENSOART00020014044,ENSOART00020009635,25.2.89,3.482.23,ENSOART00020032529,4.78.17,5.140.5,2.1157.249,ENSOART00020020676,ENSOART00020036248,ENSOART00020015746,25.2.209,25.2.152,ENSOART00020012948,ENSOART00020033992,ENSOART00020020855,X.720.2,10.37.4,ENSOART00020020185,4.78.7,5.140.15,ENSOART00020021997,25.2.160,25.2.153,ENSOART00020020807,ENSOART00020033421,ENSOART00020034240,ENSOART00020006102,EN…
Biological Process	GO:0016055	Wnt signaling pathway	15	847	0.0407	0.273	ENSOART00020012977,ENSOART00020007607,ENSOART00020022021,ENSOART00020011090,ENSOART00020015377,ENSOART00020034466,ENSOART00020040342,ENSOART00020035058,19.308.7,3.1371.1,ENSOART00020001277,ENSOART00020035006,ENSOART00020036216,ENSOART00020024916,ENSOART00020021011
Biological Process	GO:0048523	negative regulation of cellular process	96	7597	0.0407	0.273	12.246.5,ENSOART00020015377,ENSOART00020030261,20.425.2,X.351.21,ENSOART00020021004,ENSOART00020040342,ENSOART00020026220,7.170.65,15.29.4,ENSOART00020015746,ENSOART00020031966,6.318.2,15.414.17,2.157.2,ENSOART00020015724,ENSOART00020036802,ENSOART00020010916,ENSOART00020003054,ENSOART00020012830,ENSOART00020003690,22.294.4,ENSOART00020037194,25.119.7,7.170.60,21.119.3,12.246.3,ENSOART00020017061…
Biological Process	GO:0055021	regulation of cardiac muscle tissue growth	3	71	0.0407	0.273	20.425.2,ENSOART00020036134,ENSOART00020007607
Biological Process	GO:1904705	regulation of vascular smooth muscle cell proliferation	3	71	0.0407	0.273	20.425.2,7.170.60,7.170.65
Biological Process	GO:1990874	vascular smooth muscle cell proliferation	3	71	0.0407	0.273	20.425.2,7.170.60,7.170.65
Cellular Component	GO:0031312	extrinsic component of organelle membrane	3	71	0.0407	0.273	ENSOART00020015746,ENSOART00020025786,ENSOART00020007656
Molecular Function	GO:0016877	ligase activity, forming carbon-sulfur bonds	4	120	0.0403	0.273	ENSOART00020026220,ENSOART00020014617,ENSOART00020028284,3.238.4
Molecular Function	GO:0022804	active transmembrane transporter activity	13	701	0.0402	0.273	3.1486.5,3.1426.3,2.1178.1,24.125.67,23.125.2,24.125.41,24.125.46,17.462.4,24.125.44,ENSOART00020041164,24.125.50,3.461.6,23.125.4
Molecular Function	GO:0051536	iron-sulfur cluster binding	6	234	0.0408	0.273	1.1409.8,ENSOART00020030024,ENSOART00020004928,3.1720.12,23.284.4,2.1520.7
Molecular Function	GO:0051540	metal cluster binding	6	234	0.0408	0.273	ENSOART00020004928,3.1720.12,2.1520.7,23.284.4,ENSOART00020030024,1.1409.8
Biological Process	GO:0033043	regulation of organelle organization	35	2405	0.0409	0.273	ENSOART00020036134,1.362.11,ENSOART00020038454,2.1513.4,4.154.5,ENSOART00020015634,ENSOART00020028450,ENSOART00020033209,ENSOART00020011090,ENSOART00020007607,ENSOART00020025786,ENSOART00020001764,17.446.15,ENSOART00020023339,ENSOART00020011344,ENSOART00020030261,6.318.2,2.157.2,1.362.2,5.843.8,7.170.65,1.714.7,ENSOART00020010916,ENSOART00020033992,ENSOART00020040358,1.362.4,ENSOART00020017061,17…
Biological Process	GO:0015821	methionine transport	1	4	0.0421	0.273	14.106.2
Biological Process	GO:0031930	mitochondria-nucleus signaling pathway	1	4	0.0421	0.273	12.147.3
Biological Process	GO:0051389	inactivation of MAPKK activity	1	4	0.0421	0.273	ENSOART00020008524
Biological Process	GO:0071947	protein deubiquitination involved in ubiquitin-dependent protein catabolic process	1	4	0.0421	0.273	ENSOART00020036216
Biological Process	GO:0089709	L-histidine transmembrane transport	1	4	0.0421	0.273	14.106.2
Biological Process	GO:0198738	cell-cell signaling by wnt	15	850	0.0418	0.273	ENSOART00020012977,ENSOART00020007607,ENSOART00020022021,ENSOART00020011090,ENSOART00020015377,ENSOART00020040342,ENSOART00020034466,19.308.7,ENSOART00020035058,3.1371.1,ENSOART00020001277,ENSOART00020035006,ENSOART00020036216,ENSOART00020021011,ENSOART00020024916
Biological Process	GO:1901373	lipid hydroperoxide transport	1	4	0.0421	0.273	ENSOART00020008061
Biological Process	GO:1902024	L-histidine transport	1	4	0.0421	0.273	14.106.2
Biological Process	GO:1903350	response to dopamine	1	4	0.0421	0.273	ENSOART00020007607
Biological Process	GO:1903351	cellular response to dopamine	1	4	0.0421	0.273	ENSOART00020007607
Biological Process	GO:1990519	mitochondrial pyrimidine nucleotide import	1	4	0.0421	0.273	12.147.3
Biological Process	GO:2000270	negative regulation of fibroblast apoptotic process	1	4	0.0421	0.273	ENSOART00020015634
Cellular Component	GO:0005584	collagen type I trimer	1	4	0.0421	0.273	ENSOART00020027615
Cellular Component	GO:0005674	transcription factor TFIIF complex	1	4	0.0421	0.273	5.610.2
Cellular Component	GO:1990589	ATF4-CREB1 transcription factor complex	1	4	0.0421	0.273	ENSOART00020020185
Molecular Function	GO:0004029	aldehyde dehydrogenase (NAD) activity	3	72	0.0421	0.273	17.222.1,ENSOART00020016234,ENSOART00020006723
Molecular Function	GO:0004618	phosphoglycerate kinase activity	1	4	0.0421	0.273	X.285.1
Molecular Function	GO:0005010	insulin-like growth factor-activated receptor activity	1	4	0.0421	0.273	ENSOART00020008524
Molecular Function	GO:0015191	L-methionine transmembrane transporter activity	1	4	0.0421	0.273	14.106.2
Molecular Function	GO:0015631	tubulin binding	12	632	0.041	0.273	ENSOART00020010564,3.807.20,10.37.4,19.514.16,2.1513.4,ENSOART00020033992,ENSOART00020033421,ENSOART00020023339,ENSOART00020001277,17.446.15,ENSOART00020036657,ENSOART00020012328
Molecular Function	GO:0033814	propanoyl-CoA C-acyltransferase activity	1	4	0.0421	0.273	ENSOART00020008061
Molecular Function	GO:0043865	methionine transmembrane transporter activity	1	4	0.0421	0.273	14.106.2
Molecular Function	GO:0047280	nicotinamide phosphoribosyltransferase activity	1	4	0.0421	0.273	4.115.2
Biological Process	GO:0006264	mitochondrial DNA replication	2	31	0.0433	0.274	5.617.1,12.147.3
Biological Process	GO:0006511	ubiquitin-dependent protein catabolic process	22	1383	0.0432	0.274	ENSOART00020011839,11.731.8,9.290.11,ENSOART00020022021,18.124.9,ENSOART00020011090,ENSOART00020020758,ENSOART00020020807,ENSOART00020034466,ENSOART00020025090,ENSOART00020015172,11.328.2,21.119.3,ENSOART00020020676,ENSOART00020015377,ENSOART00020011344,ENSOART00020018181,3.482.23,ENSOART00020001277,ENSOART00020007656,ENSOART00020036216,ENSOART00020022893
Biological Process	GO:0006812	cation transport	30	2013	0.0432	0.274	15.239.9,ENSOART00020005590,6.318.2,3.1426.3,ENSOART00020029023,15.29.4,11.270.3,17.462.4,X.351.21,ENSOART00020016577,ENSOART00020030261,ENSOART00020010564,ENSOART00020036134,5.26.2,14.106.2,23.125.2,2.1424.2,24.125.41,7.524.18,24.125.67,3.1486.5,2.1178.1,ENSOART00020007474,24.125.46,X.351.3,3.461.6,24.125.50,10.37.4,24.125.44,23.125.4
Biological Process	GO:0010663	positive regulation of striated muscle cell apoptotic process	2	31	0.0433	0.274	ENSOART00020030261,6.318.2
Biological Process	GO:0010666	positive regulation of cardiac muscle cell apoptotic process	2	31	0.0433	0.274	ENSOART00020030261,6.318.2
Biological Process	GO:0010881	regulation of cardiac muscle contraction by regulation of the release of sequestered calcium ion	2	31	0.0433	0.274	ENSOART00020030261,6.318.2
Biological Process	GO:0046325	negative regulation of glucose import	2	31	0.0433	0.274	ENSOART00020012977,2.679.1
Biological Process	GO:0046466	membrane lipid catabolic process	2	31	0.0433	0.274	8.56.2,ENSOART00020032638
Biological Process	GO:0090266	regulation of mitotic cell cycle spindle assembly checkpoint	2	31	0.0433	0.274	ENSOART00020038454,ENSOART00020023339
Biological Process	GO:1900227	positive regulation of NLRP3 inflammasome complex assembly	2	31	0.0433	0.274	4.78.7,4.78.17
Biological Process	GO:1903504	regulation of mitotic spindle checkpoint	2	31	0.0433	0.274	ENSOART00020023339,ENSOART00020038454
Cellular Component	GO:0016324	apical plasma membrane	9	429	0.0427	0.274	3.517.70,20.380.2,3.517.48,4.78.17,4.78.7,3.517.24,ENSOART00020009443,3.517.53,4.154.5
Cellular Component	GO:0016442	RISC complex	2	31	0.0433	0.274	ENSOART00020018134,ENSOART00020013008
Cellular Component	GO:0031090	organelle membrane	65	4922	0.0426	0.274	23.125.4,12.339.3,1.714.7,ENSOART00020010832,25.208.1,ENSOART00020003746,ENSOART00020007474,24.33.4,7.331.2,8.246.1,3.1486.5,5.26.2,ENSOART00020032529,ENSOART00020011344,26.152.10,ENSOART00020003749,PEKD01006040.1.1.1,ENSOART00020013575,ENSOART00020001277,2.1520.7,24.125.50,ENSOART00020016905,24.125.46,ENSOART00020017365,ENSOART00020037982,1.1409.8,16.229.6,23.125.2,13.567.1,23.284.4,ENSOART00020…
Cellular Component	GO:0031332	RNAi effector complex	2	31	0.0433	0.274	ENSOART00020013008,ENSOART00020018134
Cellular Component	GO:0035371	microtubule plus-end	2	31	0.0433	0.274	17.446.15,ENSOART00020036657
Cellular Component	GO:0044432	endoplasmic reticulum part	27	1771	0.0424	0.274	17.462.4,ENSOART00020011069,ENSOART00020003749,26.234.8,15.29.4,6.318.2,ENSOART00020028284,ENSOART00020013575,11.614.30,ENSOART00020033471,ENSOART00020008609,ENSOART00020022666,ENSOART00020030261,9.185.4,21.119.3,24.125.46,11.614.41,7.331.2,ENSOART00020017365,24.125.67,13.567.1,24.125.41,20.56.13,24.125.50,24.125.44,12.339.3,25.208.1
Molecular Function	GO:0016773	phosphotransferase activity, alcohol group as acceptor	28	1853	0.0431	0.274	3.517.24,ENSOART00020025174,ENSOART00020015634,ENSOART00020001277,6.318.2,3.517.53,12.356.2,ENSOART00020006788,7.75.5,ENSOART00020008524,ENSOART00020030261,19.552.4,ENSOART00020015377,3.517.48,2.1157.249,ENSOART00020037572,13.543.12,2.1157.251,2.1157.318,ENSOART00020024913,ENSOART00020040358,7.75.8,3.517.70,ENSOART00020003404,ENSOART00020003690,ENSOART00020029800,ENSOART00020012830,2.1359.3
Molecular Function	GO:0022857	transmembrane transporter activity	29	1930	0.0425	0.274	ENSOART00020004500,24.125.46,ENSOART00020007474,8.246.1,12.147.3,24.125.67,3.1486.5,2.1178.1,2.1424.2,23.125.2,24.125.41,25.308.3,23.125.4,24.125.50,24.125.44,3.461.6,17.462.4,11.270.3,ENSOART00020005590,ENSOART00020029023,3.1426.3,5.26.2,ENSOART00020006788,14.106.2,ENSOART00020012037,20.380.2,ENSOART00020017130,ENSOART00020041164,ENSOART00020016577
Biological Process	GO:0008152	metabolic process	271	23680	0.0435	0.275	ENSOART00020030024,18.183.22,ENSOART00020025174,23.284.4,ENSOART00020032538,ENSOART00020009443,ENSOART00020036134,19.552.4,ENSOART00020033421,ENSOART00020020379,7.524.18,ENSOART00020017864,ENSOART00020037438,ENSOART00020018134,19.308.7,ENSOART00020009572,ENSOART00020007607,7.75.8,ENSOART00020035058,ENSOART00020011344,ENSOART00020000203,5.26.2,ENSOART00020022666,20.298.5,ENSOART00020007474,24.33.4…
Biological Process	GO:0021591	ventricular system development	3	73	0.0436	0.276	2.1157.251,2.1157.249,2.1157.318
Molecular Function	GO:0022891	substrate-specific transmembrane transporter activity	27	1776	0.0437	0.276	3.461.6,24.125.44,24.125.50,23.125.4,25.308.3,2.1424.2,23.125.2,24.125.41,3.1486.5,24.125.67,2.1178.1,12.147.3,8.246.1,24.125.46,ENSOART00020007474,ENSOART00020004500,ENSOART00020016577,ENSOART00020017130,20.380.2,14.106.2,5.26.2,ENSOART00020006788,3.1426.3,ENSOART00020029023,ENSOART00020005590,11.270.3,17.462.4
Biological Process	GO:0072503	cellular divalent inorganic cation homeostasis	13	710	0.0437	0.276	24.125.50,4.78.17,10.37.4,24.125.44,ENSOART00020010564,ENSOART00020030261,ENSOART00020006788,6.318.2,24.125.67,24.125.41,7.524.18,4.78.7,24.125.46
Biological Process	GO:0000278	mitotic cell cycle	24	1541	0.0439	0.277	22.294.4,ENSOART00020034466,ENSOART00020023339,ENSOART00020017061,ENSOART00020022021,1.1775.2,ENSOART00020011090,ENSOART00020012830,X.351.3,ENSOART00020003746,ENSOART00020026220,ENSOART00020025001,ENSOART00020007656,6.318.2,ENSOART00020036657,ENSOART00020020379,ENSOART00020012037,ENSOART00020033421,ENSOART00020009205,ENSOART00020030261,X.351.21,ENSOART00020038454,ENSOART00020018181,19.514.16
Molecular Function	GO:0046961	proton-transporting ATPase activity, rotational mechanism	3	74	0.0451	0.284	23.125.4,3.1486.5,23.125.2
Molecular Function	GO:0003824	catalytic activity	176	14831	0.0453	0.285	15.166.2,3.517.48,ENSOART00020006788,3.1643.1,16.229.6,12.470.4,1.1409.8,1.1340.3,23.125.2,ENSOART00020037572,ENSOART00020013162,14.426.10,7.469.121,ENSOART00020017365,ENSOART00020028698,24.136.10,ENSOART00020017812,2.1520.7,21.131.7,ENSOART00020025655,5.632.12,7.469.116,ENSOART00020036216,ENSOART00020013575,8.56.2,ENSOART00020001277,ENSOART00020013008,ENSOART00020022818,ENSOART00020019052,26.234…
Biological Process	GO:0006108	malate metabolic process	2	32	0.0458	0.286	8.33.3,ENSOART00020001764
Biological Process	GO:0006862	nucleotide transport	2	32	0.0458	0.286	12.147.3,5.26.2
Biological Process	GO:0048872	homeostasis of number of cells	9	435	0.0458	0.286	11.614.41,11.614.30,ENSOART00020011090,ENSOART00020033471,ENSOART00020000200,ENSOART00020015284,ENSOART00020036134,ENSOART00020000203,1.1360.3
Biological Process	GO:0050684	regulation of mRNA processing	8	368	0.0457	0.286	ENSOART00020020259,1.1038.4,ENSOART00020022348,ENSOART00020032529,11.54.3,2.880.13,ENSOART00020040342,ENSOART00020005219
Biological Process	GO:1900225	regulation of NLRP3 inflammasome complex assembly	2	32	0.0458	0.286	4.78.17,4.78.7
Cellular Component	GO:0016580	Sin3 complex	2	32	0.0458	0.286	ENSOART00020007607,18.285.6
Molecular Function	GO:0030955	potassium ion binding	2	32	0.0458	0.286	7.75.8,7.75.5
Biological Process	GO:0032446	protein modification by small protein conjugation	27	1785	0.0459	0.286	ENSOART00020013162,7.524.18,ENSOART00020025090,ENSOART00020034466,18.183.24,11.328.2,21.119.3,5.140.8,5.140.15,ENSOART00020003746,ENSOART00020011839,11.731.8,ENSOART00020022021,9.290.11,18.124.9,18.183.22,ENSOART00020025001,ENSOART00020026220,ENSOART00020040342,ENSOART00020022893,1.1614.4,ENSOART00020028388,ENSOART00020011344,ENSOART00020030252,5.140.5,2.880.13,18.183.19
Biological Process	GO:0003299	muscle hypertrophy in response to stress	3	75	0.0466	0.289	11.164.6,11.164.4,ENSOART00020036134
Biological Process	GO:0014898	cardiac muscle hypertrophy in response to stress	3	75	0.0466	0.289	11.164.4,11.164.6,ENSOART00020036134
Biological Process	GO:0017004	cytochrome complex assembly	3	75	0.0466	0.289	ENSOART00020032256,ENSOART00020005590,12.147.3
Biological Process	GO:0071702	organic substance transport	62	4691	0.0465	0.289	ENSOART00020011090,3.1553.7,ENSOART00020037174,14.6.7,10.54.1,11.54.3,ENSOART00020037438,12.147.3,ENSOART00020025786,17.446.15,ENSOART00020023339,ENSOART00020033421,7.547.4,14.106.2,ENSOART00020017130,ENSOART00020005028,20.380.2,2.880.13,ENSOART00020012977,ENSOART00020015284,ENSOART00020041164,3.517.48,2.679.1,3.517.24,14.607.6,ENSOART00020009443,ENSOART00020008061,13.606.1,ENSOART00020036657,3.5…
Biological Process	GO:0034101	erythrocyte homeostasis	6	242	0.0467	0.289	ENSOART00020000200,ENSOART00020033471,ENSOART00020015284,11.614.41,11.614.30,ENSOART00020000203
Cellular Component	GO:1990204	oxidoreductase complex	8	370	0.0469	0.289	2.1520.7,ENSOART00020025655,23.284.4,4.196.11,ENSOART00020005590,16.229.6,ENSOART00020030024,1.1409.8
Biological Process	GO:1905114	cell surface receptor signaling pathway involved in cell-cell signaling	16	939	0.0472	0.291	ENSOART00020022021,ENSOART00020011090,ENSOART00020007607,19.308.7,ENSOART00020034466,ENSOART00020024916,ENSOART00020035006,ENSOART00020012977,ENSOART00020036134,ENSOART00020015377,3.1371.1,ENSOART00020035058,ENSOART00020040342,ENSOART00020036216,ENSOART00020021011,ENSOART00020001277
Biological Process	GO:0006607	NLS-bearing protein import into nucleus	2	33	0.0484	0.295	ENSOART00020003746,10.54.1
Biological Process	GO:0010829	negative regulation of glucose transport	2	33	0.0484	0.295	2.679.1,ENSOART00020012977
Biological Process	GO:0044070	regulation of anion transport	4	127	0.0479	0.295	1.8.1,25.308.3,ENSOART00020007474,ENSOART00020004500
Biological Process	GO:0050856	regulation of T cell receptor signaling pathway	2	33	0.0484	0.295	ENSOART00020011090,ENSOART00020015724
Biological Process	GO:0055082	cellular chemical homeostasis	20	1245	0.0481	0.295	ENSOART00020003746,24.125.50,10.37.4,24.125.44,ENSOART00020003404,24.125.41,7.524.18,ENSOART00020025786,24.125.67,3.1486.5,24.125.46,4.78.7,ENSOART00020030261,ENSOART00020010564,ENSOART00020036134,4.78.17,2.880.13,ENSOART00020006788,ENSOART00020015634,6.318.2
Biological Process	GO:0060420	regulation of heart growth	3	76	0.0482	0.295	ENSOART00020007607,ENSOART00020036134,20.425.2
Biological Process	GO:0098662	inorganic cation transmembrane transport	20	1246	0.0484	0.295	24.125.41,23.125.2,7.524.18,24.125.67,3.1486.5,2.1178.1,ENSOART00020007474,24.125.46,X.351.3,3.461.6,24.125.50,24.125.44,23.125.4,ENSOART00020005590,6.318.2,ENSOART00020029023,15.29.4,17.462.4,X.351.21,ENSOART00020030261
Cellular Component	GO:0000974	Prp19 complex	2	33	0.0484	0.295	5.124.3,ENSOART00020032529
Molecular Function	GO:0001047	core promoter binding	7	307	0.0482	0.295	ENSOART00020020185,3.1371.1,ENSOART00020007607,ENSOART00020036134,ENSOART00020024366,1.1038.4,12.1.1
Molecular Function	GO:0008443	phosphofructokinase activity	4	127	0.0479	0.295	3.517.48,3.517.53,3.517.24,3.517.70
Molecular Function	GO:0016405	CoA-ligase activity	2	33	0.0484	0.295	3.238.4,ENSOART00020014617
Molecular Function	GO:0051920	peroxiredoxin activity	2	33	0.0484	0.295	ENSOART00020000200,12.470.4
Biological Process	GO:0060255	regulation of macromolecule metabolic process	130	10686	0.0486	0.296	2.679.1,ENSOART00020009470,ENSOART00020025001,ENSOART00020005028,ENSOART00020020259,3.807.20,2.1157.318,2.1157.251,17.263.2,ENSOART00020022021,ENSOART00020015313,ENSOART00020040342,ENSOART00020031966,6.318.2,4.115.2,ENSOART00020033471,ENSOART00020015228,ENSOART00020009635,25.2.89,20.425.2,ENSOART00020015377,ENSOART00020030261,4.78.7,5.617.1,25.2.153,ENSOART00020037194,11.614.41,17.197.3,12.246.3,…
Biological Process	GO:0030307	positive regulation of cell growth	6	245	0.049	0.297	19.312.8,ENSOART00020033421,2.880.13,15.414.17,12.147.3,20.425.2
Biological Process	GO:0046785	microtubule polymerization	4	128	0.049	0.297	17.446.15,ENSOART00020036657,2.1513.4,ENSOART00020033421
Biological Process	GO:0044267	cellular protein metabolic process	119	9706	0.0493	0.297	14.321.1,11.731.8,ENSOART00020015724,ENSOART00020040358,ENSOART00020012830,5.617.1,21.119.3,4.78.7,25.119.7,18.183.24,12.246.3,14.413.1,13.543.12,ENSOART00020020807,12.246.5,ENSOART00020039632,3.482.23,12.356.2,ENSOART00020030252,2.1157.249,1.126.1,ENSOART00020037889,ENSOART00020021004,ENSOART00020020676,ENSOART00020030261,ENSOART00020015377,ENSOART00020009205,20.425.2,ENSOART00020026220,ENSOART0…
Biological Process	GO:0061053	somite development	5	185	0.0494	0.297	11.164.6,11.164.4,2.1157.251,2.1157.318,2.1157.249
Biological Process	GO:1901796	regulation of signal transduction by p53 class mediator	5	185	0.0494	0.297	ENSOART00020039632,12.246.5,2.880.13,ENSOART00020007607,12.246.3
Cellular Component	GO:0044420	extracellular matrix component	5	185	0.0494	0.297	22.294.4,ENSOART00020027615,ENSOART00020003690,ENSOART00020025001,ENSOART00020001731
Molecular Function	GO:0019955	cytokine binding	5	185	0.0494	0.297	ENSOART00020009470,ENSOART00020009635,11.164.4,11.164.6,ENSOART00020003690
Biological Process	GO:0014887	cardiac muscle adaptation	3	77	0.0497	0.299	ENSOART00020036134,11.164.4,11.164.6
Biological Process	GO:0048585	negative regulation of response to stimulus	34	2364	0.0497	0.299	10.37.4,1.714.7,ENSOART00020012830,ENSOART00020003690,ENSOART00020015724,21.119.3,5.140.15,25.119.7,11.328.2,5.140.5,ENSOART00020021004,ENSOART00020015377,20.425.2,3.482.23,ENSOART00020021011,ENSOART00020001277,ENSOART00020035058,ENSOART00020015746,ENSOART00020022021,ENSOART00020011090,ENSOART00020007607,ENSOART00020025786,25.308.3,ENSOART00020013162,ENSOART00020035006,5.140.8,ENSOART00020018963,…
Biological Process	GO:0008360	regulation of cell shape	8	375	0.0499	0.3	24.136.47,ENSOART00020015377,24.136.10,ENSOART00020006102,4.616.3,4.154.5,7.170.60,7.170.65
Biological Process	GO:0001868	regulation of complement activation, lectin pathway	1	5	0.0523	0.3	ENSOART00020009470
Biological Process	GO:0001869	negative regulation of complement activation, lectin pathway	1	5	0.0523	0.3	ENSOART00020009470
Biological Process	GO:0006867	asparagine transport	1	5	0.0523	0.3	14.106.2
Biological Process	GO:0008050	female courtship behavior	1	5	0.0523	0.3	ENSOART00020015284
Biological Process	GO:0010961	cellular magnesium ion homeostasis	1	5	0.0523	0.3	ENSOART00020006788
Biological Process	GO:0014910	regulation of smooth muscle cell migration	4	130	0.0514	0.3	7.170.65,7.170.60,ENSOART00020030261,6.318.2
Biological Process	GO:0032968	positive regulation of transcription elongation from RNA polymerase II promoter	2	34	0.0511	0.3	ENSOART00020040342,5.610.2
Biological Process	GO:0033168	conversion of ds siRNA to ss siRNA involved in RNA interference	1	5	0.0523	0.3	ENSOART00020018134
Biological Process	GO:0035523	protein K29-linked deubiquitination	1	5	0.0523	0.3	ENSOART00020036216
Biological Process	GO:0036091	positive regulation of transcription from RNA polymerase II promoter in response to oxidative stress	1	5	0.0523	0.3	ENSOART00020020185
Biological Process	GO:0036404	conversion of ds siRNA to ss siRNA	1	5	0.0523	0.3	ENSOART00020018134
Biological Process	GO:0044546	NLRP3 inflammasome complex assembly	2	34	0.0511	0.3	4.78.7,4.78.17
Biological Process	GO:0045925	positive regulation of female receptivity	1	5	0.0523	0.3	ENSOART00020015284
Biological Process	GO:0048936	peripheral nervous system neuron axonogenesis	1	5	0.0523	0.3	ENSOART00020025308
Biological Process	GO:0060998	regulation of dendritic spine development	4	130	0.0514	0.3	ENSOART00020036134,ENSOART00020013162,ENSOART00020007607,2.880.13
Biological Process	GO:0061709	reticulophagy	1	5	0.0523	0.3	ENSOART00020022666
Biological Process	GO:1901876	regulation of calcium ion binding	1	5	0.0523	0.3	15.29.4
Biological Process	GO:1901877	negative regulation of calcium ion binding	1	5	0.0523	0.3	15.29.4
Biological Process	GO:1903621	protein localization to photoreceptor connecting cilium	1	5	0.0523	0.3	ENSOART00020020281
Biological Process	GO:1904491	protein localization to ciliary transition zone	1	5	0.0523	0.3	ENSOART00020020281
Biological Process	GO:1990168	protein K33-linked deubiquitination	1	5	0.0523	0.3	ENSOART00020036216
Biological Process	GO:2000653	regulation of genetic imprinting	1	5	0.0523	0.3	ENSOART00020015634
Cellular Component	GO:0030867	rough endoplasmic reticulum membrane	2	34	0.0511	0.3	ENSOART00020011069,ENSOART00020028284
Cellular Component	GO:0031315	extrinsic component of mitochondrial outer membrane	1	5	0.0523	0.3	ENSOART00020015746
Cellular Component	GO:0044614	nuclear pore cytoplasmic filaments	1	5	0.0523	0.3	ENSOART00020003746
Cellular Component	GO:0045239	tricarboxylic acid cycle enzyme complex	2	34	0.0511	0.3	4.196.11,ENSOART00020025655
Cellular Component	GO:0097232	lamellar body membrane	1	5	0.0523	0.3	ENSOART00020041164
Cellular Component	GO:0097233	alveolar lamellar body membrane	1	5	0.0523	0.3	ENSOART00020041164
Molecular Function	GO:0001165	RNA polymerase I upstream control element sequence-specific DNA binding	1	5	0.0523	0.3	ENSOART00020024366
Molecular Function	GO:0001850	complement component C3a binding	1	5	0.0523	0.3	ENSOART00020015746
Molecular Function	GO:0001851	complement component C3b binding	1	5	0.0523	0.3	ENSOART00020015746
Molecular Function	GO:0002153	steroid receptor RNA activator RNA binding	1	5	0.0523	0.3	ENSOART00020015284
Molecular Function	GO:0003682	chromatin binding	16	949	0.051	0.3	ENSOART00020007607,ENSOART00020019901,ENSOART00020037438,22.294.4,ENSOART00020023339,ENSOART00020018879,20.298.5,ENSOART00020015284,ENSOART00020036134,ENSOART00020000203,12.1.1,18.285.6,14.607.6,3.1371.1,ENSOART00020031966,ENSOART00020025001
Molecular Function	GO:0004149	dihydrolipoyllysine-residue succinyltransferase activity	1	5	0.0523	0.3	ENSOART00020025655
Molecular Function	GO:0005290	L-histidine transmembrane transporter activity	1	5	0.0523	0.3	14.106.2
Molecular Function	GO:0008177	succinate dehydrogenase (ubiquinone) activity	2	34	0.0511	0.3	16.229.6,2.1520.7
Molecular Function	GO:0015182	L-asparagine transmembrane transporter activity	1	5	0.0523	0.3	14.106.2
Molecular Function	GO:0035851	Krueppel-associated box domain binding	1	5	0.0523	0.3	ENSOART00020007607
Molecular Function	GO:0045183	translation factor activity, non-nucleic acid binding	1	5	0.0523	0.3	ENSOART00020013162
Molecular Function	GO:0071209	U7 snRNA binding	1	5	0.0523	0.3	ENSOART00020040269
Molecular Function	GO:0072509	divalent inorganic cation transmembrane transporter activity	8	377	0.0512	0.3	24.125.41,24.125.67,24.125.46,17.462.4,3.461.6,24.125.44,24.125.50,ENSOART00020006788
Biological Process	GO:0097193	intrinsic apoptotic signaling pathway	11	587	0.0528	0.302	ENSOART00020018181,1.714.7,10.37.4,ENSOART00020010564,ENSOART00020011090,2.880.13,ENSOART00020007607,ENSOART00020001277,25.308.3,ENSOART00020028388,ENSOART00020020185
Cellular Component	GO:0032154	cleavage furrow	3	79	0.0529	0.302	ENSOART00020003749,1.8.1,4.154.5
Cellular Component	GO:0097610	cell surface furrow	3	79	0.0529	0.302	1.8.1,4.154.5,ENSOART00020003749
Molecular Function	GO:0036442	hydrogen-exporting ATPase activity	3	79	0.0529	0.302	23.125.4,3.1486.5,23.125.2
Biological Process	GO:0007077	mitotic nuclear envelope disassembly	2	35	0.0538	0.307	ENSOART00020003746,ENSOART00020009205
Biological Process	GO:0010564	regulation of cell cycle process	17	1032	0.0539	0.307	X.351.3,ENSOART00020012830,ENSOART00020022021,12.147.3,ENSOART00020017061,ENSOART00020023339,22.294.4,ENSOART00020034466,ENSOART00020038454,ENSOART00020018181,12.1.1,X.351.21,ENSOART00020030261,ENSOART00020020379,6.318.2,ENSOART00020025001,ENSOART00020026220
Biological Process	GO:0010870	positive regulation of receptor biosynthetic process	2	35	0.0538	0.307	ENSOART00020007607,2.880.13
Biological Process	GO:0006811	ion transport	39	2793	0.054	0.307	ENSOART00020007474,4.78.7,ENSOART00020004500,8.246.1,3.1486.5,24.125.67,2.1178.1,23.125.4,10.37.4,24.125.44,3.461.6,17.462.4,11.270.3,15.29.4,ENSOART00020005590,6.318.2,5.26.2,4.78.17,ENSOART00020016577,ENSOART00020030261,X.351.21,24.125.46,25.308.3,7.524.18,23.125.2,24.125.41,2.1424.2,24.125.50,X.351.3,ENSOART00020008061,ENSOART00020029023,3.1426.3,1.8.1,15.239.9,14.106.2,ENSOART00020006788,ENSO…
Biological Process	GO:0014902	myotube differentiation	8	382	0.0545	0.309	25.2.153,25.2.209,25.2.160,25.2.152,25.2.89,ENSOART00020015284,ENSOART00020036134,ENSOART00020030656
Biological Process	GO:0090329	regulation of DNA-dependent DNA replication	3	80	0.0546	0.309	ENSOART00020025001,22.294.4,5.617.1
Biological Process	GO:2001020	regulation of response to DNA damage stimulus	8	382	0.0545	0.309	10.37.4,ENSOART00020010564,20.425.2,ENSOART00020019901,12.246.5,2.880.13,12.246.3,ENSOART00020004928
Molecular Function	GO:0022892	substrate-specific transporter activity	31	2139	0.0545	0.309	8.246.1,24.125.46,ENSOART00020007474,ENSOART00020004500,25.308.3,2.1424.2,23.125.2,24.125.41,3.1486.5,24.125.67,2.1178.1,12.147.3,23.125.4,10.54.1,3.461.6,24.125.44,12.339.3,24.125.50,ENSOART00020008061,11.270.3,17.462.4,ENSOART00020029023,3.1426.3,ENSOART00020005590,20.380.2,ENSOART00020017130,14.106.2,1.1066.2,ENSOART00020006788,5.26.2,ENSOART00020016577
Biological Process	GO:1902578	single-organism localization	62	4741	0.0552	0.312	14.607.6,3.517.24,2.679.1,ENSOART00020008061,ENSOART00020009443,ENSOART00020029023,3.1426.3,13.606.1,3.517.53,1.8.1,ENSOART00020015634,14.106.2,7.547.4,ENSOART00020033421,ENSOART00020012977,ENSOART00020015284,2.880.13,ENSOART00020017130,20.380.2,3.517.48,ENSOART00020036134,ENSOART00020041164,ENSOART00020037438,ENSOART00020034466,17.446.15,12.147.3,ENSOART00020025786,7.524.18,ENSOART00020023339,EN…
Biological Process	GO:0001975	response to amphetamine	2	36	0.0566	0.312	ENSOART00020003746,ENSOART00020007607
Biological Process	GO:0006596	polyamine biosynthetic process	2	36	0.0566	0.312	ENSOART00020037174,7.547.4
Biological Process	GO:0006874	cellular calcium ion homeostasis	12	666	0.0565	0.312	ENSOART00020010564,ENSOART00020030261,10.37.4,24.125.44,4.78.17,24.125.50,4.78.7,24.125.46,7.524.18,24.125.41,24.125.67,6.318.2
Biological Process	GO:0009611	response to wounding	13	738	0.056	0.312	7.755.3,7.524.18,7.755.4,ENSOART00020012948,7.170.60,ENSOART00020018963,7.170.65,ENSOART00020003054,ENSOART00020011502,ENSOART00020007607,ENSOART00020033421,ENSOART00020014044,ENSOART00020008609
Biological Process	GO:0014823	response to activity	3	81	0.0563	0.312	7.524.18,12.460.4,2.880.13
Biological Process	GO:0019827	stem cell population maintenance	6	253	0.0556	0.312	10.37.4,ENSOART00020010564,ENSOART00020025001,ENSOART00020025758,22.294.4,ENSOART00020040342
Biological Process	GO:0030299	intestinal cholesterol absorption	2	36	0.0566	0.312	4.78.7,4.78.17
Biological Process	GO:0030516	regulation of axon extension	4	134	0.0562	0.312	ENSOART00020003054,ENSOART00020006102,19.312.8,ENSOART00020033421
Biological Process	GO:0030534	adult behavior	6	254	0.0565	0.312	ENSOART00020020758,ENSOART00020025308,ENSOART00020007607,2.157.2,ENSOART00020020807,ENSOART00020020676
Biological Process	GO:0031063	regulation of histone deacetylation	2	36	0.0566	0.312	ENSOART00020030261,6.318.2
Biological Process	GO:0043248	proteasome assembly	2	36	0.0566	0.312	ENSOART00020000287,ENSOART00020022021
Biological Process	GO:0051017	actin filament bundle assembly	6	254	0.0565	0.312	7.170.65,7.170.60,11.328.2,14.607.6,ENSOART00020002566,5.843.8
Biological Process	GO:0051051	negative regulation of transport	14	811	0.0557	0.312	ENSOART00020011090,7.547.4,ENSOART00020037174,ENSOART00020012977,ENSOART00020015284,ENSOART00020030261,2.679.1,ENSOART00020031398,ENSOART00020009443,15.29.4,ENSOART00020025786,6.318.2,17.197.3,15.239.9
Biological Process	GO:0071404	cellular response to low-density lipoprotein particle stimulus	2	36	0.0566	0.312	4.78.7,4.78.17
Biological Process	GO:0072507	divalent inorganic cation homeostasis	13	739	0.0565	0.312	24.125.46,4.78.7,7.524.18,24.125.41,24.125.67,6.318.2,ENSOART00020006788,ENSOART00020030261,ENSOART00020010564,24.125.44,10.37.4,4.78.17,24.125.50
Biological Process	GO:0090231	regulation of spindle checkpoint	2	36	0.0566	0.312	ENSOART00020023339,ENSOART00020038454
Biological Process	GO:0098856	intestinal lipid absorption	2	36	0.0566	0.312	4.78.7,4.78.17
Biological Process	GO:0099518	vesicle cytoskeletal trafficking	3	81	0.0563	0.312	14.607.6,ENSOART00020014044,ENSOART00020033421
Cellular Component	GO:0005853	eukaryotic translation elongation factor 1 complex	2	36	0.0566	0.312	3.367.1,ENSOART00020021670
Cellular Component	GO:0005892	acetylcholine-gated channel complex	2	36	0.0566	0.312	2.1424.2,11.270.3
Molecular Function	GO:0016635	oxidoreductase activity, acting on the CH-CH group of donors, quinone or related compound as acceptor	2	36	0.0566	0.312	2.1520.7,16.229.6
Molecular Function	GO:0046975	histone methyltransferase activity (H3-K36 specific)	2	36	0.0566	0.312	12.246.5,12.246.3
Cellular Component	GO:0044445	cytosolic part	15	888	0.0567	0.313	1.126.1,3.517.48,3.517.70,ENSOART00020005028,ENSOART00020034240,ENSOART00020020379,ENSOART00020014044,2.763.3,ENSOART00020033992,14.413.1,3.517.53,7.60.2,ENSOART00020036248,ENSOART00020025997,3.517.24
Biological Process	GO:1903313	positive regulation of mRNA metabolic process	4	135	0.0575	0.316	ENSOART00020020259,1.1038.4,ENSOART00020032529,ENSOART00020040342
Biological Process	GO:0009408	response to heat	9	456	0.0582	0.319	ENSOART00020041649,24.318.2,ENSOART00020023339,6.318.2,ENSOART00020007607,ENSOART00020030261,ENSOART00020003746,14.238.17,ENSOART00020032529
Biological Process	GO:0019222	regulation of metabolic process	139	11572	0.0582	0.319	17.263.2,2.1157.251,ENSOART00020032256,ENSOART00020001764,2.1157.318,ENSOART00020022021,ENSOART00020025001,ENSOART00020009470,2.679.1,ENSOART00020020259,3.807.20,ENSOART00020005028,ENSOART00020012977,12.246.3,17.197.3,ENSOART00020037194,11.614.41,25.2.153,5.617.1,4.78.7,ENSOART00020012830,ENSOART00020033992,4.115.2,6.318.2,ENSOART00020031966,ENSOART00020040342,ENSOART00020015313,ENSOART0002001537…
Biological Process	GO:0043603	cellular amide metabolic process	35	2480	0.0583	0.319	24.33.4,7.331.2,14.413.1,ENSOART00020010727,2.228.1,2.763.3,14.321.1,ENSOART00020016234,ENSOART00020021670,26.152.10,8.56.2,ENSOART00020028218,15.414.17,5.26.2,1.126.1,ENSOART00020032529,ENSOART00020037889,3.49.1,20.425.2,ENSOART00020018134,ENSOART00020025997,ENSOART00020037982,3.367.1,ENSOART00020017365,ENSOART00020013162,ENSOART00020023339,ENSOART00020032638,5.632.12,ENSOART00020011833,11.29.3,…
Biological Process	GO:0048524	positive regulation of viral process	5	194	0.0582	0.319	ENSOART00020032529,ENSOART00020025786,ENSOART00020017061,5.610.2,ENSOART00020015172
Biological Process	GO:0061572	actin filament bundle organization	6	256	0.0582	0.319	ENSOART00020002566,5.843.8,7.170.60,11.328.2,7.170.65,14.607.6
Biological Process	GO:0010677	negative regulation of cellular carbohydrate metabolic process	2	37	0.0594	0.321	ENSOART00020032256,ENSOART00020003746
Biological Process	GO:0021772	olfactory bulb development	2	37	0.0594	0.321	ENSOART00020001277,4.196.11
Biological Process	GO:0021988	olfactory lobe development	2	37	0.0594	0.321	4.196.11,ENSOART00020001277
Biological Process	GO:0022618	ribonucleoprotein complex assembly	11	599	0.0593	0.321	5.124.3,7.755.4,7.755.3,17.197.3,ENSOART00020040269,ENSOART00020005219,ENSOART00020018134,20.425.2,2.1359.3,ENSOART00020011833,2.763.3
Biological Process	GO:0031323	regulation of cellular metabolic process	128	10585	0.0589	0.321	17.263.2,2.1157.318,ENSOART00020032256,ENSOART00020001764,2.1157.251,ENSOART00020022021,ENSOART00020009470,2.679.1,ENSOART00020025001,ENSOART00020012977,ENSOART00020020259,3.807.20,11.614.41,ENSOART00020037194,5.617.1,4.78.7,12.246.3,17.197.3,ENSOART00020033992,ENSOART00020012830,ENSOART00020040342,ENSOART00020015313,4.115.2,ENSOART00020031966,6.318.2,ENSOART00020009635,ENSOART00020033471,ENSOART…
Biological Process	GO:0035376	sterol import	2	37	0.0594	0.321	4.78.7,4.78.17
Biological Process	GO:0070508	cholesterol import	2	37	0.0594	0.321	4.78.17,4.78.7
Biological Process	GO:0071402	cellular response to lipoprotein particle stimulus	2	37	0.0594	0.321	4.78.7,4.78.17
Biological Process	GO:2000104	negative regulation of DNA-dependent DNA replication	2	37	0.0594	0.321	ENSOART00020025001,22.294.4
Cellular Component	GO:0042405	nuclear inclusion body	2	37	0.0594	0.321	ENSOART00020023339,ENSOART00020003746
Cellular Component	GO:0044448	cell cortex part	6	257	0.0591	0.321	4.154.5,2.157.2,1.8.1,ENSOART00020010916,14.607.6,2.1513.4
Cellular Component	GO:0070822	Sin3-type complex	2	37	0.0594	0.321	ENSOART00020007607,18.285.6
Molecular Function	GO:0005215	transporter activity	36	2564	0.0587	0.321	24.125.46,24.125.41,2.1424.2,23.125.2,25.308.3,ENSOART00020023339,12.147.3,10.54.1,24.125.50,ENSOART00020008061,ENSOART00020029023,3.1426.3,ENSOART00020017130,20.380.2,ENSOART00020006788,14.106.2,ENSOART00020041164,8.246.1,ENSOART00020004500,PEKD01005845.1.1.2,ENSOART00020007474,24.125.67,3.1486.5,2.1178.1,23.125.4,3.461.6,12.339.3,24.125.44,11.270.3,26.152.10,17.462.4,ENSOART00020005590,1.1066.2…
Molecular Function	GO:0008641	small protein activating enzyme activity	2	37	0.0594	0.321	ENSOART00020028284,ENSOART00020026220
Biological Process	GO:0044766	multi-organism transport	3	83	0.0597	0.321	ENSOART00020025786,20.425.2,ENSOART00020003746
Biological Process	GO:1902579	multi-organism localization	3	83	0.0597	0.321	ENSOART00020003746,20.425.2,ENSOART00020025786
Biological Process	GO:0000349	generation of catalytic spliceosome for first transesterification step	1	6	0.0625	0.322	5.124.3
Biological Process	GO:0006344	maintenance of chromatin silencing	1	6	0.0625	0.322	ENSOART00020007607
Biological Process	GO:0006864	pyrimidine nucleotide transport	1	6	0.0625	0.322	12.147.3
Biological Process	GO:0006868	glutamine transport	1	6	0.0625	0.322	14.106.2
Biological Process	GO:0007619	courtship behavior	1	6	0.0625	0.322	ENSOART00020015284
Biological Process	GO:0009386	translational attenuation	1	6	0.0625	0.322	24.33.4
Biological Process	GO:0010835	regulation of protein ADP-ribosylation	1	6	0.0625	0.322	2.228.1
Biological Process	GO:0014904	myotube cell development	6	260	0.0618	0.322	25.2.152,ENSOART00020030656,25.2.89,25.2.160,25.2.209,25.2.153
Biological Process	GO:0032024	positive regulation of insulin secretion	4	138	0.0613	0.322	3.517.48,3.517.53,3.517.70,3.517.24
Biological Process	GO:0032483	regulation of Rab protein signal transduction	1	6	0.0625	0.322	1.388.3
Biological Process	GO:0033993	response to lipid	21	1364	0.0625	0.322	ENSOART00020007607,ENSOART00020020855,1.1038.4,ENSOART00020030656,25.2.153,25.2.160,4.78.7,ENSOART00020009635,25.2.89,2.880.13,ENSOART00020015284,12.1.1,ENSOART00020036134,4.78.17,ENSOART00020015746,25.2.209,ENSOART00020022893,2.679.1,3.1371.1,ENSOART00020025758,25.2.152
Biological Process	GO:0035583	sequestering of TGFbeta in extracellular matrix	1	6	0.0625	0.322	ENSOART00020003690
Biological Process	GO:0048741	skeletal muscle fiber development	6	258	0.06	0.322	25.2.152,ENSOART00020030656,25.2.89,25.2.160,25.2.209,25.2.153
Biological Process	GO:0051259	protein oligomerization	13	747	0.0604	0.322	4.154.5,6.318.2,3.517.53,ENSOART00020017061,3.517.24,11.328.2,3.517.48,ENSOART00020011502,ENSOART00020008524,ENSOART00020030261,ENSOART00020006788,ENSOART00020027615,3.517.70
Biological Process	GO:0051294	establishment of spindle orientation	2	38	0.0623	0.322	ENSOART00020033421,19.514.16
Biological Process	GO:0070346	positive regulation of fat cell proliferation	1	6	0.0625	0.322	2.679.1
Biological Process	GO:0070507	regulation of microtubule cytoskeleton organization	6	258	0.06	0.322	2.1513.4,ENSOART00020011090,ENSOART00020033209,ENSOART00020023339,ENSOART00020017061,17.446.15
Biological Process	GO:0070889	platelet alpha granule organization	1	6	0.0625	0.322	ENSOART00020012948
Biological Process	GO:0098727	maintenance of cell number	6	259	0.0609	0.322	ENSOART00020040342,22.294.4,10.37.4,ENSOART00020010564,ENSOART00020025758,ENSOART00020025001
Cellular Component	GO:0005687	U4 snRNP	2	38	0.0623	0.322	20.425.2,ENSOART00020040269
Cellular Component	GO:0005749	mitochondrial respiratory chain complex II, succinate dehydrogenase complex (ubiquinone)	2	38	0.0623	0.322	16.229.6,2.1520.7
Cellular Component	GO:0030141	secretory granule	9	461	0.0615	0.322	7.331.2,ENSOART00020009443,ENSOART00020012948,ENSOART00020025786,2.1513.4,ENSOART00020017130,ENSOART00020011502,ENSOART00020041164,ENSOART00020016905
Cellular Component	GO:0031410	cytoplasmic vesicle	40	2901	0.06	0.322	ENSOART00020035809,ENSOART00020016905,ENSOART00020035728,17.446.15,ENSOART00020025786,12.470.4,ENSOART00020041164,ENSOART00020010564,2.1513.4,ENSOART00020033421,ENSOART00020017130,ENSOART00020000154,ENSOART00020009326,ENSOART00020028284,ENSOART00020007656,15.239.9,ENSOART00020009443,10.37.4,ENSOART00020000200,X.720.2,11.719.2,ENSOART00020007474,ENSOART00020010301,7.331.2,11.328.2,ENSOART000200115…
Cellular Component	GO:0044429	mitochondrial part	33	2329	0.0619	0.322	2.1520.7,17.222.1,3.238.4,4.196.11,ENSOART00020037982,12.147.3,16.229.6,ENSOART00020032256,1.1409.8,23.125.2,25.308.3,23.284.4,ENSOART00020013551,ENSOART00020030024,ENSOART00020029023,23.125.4,ENSOART00020034576,13.480.3,1.714.7,2.1359.3,ENSOART00020007474,5.617.1,8.246.1,24.33.4,3.1486.5,2.1178.1,5.26.2,ENSOART00020037889,26.152.10,ENSOART00020015746,ENSOART00020005590,ENSOART00020001277,ENSOART…
Cellular Component	GO:0045257	succinate dehydrogenase complex (ubiquinone)	2	38	0.0623	0.322	2.1520.7,16.229.6
Cellular Component	GO:0045273	respiratory chain complex II	2	38	0.0623	0.322	16.229.6,2.1520.7
Cellular Component	GO:0045281	succinate dehydrogenase complex	2	38	0.0623	0.322	2.1520.7,16.229.6
Cellular Component	GO:0045283	fumarate reductase complex	2	38	0.0623	0.322	16.229.6,2.1520.7
Cellular Component	GO:0097708	intracellular vesicle	40	2903	0.0605	0.322	10.37.4,ENSOART00020000200,X.720.2,11.719.2,ENSOART00020010301,ENSOART00020007474,11.328.2,7.331.2,ENSOART00020040001,ENSOART00020032529,ENSOART00020011502,ENSOART00020030261,ENSOART00020011344,ENSOART00020014044,ENSOART00020008609,6.318.2,ENSOART00020012948,5.41.13,ENSOART00020001277,ENSOART00020013008,ENSOART00020015746,PEKD01006040.1.1.1,ENSOART00020003749,ENSOART00020035809,ENSOART00020016905…
Cellular Component	GO:1990590	ATF1-ATF4 transcription factor complex	1	6	0.0625	0.322	ENSOART00020020185
Molecular Function	GO:0000104	succinate dehydrogenase activity	2	38	0.0623	0.322	16.229.6,2.1520.7
Molecular Function	GO:0004068	aspartate 1-decarboxylase activity	1	6	0.0625	0.322	19.17.2
Molecular Function	GO:0004777	succinate-semialdehyde dehydrogenase (NAD+) activity	1	6	0.0625	0.322	ENSOART00020016234
Molecular Function	GO:0004782	sulfinoalanine decarboxylase activity	1	6	0.0625	0.322	19.17.2
Molecular Function	GO:0009013	succinate-semialdehyde dehydrogenase [NAD(P)+] activity	1	6	0.0625	0.322	ENSOART00020016234
Molecular Function	GO:0015186	L-glutamine transmembrane transporter activity	1	6	0.0625	0.322	14.106.2
Molecular Function	GO:0015218	pyrimidine nucleotide transmembrane transporter activity	1	6	0.0625	0.322	12.147.3
Molecular Function	GO:0016774	phosphotransferase activity, carboxyl group as acceptor	1	6	0.0625	0.322	X.285.1
Molecular Function	GO:0031871	proteinase activated receptor binding	1	6	0.0625	0.322	ENSOART00020015746
Molecular Function	GO:0042166	acetylcholine binding	2	38	0.0623	0.322	11.270.3,2.1424.2
Molecular Function	GO:0043532	angiostatin binding	1	6	0.0625	0.322	X.720.2
Molecular Function	GO:0055103	ligase regulator activity	1	6	0.0625	0.322	7.524.18
Molecular Function	GO:0070840	dynein complex binding	1	6	0.0625	0.322	ENSOART00020023339
Cellular Component	GO:0009295	nucleoid	4	139	0.0626	0.322	25.308.3,2.1359.3,3.1486.5,ENSOART00020007474
Cellular Component	GO:0042645	mitochondrial nucleoid	4	139	0.0626	0.322	ENSOART00020007474,25.308.3,2.1359.3,3.1486.5
Biological Process	GO:0010604	positive regulation of macromolecule metabolic process	67	5212	0.0628	0.323	ENSOART00020028388,7.755.4,11.614.30,ENSOART00020001277,4.78.17,ENSOART00020032529,ENSOART00020020185,11.328.2,ENSOART00020018879,7.755.3,ENSOART00020020855,ENSOART00020034576,1.1038.4,ENSOART00020029800,ENSOART00020015634,15.239.9,ENSOART00020025758,7.547.4,2.880.13,ENSOART00020006102,ENSOART00020015284,ENSOART00020006678,ENSOART00020036134,19.552.4,ENSOART00020013162,7.524.18,5.632.12,ENSOART00…
Biological Process	GO:0070536	protein K63-linked deubiquitination	3	85	0.0632	0.324	ENSOART00020011090,ENSOART00020007656,ENSOART00020036216
Molecular Function	GO:0042802	identical protein binding	39	2832	0.0637	0.327	4.115.2,ENSOART00020001277,ENSOART00020031966,6.318.2,7.170.65,3.49.1,ENSOART00020030261,20.425.2,ENSOART00020003058,ENSOART00020011502,2.1157.249,ENSOART00020040001,ENSOART00020015228,ENSOART00020014044,11.719.2,7.170.60,3.517.70,ENSOART00020000200,ENSOART00020010916,2.1389.9,4.154.5,3.517.53,ENSOART00020009443,3.517.24,14.607.6,19.552.4,ENSOART00020020259,23.105.8,3.517.48,ENSOART00020015284,EN…
Biological Process	GO:0014909	smooth muscle cell migration	4	140	0.0639	0.328	ENSOART00020030261,6.318.2,7.170.60,7.170.65
Biological Process	GO:0071705	nitrogen compound transport	54	4100	0.064	0.328	19.312.8,ENSOART00020014044,5.26.2,1.1066.2,ENSOART00020003058,1.126.1,ENSOART00020032529,4.78.17,20.425.2,ENSOART00020016577,ENSOART00020011344,ENSOART00020003749,ENSOART00020011069,ENSOART00020012948,7.755.4,2.763.3,ENSOART00020000200,ENSOART00020040358,3.517.70,12.339.3,ENSOART00020029800,ENSOART00020003746,ENSOART00020010301,4.78.7,ENSOART00020031398,7.331.2,ENSOART00020037194,7.755.3,ENSOART…
Biological Process	GO:0018210	peptidyl-threonine modification	5	200	0.0645	0.329	ENSOART00020025174,6.318.2,ENSOART00020001277,ENSOART00020030261,25.208.1
Biological Process	GO:0031109	microtubule polymerization or depolymerization	5	200	0.0645	0.329	ENSOART00020033421,2.1513.4,ENSOART00020033209,ENSOART00020036657,17.446.15
Cellular Component	GO:0005819	spindle	11	608	0.0644	0.329	ENSOART00020011090,ENSOART00020033421,ENSOART00020038454,19.514.16,22.294.4,ENSOART00020012328,1.8.1,ENSOART00020023339,ENSOART00020025001,4.154.5,ENSOART00020036657
Cellular Component	GO:0031012	extracellular matrix	16	981	0.0645	0.329	ENSOART00020036248,ENSOART00020025001,2.880.13,ENSOART00020034240,ENSOART00020027615,ENSOART00020032529,1.126.1,ENSOART00020011502,22.294.4,1.1340.3,3.1486.5,5.632.12,2.763.3,ENSOART00020000200,ENSOART00020003690,ENSOART00020001731
Biological Process	GO:0009437	carnitine metabolic process	2	39	0.0652	0.33	3.953.10,3.953.2
Biological Process	GO:0009952	anterior/posterior pattern specification	7	329	0.0649	0.33	2.1157.251,2.1157.318,2.1157.249,ENSOART00020035006,11.164.6,11.164.4,ENSOART00020035058
Biological Process	GO:0010452	histone H3-K36 methylation	2	39	0.0652	0.33	12.246.3,12.246.5
Biological Process	GO:0032400	melanosome localization	2	39	0.0652	0.33	ENSOART00020012948,ENSOART00020014044
Biological Process	GO:0051875	pigment granule localization	2	39	0.0652	0.33	ENSOART00020012948,ENSOART00020014044
Biological Process	GO:0060236	regulation of mitotic spindle organization	2	39	0.0652	0.33	ENSOART00020023339,ENSOART00020017061
Biological Process	GO:1901844	regulation of cell communication by electrical coupling involved in cardiac conduction	2	39	0.0652	0.33	ENSOART00020030261,6.318.2
Molecular Function	GO:0004176	ATP-dependent peptidase activity	2	39	0.0652	0.33	5.617.1,ENSOART00020013551
Biological Process	GO:0002262	myeloid cell homeostasis	6	264	0.0655	0.331	ENSOART00020000203,11.614.30,11.614.41,ENSOART00020015284,ENSOART00020000200,ENSOART00020033471
Biological Process	GO:1902600	hydrogen ion transmembrane transport	6	264	0.0655	0.331	2.1178.1,ENSOART00020029023,3.1486.5,ENSOART00020005590,23.125.2,23.125.4
Biological Process	GO:0070266	necroptotic process	3	87	0.0668	0.337	26.152.10,ENSOART00020011090,ENSOART00020006788
Biological Process	GO:0009266	response to temperature stimulus	10	540	0.0669	0.337	ENSOART00020023339,6.318.2,ENSOART00020041649,24.318.2,ENSOART00020003746,ENSOART00020030261,ENSOART00020032529,14.238.17,ENSOART00020007607,ENSOART00020015284
Biological Process	GO:0048024	regulation of mRNA splicing, via spliceosome	6	266	0.0674	0.339	ENSOART00020032529,1.1038.4,ENSOART00020020259,2.880.13,ENSOART00020005219,11.54.3
Biological Process	GO:0097305	response to alcohol	6	266	0.0674	0.339	ENSOART00020007607,2.880.13,ENSOART00020015746,ENSOART00020020758,ENSOART00020020676,ENSOART00020020807
Biological Process	GO:0055074	calcium ion homeostasis	12	687	0.0678	0.341	ENSOART00020010564,ENSOART00020030261,4.78.17,24.125.50,10.37.4,24.125.44,24.125.41,7.524.18,6.318.2,24.125.67,24.125.46,4.78.7
Biological Process	GO:0006123	mitochondrial electron transport, cytochrome c to oxygen	2	40	0.0682	0.341	ENSOART00020021692,ENSOART00020034576
Biological Process	GO:0015813	L-glutamate transport	2	40	0.0682	0.341	14.106.2,1.8.1
Biological Process	GO:0071236	cellular response to antibiotic	2	40	0.0682	0.341	ENSOART00020007607,ENSOART00020036134
Biological Process	GO:0090224	regulation of spindle organization	2	40	0.0682	0.341	ENSOART00020017061,ENSOART00020023339
Cellular Component	GO:0031594	neuromuscular junction	4	143	0.068	0.341	2.1389.48,2.1389.9,ENSOART00020030261,6.318.2
Biological Process	GO:0060048	cardiac muscle contraction	9	471	0.0683	0.341	6.318.2,2.1157.251,2.1157.318,11.164.6,11.164.4,7.170.60,7.170.65,2.1157.249,ENSOART00020030261
Cellular Component	GO:0044391	ribosomal subunit	12	688	0.0684	0.341	ENSOART00020037889,1.126.1,ENSOART00020005028,ENSOART00020020379,ENSOART00020034240,14.321.1,2.763.3,14.413.1,7.60.2,ENSOART00020036248,ENSOART00020037982,ENSOART00020025997
Biological Process	GO:0070296	sarcoplasmic reticulum calcium ion transport	3	88	0.0686	0.342	15.29.4,ENSOART00020030261,6.318.2
Biological Process	GO:0010771	negative regulation of cell morphogenesis involved in differentiation	4	144	0.0694	0.346	ENSOART00020006102,ENSOART00020031398,14.607.6,ENSOART00020003054
Biological Process	GO:1901135	carbohydrate derivative metabolic process	34	2437	0.0694	0.346	ENSOART00020030024,3.517.53,ENSOART00020029023,23.284.4,2.679.1,3.517.24,15.166.2,3.517.48,3.807.20,7.75.5,ENSOART00020006678,16.229.6,12.147.3,23.125.2,4.196.11,24.136.10,21.131.7,7.75.8,ENSOART00020005590,ENSOART00020013575,ENSOART00020021692,X.285.1,ENSOART00020032529,24.136.47,3.1486.5,2.1178.1,3.803.7,ENSOART00020016234,ENSOART00020034576,25.208.1,ENSOART00020003404,2.228.1,3.517.70,23.125.4
Biological Process	GO:0002378	immunoglobulin biosynthetic process	1	7	0.0725	0.347	25.208.1
Biological Process	GO:0002920	regulation of humoral immune response	2	41	0.0712	0.347	ENSOART00020009470,ENSOART00020015746
Biological Process	GO:0006404	RNA import into nucleus	1	7	0.0725	0.347	ENSOART00020023339
Biological Process	GO:0006941	striated muscle contraction	12	691	0.0701	0.347	21.190.59,2.1157.249,24.136.47,24.136.10,ENSOART00020030261,11.164.6,11.164.4,7.170.60,7.170.65,6.318.2,2.1157.251,2.1157.318
Biological Process	GO:0006956	complement activation	3	89	0.0704	0.347	ENSOART00020015746,3.1643.1,ENSOART00020009470
Biological Process	GO:0007174	epidermal growth factor catabolic process	1	7	0.0725	0.347	ENSOART00020025786
Biological Process	GO:0009450	gamma-aminobutyric acid catabolic process	1	7	0.0725	0.347	ENSOART00020016234
Biological Process	GO:0010882	regulation of cardiac muscle contraction by calcium ion signaling	2	41	0.0712	0.347	ENSOART00020030261,6.318.2
Biological Process	GO:0014717	regulation of satellite cell activation involved in skeletal muscle regeneration	1	7	0.0725	0.347	7.524.18
Biological Process	GO:0014718	positive regulation of satellite cell activation involved in skeletal muscle regeneration	1	7	0.0725	0.347	7.524.18
Biological Process	GO:0014901	satellite cell activation involved in skeletal muscle regeneration	1	7	0.0725	0.347	7.524.18
Biological Process	GO:0015800	acidic amino acid transport	2	41	0.0712	0.347	1.8.1,14.106.2
Biological Process	GO:0030007	cellular potassium ion homeostasis	2	41	0.0712	0.347	6.318.2,ENSOART00020030261
Biological Process	GO:0044708	single-organism behavior	10	548	0.0722	0.347	ENSOART00020020807,2.157.2,ENSOART00020007474,ENSOART00020020676,ENSOART00020036134,ENSOART00020021004,ENSOART00020015284,ENSOART00020007607,ENSOART00020025308,ENSOART00020020758
Biological Process	GO:0045116	protein neddylation	2	41	0.0712	0.347	ENSOART00020030252,ENSOART00020026220
Biological Process	GO:0045924	regulation of female receptivity	1	7	0.0725	0.347	ENSOART00020015284
Biological Process	GO:0051012	microtubule sliding	1	7	0.0725	0.347	19.514.16
Biological Process	GO:0060907	positive regulation of macrophage cytokine production	1	7	0.0725	0.347	ENSOART00020024916
Biological Process	GO:0061051	positive regulation of cell growth involved in cardiac muscle cell development	1	7	0.0725	0.347	20.425.2
Biological Process	GO:0070202	regulation of establishment of protein localization to chromosome	1	7	0.0725	0.347	ENSOART00020033992
Biological Process	GO:0070203	regulation of establishment of protein localization to telomere	1	7	0.0725	0.347	ENSOART00020033992
Biological Process	GO:1904851	positive regulation of establishment of protein localization to telomere	1	7	0.0725	0.347	ENSOART00020033992
Biological Process	GO:1904978	regulation of endosome organization	1	7	0.0725	0.347	ENSOART00020025786
Biological Process	GO:1904979	negative regulation of endosome organization	1	7	0.0725	0.347	ENSOART00020025786
Biological Process	GO:1905365	regulation of intralumenal vesicle formation	1	7	0.0725	0.347	ENSOART00020025786
Biological Process	GO:1905366	negative regulation of intralumenal vesicle formation	1	7	0.0725	0.347	ENSOART00020025786
Biological Process	GO:2001274	negative regulation of glucose import in response to insulin stimulus	1	7	0.0725	0.347	2.679.1
Cellular Component	GO:0000795	synaptonemal complex	2	41	0.0712	0.347	22.294.4,ENSOART00020025001
Cellular Component	GO:0012505	endomembrane system	81	6477	0.0712	0.347	20.168.7,ENSOART00020041164,ENSOART00020017130,2.1513.4,ENSOART00020007656,13.606.1,ENSOART00020035728,ENSOART00020035809,14.6.7,10.54.1,24.125.41,ENSOART00020023339,ENSOART00020025786,3.367.1,ENSOART00020015377,ENSOART00020030261,9.185.4,ENSOART00020009205,ENSOART00020021004,ENSOART00020003058,ENSOART00020009635,1.1066.2,ENSOART00020014044,19.312.8,ENSOART00020008609,ENSOART00020033471,6.318.2,E…
Cellular Component	GO:0071595	Nem1-Spo7 phosphatase complex	1	7	0.0725	0.347	ENSOART00020009205
Cellular Component	GO:0098575	lumenal side of lysosomal membrane	1	7	0.0725	0.347	ENSOART00020032529
Cellular Component	GO:0099086	synaptonemal structure	2	41	0.0712	0.347	ENSOART00020025001,22.294.4
Molecular Function	GO:0003924	GTPase activity	10	547	0.0715	0.347	1.8.1,ENSOART00020001277,ENSOART00020025786,3.1680.1,ENSOART00020011069,ENSOART00020003749,ENSOART00020001524,1.714.7,5.632.12,3.1680.4
Molecular Function	GO:0015190	L-leucine transmembrane transporter activity	1	7	0.0725	0.347	14.106.2
Molecular Function	GO:0015464	acetylcholine receptor activity	2	41	0.0712	0.347	2.1424.2,11.270.3
Molecular Function	GO:0015658	branched-chain amino acid transmembrane transporter activity	1	7	0.0725	0.347	14.106.2
Molecular Function	GO:0016406	carnitine O-acyltransferase activity	2	41	0.0712	0.347	3.953.2,3.953.10
Molecular Function	GO:0016751	S-succinyltransferase activity	1	7	0.0725	0.347	ENSOART00020025655
Molecular Function	GO:0019959	interleukin-8 binding	1	7	0.0725	0.347	ENSOART00020009470
Molecular Function	GO:0050436	microfibril binding	1	7	0.0725	0.347	ENSOART00020003690
Molecular Function	GO:0097602	cullin family protein binding	2	41	0.0712	0.347	ENSOART00020034466,ENSOART00020030252
Biological Process	GO:0006807	nitrogen compound metabolic process	229	19968	0.0731	0.349	15.166.2,11.29.3,14.607.6,ENSOART00020025758,ENSOART00020029023,2.880.13,ENSOART00020000154,3.1643.1,ENSOART00020006788,7.547.4,3.517.48,ENSOART00020017365,23.125.2,ENSOART00020037572,ENSOART00020013162,16.229.6,5.632.12,ENSOART00020032780,21.131.7,ENSOART00020025655,3.1553.7,21.139.7,24.136.10,ENSOART00020011833,ENSOART00020019052,26.234.8,ENSOART00020021670,ENSOART00020013008,ENSOART00020028388…
Cellular Component	GO:0099503	secretory vesicle	12	696	0.0731	0.349	ENSOART00020001277,ENSOART00020025786,ENSOART00020012948,ENSOART00020009443,7.331.2,ENSOART00020007474,ENSOART00020016905,ENSOART00020041164,ENSOART00020011502,ENSOART00020017130,ENSOART00020033421,2.1513.4
Biological Process	GO:0006623	protein targeting to vacuole	3	91	0.0742	0.35	ENSOART00020032529,ENSOART00020025786,ENSOART00020003058
Biological Process	GO:0007032	endosome organization	3	91	0.0742	0.35	ENSOART00020007656,ENSOART00020025786,ENSOART00020012948
Biological Process	GO:0009309	amine biosynthetic process	2	42	0.0743	0.35	ENSOART00020037174,7.547.4
Biological Process	GO:0010661	positive regulation of muscle cell apoptotic process	2	42	0.0743	0.35	6.318.2,ENSOART00020030261
Biological Process	GO:0030916	otic vesicle formation	2	42	0.0743	0.35	11.164.4,11.164.6
Biological Process	GO:0033032	regulation of myeloid cell apoptotic process	2	42	0.0743	0.35	ENSOART00020036134,ENSOART00020015284
Biological Process	GO:0042401	cellular biogenic amine biosynthetic process	2	42	0.0743	0.35	ENSOART00020037174,7.547.4
Biological Process	GO:0044241	lipid digestion	2	42	0.0743	0.35	4.78.7,4.78.17
Biological Process	GO:0044265	cellular macromolecule catabolic process	32	2286	0.074	0.35	ENSOART00020034466,ENSOART00020018134,ENSOART00020037572,ENSOART00020025786,ENSOART00020011839,9.290.11,ENSOART00020022021,ENSOART00020020758,18.124.9,ENSOART00020011090,ENSOART00020022893,ENSOART00020013551,ENSOART00020007656,ENSOART00020028284,ENSOART00020005028,ENSOART00020018181,ENSOART00020025090,ENSOART00020015172,11.328.2,21.119.3,5.617.1,ENSOART00020020807,11.731.8,2.763.3,ENSOART00020013…
Biological Process	GO:0055098	response to low-density lipoprotein particle	2	42	0.0743	0.35	4.78.17,4.78.7
Biological Process	GO:0071498	cellular response to fluid shear stress	2	42	0.0743	0.35	ENSOART00020036134,3.49.1
Biological Process	GO:0072666	establishment of protein localization to vacuole	3	91	0.0742	0.35	ENSOART00020025786,ENSOART00020032529,ENSOART00020003058
Biological Process	GO:0090066	regulation of anatomical structure size	14	847	0.0735	0.35	ENSOART00020028450,1.362.9,1.362.2,2.157.2,1.362.4,7.170.60,7.170.65,ENSOART00020003054,1.362.11,ENSOART00020006102,ENSOART00020033421,ENSOART00020010916,19.312.8,2.1513.4
Molecular Function	GO:0015078	hydrogen ion transmembrane transporter activity	6	273	0.0743	0.35	23.125.4,23.125.2,2.1178.1,ENSOART00020029023,3.1486.5,ENSOART00020005590
Molecular Function	GO:0050998	nitric-oxide synthase binding	2	42	0.0743	0.35	6.318.2,ENSOART00020030261
Biological Process	GO:0031123	RNA 3'-end processing	6	274	0.0753	0.355	ENSOART00020022348,7.755.4,7.755.3,20.425.2,ENSOART00020040342,11.54.3
Biological Process	GO:0055024	regulation of cardiac muscle tissue development	3	92	0.0761	0.358	ENSOART00020007607,ENSOART00020036134,20.425.2
Biological Process	GO:0098609	cell-cell adhesion	20	1319	0.0763	0.358	12.470.4,5.632.12,ENSOART00020015724,ENSOART00020000200,ENSOART00020011090,ENSOART00020035728,ENSOART00020035809,21.62.8,PEKD01006040.1.1.1,ENSOART00020013008,1.8.1,ENSOART00020012948,15.414.17,ENSOART00020036657,4.154.5,2.880.13,ENSOART00020024890,ENSOART00020015228,3.49.1,ENSOART00020032529
Molecular Function	GO:0015075	ion transmembrane transporter activity	24	1639	0.0763	0.358	ENSOART00020016577,5.26.2,ENSOART00020006788,14.106.2,ENSOART00020005590,3.1426.3,ENSOART00020029023,11.270.3,17.462.4,3.461.6,24.125.50,24.125.44,23.125.4,23.125.2,24.125.41,2.1424.2,25.308.3,3.1486.5,2.1178.1,24.125.67,8.246.1,ENSOART00020004500,ENSOART00020007474,24.125.46
Biological Process	GO:0006637	acyl-CoA metabolic process	4	149	0.0765	0.359	3.238.4,ENSOART00020025655,26.234.8,8.246.1
Biological Process	GO:0035383	thioester metabolic process	4	149	0.0765	0.359	3.238.4,ENSOART00020025655,26.234.8,8.246.1
Biological Process	GO:0002673	regulation of acute inflammatory response	2	43	0.0773	0.361	ENSOART00020015746,ENSOART00020009470
Biological Process	GO:0051293	establishment of spindle localization	2	43	0.0773	0.361	19.514.16,ENSOART00020033421
Biological Process	GO:1902074	response to salt	2	43	0.0773	0.361	ENSOART00020037194,2.880.13
Cellular Component	GO:0032391	photoreceptor connecting cilium	2	43	0.0773	0.361	1.8.1,ENSOART00020020281
Biological Process	GO:0015807	L-amino acid transport	3	93	0.0781	0.363	14.106.2,1.8.1,ENSOART00020016577
Biological Process	GO:0044772	mitotic cell cycle phase transition	13	779	0.0779	0.363	ENSOART00020026220,ENSOART00020034466,6.318.2,ENSOART00020036657,ENSOART00020023339,ENSOART00020022021,ENSOART00020020379,ENSOART00020018181,ENSOART00020038454,X.351.21,X.351.3,ENSOART00020030261,ENSOART00020012830
Cellular Component	GO:0042995	cell projection	43	3220	0.0781	0.363	ENSOART00020011090,ENSOART00020030656,ENSOART00020013162,ENSOART00020025786,25.340.5,2.880.13,14.106.2,2.1513.4,ENSOART00020006788,ENSOART00020033421,19.552.4,3.517.48,14.607.6,3.517.24,ENSOART00020002733,1.8.1,ENSOART00020015634,ENSOART00020028450,3.517.53,4.154.5,X.720.2,3.517.70,ENSOART00020010916,25.2.153,25.2.160,7.170.60,ENSOART00020020185,4.78.7,ENSOART00020010301,25.139.15,25.2.89,25.2.14…
Molecular Function	GO:0070063	RNA polymerase binding	3	93	0.0781	0.363	12.246.3,ENSOART00020040342,12.246.5
Biological Process	GO:0006606	protein import into nucleus	9	485	0.0786	0.364	ENSOART00020037438,ENSOART00020023339,1.1066.2,ENSOART00020011090,ENSOART00020000200,10.54.1,ENSOART00020015284,1.126.1,ENSOART00020003746
Biological Process	GO:0044744	protein targeting to nucleus	9	485	0.0786	0.364	ENSOART00020015284,10.54.1,ENSOART00020000200,ENSOART00020011090,1.1066.2,ENSOART00020003746,1.126.1,ENSOART00020037438,ENSOART00020023339
Biological Process	GO:1902593	single-organism nuclear import	9	485	0.0786	0.364	ENSOART00020023339,ENSOART00020037438,ENSOART00020003746,1.126.1,ENSOART00020015284,10.54.1,ENSOART00020000200,1.1066.2,ENSOART00020011090
Molecular Function	GO:0001046	core promoter sequence-specific DNA binding	5	212	0.0784	0.364	ENSOART00020007607,ENSOART00020020185,1.1038.4,ENSOART00020024366,ENSOART00020036134
Molecular Function	GO:0008234	cysteine-type peptidase activity	8	414	0.0786	0.364	ENSOART00020011090,ENSOART00020020758,ENSOART00020020676,7.524.18,ENSOART00020007656,ENSOART00020017864,ENSOART00020020807,ENSOART00020036216
Biological Process	GO:0010033	response to organic substance	59	4593	0.0789	0.365	3.1371.1,25.2.209,11.270.3,ENSOART00020015746,ENSOART00020031966,6.318.2,25.2.152,7.755.4,ENSOART00020008609,ENSOART00020009635,25.2.89,4.78.17,ENSOART00020032529,ENSOART00020020676,ENSOART00020030261,ENSOART00020011344,ENSOART00020020185,4.78.7,21.119.3,25.2.160,25.2.153,25.119.7,ENSOART00020037194,ENSOART00020023527,7.755.3,ENSOART00020002566,ENSOART00020020807,ENSOART00020020855,ENSOART0002001…
Biological Process	GO:0006083	acetate metabolic process	1	8	0.0824	0.366	ENSOART00020016234
Biological Process	GO:0007064	mitotic sister chromatid cohesion	2	44	0.0805	0.366	22.294.4,ENSOART00020025001
Biological Process	GO:0007100	mitotic centrosome separation	1	8	0.0824	0.366	ENSOART00020033421
Biological Process	GO:0010693	negative regulation of alkaline phosphatase activity	1	8	0.0824	0.366	ENSOART00020006102
Biological Process	GO:0014744	positive regulation of muscle adaptation	1	8	0.0824	0.366	12.1.1
Biological Process	GO:0014850	response to muscle activity	2	44	0.0805	0.366	7.524.18,12.460.4
Biological Process	GO:0016925	protein sumoylation	4	152	0.0809	0.366	2.880.13,7.524.18,ENSOART00020003746,ENSOART00020025001
Biological Process	GO:0021766	hippocampus development	4	151	0.0795	0.366	ENSOART00020007607,2.880.13,4.196.11,ENSOART00020036134
Biological Process	GO:0030050	vesicle transport along actin filament	1	8	0.0824	0.366	14.607.6
Biological Process	GO:0030218	erythrocyte differentiation	5	215	0.082	0.366	11.614.30,ENSOART00020000203,ENSOART00020033471,ENSOART00020015284,11.614.41
Biological Process	GO:0031990	mRNA export from nucleus in response to heat stress	1	8	0.0824	0.366	ENSOART00020023339
Biological Process	GO:0032042	mitochondrial DNA metabolic process	2	44	0.0805	0.366	12.147.3,5.617.1
Biological Process	GO:0033314	mitotic DNA replication checkpoint	1	8	0.0824	0.366	ENSOART00020026220
Biological Process	GO:0035581	sequestering of extracellular ligand from receptor	1	8	0.0824	0.366	ENSOART00020003690
Biological Process	GO:0044539	long-chain fatty acid import	2	44	0.0805	0.366	4.78.17,4.78.7
Biological Process	GO:0048170	positive regulation of long-term neuronal synaptic plasticity	1	8	0.0824	0.366	ENSOART00020013162
Biological Process	GO:0048549	positive regulation of pinocytosis	1	8	0.0824	0.366	14.607.6
Biological Process	GO:0050771	negative regulation of axonogenesis	3	94	0.0801	0.366	ENSOART00020003054,ENSOART00020006102,ENSOART00020031398
Biological Process	GO:0050790	regulation of catalytic activity	50	3828	0.0814	0.366	5.610.2,ENSOART00020033209,ENSOART00020032780,ENSOART00020022021,ENSOART00020037174,2.1157.318,ENSOART00020032256,ENSOART00020024916,2.786.7,2.1157.251,7.524.18,ENSOART00020013162,5.140.8,ENSOART00020034466,ENSOART00020018963,ENSOART00020036134,19.552.4,ENSOART00020008524,ENSOART00020033421,7.547.4,ENSOART00020006102,1.388.3,ENSOART00020002733,1.8.1,ENSOART00020015634,ENSOART00020009470,ENSOART00…
Biological Process	GO:0051726	regulation of cell cycle	27	1898	0.0822	0.366	ENSOART00020038454,ENSOART00020018181,ENSOART00020032529,20.425.2,ENSOART00020030261,X.351.21,12.1.1,ENSOART00020020379,ENSOART00020034240,15.414.17,6.318.2,7.755.4,ENSOART00020025001,ENSOART00020026220,ENSOART00020036248,ENSOART00020029800,ENSOART00020012830,X.351.3,ENSOART00020022021,ENSOART00020009572,ENSOART00020011090,ENSOART00020017061,12.147.3,ENSOART00020023339,7.755.3,ENSOART00020034466,…
Biological Process	GO:0060180	female mating behavior	1	8	0.0824	0.366	ENSOART00020015284
Biological Process	GO:0071692	protein localization to extracellular region	1	8	0.0824	0.366	ENSOART00020003690
Biological Process	GO:0071694	maintenance of protein location in extracellular region	1	8	0.0824	0.366	ENSOART00020003690
Biological Process	GO:0071826	ribonucleoprotein complex subunit organization	11	636	0.0822	0.366	2.763.3,ENSOART00020011833,20.425.2,2.1359.3,ENSOART00020018134,ENSOART00020005219,ENSOART00020040269,17.197.3,5.124.3,7.755.3,7.755.4
Biological Process	GO:0090281	negative regulation of calcium ion import	1	8	0.0824	0.366	15.29.4
Biological Process	GO:0098813	nuclear chromosome segregation	8	416	0.0803	0.366	ENSOART00020003746,ENSOART00020038454,ENSOART00020033421,ENSOART00020025001,ENSOART00020023339,ENSOART00020036657,ENSOART00020017061,22.294.4
Biological Process	GO:1900115	extracellular regulation of signal transduction	1	8	0.0824	0.366	ENSOART00020003690
Biological Process	GO:1900116	extracellular negative regulation of signal transduction	1	8	0.0824	0.366	ENSOART00020003690
Biological Process	GO:1901642	nucleoside transmembrane transport	1	8	0.0824	0.366	20.380.2
Biological Process	GO:1902396	protein localization to bicellular tight junction	1	8	0.0824	0.366	14.607.6
Biological Process	GO:1904885	beta-catenin destruction complex assembly	1	8	0.0824	0.366	ENSOART00020015377
Biological Process	GO:2000468	regulation of peroxidase activity	1	8	0.0824	0.366	ENSOART00020001277
Biological Process	GO:2000505	regulation of energy homeostasis	2	44	0.0805	0.366	4.78.17,4.78.7
Cellular Component	GO:0022626	cytosolic ribosome	9	489	0.0817	0.366	ENSOART00020025997,ENSOART00020036248,7.60.2,14.413.1,2.763.3,ENSOART00020005028,ENSOART00020020379,ENSOART00020034240,1.126.1
Cellular Component	GO:0032419	extrinsic component of lysosome membrane	1	8	0.0824	0.366	ENSOART00020025786
Cellular Component	GO:0090571	RNA polymerase II transcription repressor complex	1	8	0.0824	0.366	ENSOART00020007607
Cellular Component	GO:0098576	lumenal side of membrane	1	8	0.0824	0.366	ENSOART00020032529
Molecular Function	GO:0001224	RNA polymerase II transcription cofactor binding	1	8	0.0824	0.366	ENSOART00020007607
Molecular Function	GO:0001226	RNA polymerase II transcription corepressor binding	1	8	0.0824	0.366	ENSOART00020007607
Molecular Function	GO:0004530	deoxyribonuclease I activity	1	8	0.0824	0.366	ENSOART00020018134
Molecular Function	GO:0004807	triose-phosphate isomerase activity	1	8	0.0824	0.366	3.803.7
Molecular Function	GO:0031593	polyubiquitin binding	4	151	0.0795	0.366	ENSOART00020036216,ENSOART00020015172,ENSOART00020022021,21.119.3
Molecular Function	GO:0043422	protein kinase B binding	2	44	0.0805	0.366	7.755.3,7.755.4
Molecular Function	GO:0061578	Lys63-specific deubiquitinase activity	1	8	0.0824	0.366	ENSOART00020011090
Molecular Function	GO:0070405	ammonium ion binding	3	94	0.0801	0.366	ENSOART00020017061,2.1424.2,11.270.3
Molecular Function	GO:0071208	histone pre-mRNA DCP binding	1	8	0.0824	0.366	ENSOART00020040269
Biological Process	GO:1903311	regulation of mRNA metabolic process	8	419	0.0828	0.368	ENSOART00020032529,ENSOART00020022348,1.1038.4,ENSOART00020020259,2.880.13,11.54.3,ENSOART00020005219,ENSOART00020040342
Biological Process	GO:0007398	ectoderm development	2	45	0.0836	0.369	10.37.4,ENSOART00020010564
Biological Process	GO:0010649	regulation of cell communication by electrical coupling	2	45	0.0836	0.369	6.318.2,ENSOART00020030261
Biological Process	GO:0051642	centrosome localization	2	45	0.0836	0.369	ENSOART00020003746,ENSOART00020033421
Biological Process	GO:0055094	response to lipoprotein particle	2	45	0.0836	0.369	4.78.17,4.78.7
Biological Process	GO:0061842	microtubule organizing center localization	2	45	0.0836	0.369	ENSOART00020033421,ENSOART00020003746
Biological Process	GO:0071600	otic vesicle morphogenesis	2	45	0.0836	0.369	11.164.6,11.164.4
Biological Process	GO:1903543	positive regulation of exosomal secretion	2	45	0.0836	0.369	ENSOART00020025786,ENSOART00020017061
Biological Process	GO:0006521	regulation of cellular amino acid metabolic process	3	96	0.084	0.37	ENSOART00020037174,ENSOART00020022021,7.547.4
Biological Process	GO:0044088	regulation of vacuole organization	3	96	0.084	0.37	ENSOART00020010301,ENSOART00020021997,ENSOART00020025786
Biological Process	GO:0055008	cardiac muscle tissue morphogenesis	7	351	0.0846	0.373	11.164.6,11.164.4,7.170.60,7.170.65,2.1157.251,2.1157.249,2.1157.318
Biological Process	GO:0032886	regulation of microtubule-based process	6	283	0.0848	0.373	2.1513.4,ENSOART00020011090,17.446.15,ENSOART00020017061,ENSOART00020033209,ENSOART00020023339
Cellular Component	GO:0098687	chromosomal region	11	640	0.085	0.374	2.1251.1,22.294.4,ENSOART00020036657,4.154.5,1.8.1,ENSOART00020023339,ENSOART00020025001,ENSOART00020033421,ENSOART00020018181,ENSOART00020038454,ENSOART00020015377
Biological Process	GO:0051049	regulation of transport	40	2990	0.0853	0.375	6.318.2,ENSOART00020003749,15.29.4,X.351.21,ENSOART00020030261,ENSOART00020011344,ENSOART00020032529,ENSOART00020003058,ENSOART00020017061,17.197.3,ENSOART00020004500,ENSOART00020031398,ENSOART00020007474,ENSOART00020010301,ENSOART00020003746,ENSOART00020040358,3.517.70,ENSOART00020000200,15.239.9,1.8.1,3.517.53,ENSOART00020009443,ENSOART00020008061,2.679.1,14.607.6,3.517.24,ENSOART00020036134,3.…
Cellular Component	GO:0005740	mitochondrial envelope	27	1906	0.0854	0.375	ENSOART00020037889,5.26.2,ENSOART00020005590,ENSOART00020030024,ENSOART00020029023,ENSOART00020021692,ENSOART00020001277,23.284.4,26.152.10,ENSOART00020013551,ENSOART00020015746,1.714.7,ENSOART00020034576,2.1520.7,23.125.4,16.229.6,12.147.3,1.1409.8,ENSOART00020032256,2.1178.1,3.1486.5,23.125.2,25.308.3,ENSOART00020007474,8.246.1,24.33.4,ENSOART00020037982
Biological Process	GO:0050727	regulation of inflammatory response	7	352	0.0856	0.375	5.140.5,ENSOART00020024916,ENSOART00020009470,ENSOART00020009635,ENSOART00020015746,5.140.8,5.140.15
Biological Process	GO:0031100	animal organ regeneration	3	97	0.0861	0.377	7.755.3,7.755.4,ENSOART00020015746
Cellular Component	GO:0031519	PcG protein complex	3	97	0.0861	0.377	ENSOART00020007607,ENSOART00020034466,1.1360.3
Molecular Function	GO:0008200	ion channel inhibitor activity	3	97	0.0861	0.377	15.239.9,ENSOART00020030261,6.318.2
Biological Process	GO:0010665	regulation of cardiac muscle cell apoptotic process	2	46	0.0868	0.377	6.318.2,ENSOART00020030261
Biological Process	GO:0045912	negative regulation of carbohydrate metabolic process	2	46	0.0868	0.377	ENSOART00020032256,ENSOART00020003746
Biological Process	GO:0055075	potassium ion homeostasis	2	46	0.0868	0.377	6.318.2,ENSOART00020030261
Biological Process	GO:1903541	regulation of exosomal secretion	2	46	0.0868	0.377	ENSOART00020017061,ENSOART00020025786
Biological Process	GO:2000727	positive regulation of cardiac muscle cell differentiation	2	46	0.0868	0.377	ENSOART00020036134,20.425.2
Cellular Component	GO:0005868	cytoplasmic dynein complex	2	46	0.0868	0.377	ENSOART00020023339,ENSOART00020038454
Molecular Function	GO:0008139	nuclear localization sequence binding	2	46	0.0868	0.377	10.54.1,1.1066.2
Molecular Function	GO:0015175	neutral amino acid transmembrane transporter activity	2	46	0.0868	0.377	ENSOART00020016577,14.106.2
Molecular Function	GO:0019787	ubiquitin-like protein transferase activity	16	1025	0.0867	0.377	9.290.11,18.124.9,ENSOART00020011839,11.731.8,ENSOART00020003746,5.140.15,5.140.8,ENSOART00020034466,ENSOART00020025090,11.328.2,ENSOART00020013162,5.140.5,ENSOART00020011344,ENSOART00020022893,1.1614.4,ENSOART00020028284
Molecular Function	GO:0042165	neurotransmitter binding	2	46	0.0868	0.377	2.1424.2,11.270.3
Biological Process	GO:0001678	cellular glucose homeostasis	5	219	0.0871	0.377	2.880.13,ENSOART00020003404,ENSOART00020015634,ENSOART00020003746,ENSOART00020036134
Cellular Component	GO:0016469	proton-transporting two-sector ATPase complex	4	156	0.0871	0.377	23.125.2,2.1178.1,3.1486.5,23.125.4
Cellular Component	GO:0019013	viral nucleocapsid	4	156	0.0871	0.377	2.880.13,ENSOART00020037194,ENSOART00020023527,12.365.5
Biological Process	GO:0060070	canonical Wnt signaling pathway	9	496	0.0873	0.378	ENSOART00020007607,ENSOART00020011090,ENSOART00020022021,ENSOART00020015377,ENSOART00020035058,ENSOART00020035006,ENSOART00020001277,ENSOART00020021011,ENSOART00020024916
Biological Process	GO:0000101	sulfur amino acid transport	1	9	0.0922	0.378	14.106.2
Biological Process	GO:0002036	regulation of L-glutamate transport	1	9	0.0922	0.378	1.8.1
Biological Process	GO:0006285	base-excision repair, AP site formation	1	9	0.0922	0.378	ENSOART00020006678
Biological Process	GO:0009223	pyrimidine deoxyribonucleotide catabolic process	1	9	0.0922	0.378	ENSOART00020006678
Biological Process	GO:0014812	muscle cell migration	4	158	0.0902	0.378	6.318.2,ENSOART00020030261,7.170.60,7.170.65
Biological Process	GO:0015803	branched-chain amino acid transport	1	9	0.0922	0.378	14.106.2
Biological Process	GO:0015804	neutral amino acid transport	2	47	0.0901	0.378	ENSOART00020016577,14.106.2
Biological Process	GO:0016476	regulation of embryonic cell shape	1	9	0.0922	0.378	4.154.5
Biological Process	GO:0018027	peptidyl-lysine dimethylation	2	47	0.0901	0.378	12.246.5,12.246.3
Biological Process	GO:0018101	protein citrullination	1	9	0.0922	0.378	2.1519.4
Biological Process	GO:0019538	protein metabolic process	129	10858	0.089	0.378	ENSOART00020021004,ENSOART00020015377,ENSOART00020030261,20.425.2,ENSOART00020020676,6.318.2,ENSOART00020031966,ENSOART00020040342,13.480.3,ENSOART00020012830,14.321.1,11.731.8,12.246.3,5.617.1,4.78.7,3.807.20,18.183.19,ENSOART00020005028,ENSOART00020025001,ENSOART00020007656,2.679.1,ENSOART00020013551,ENSOART00020009470,ENSOART00020022021,ENSOART00020024913,ENSOART00020011839,2.1157.251,2.1157.3…
Biological Process	GO:0031348	negative regulation of defense response	5	221	0.0897	0.378	5.140.5,ENSOART00020009470,3.482.23,5.140.15,5.140.8
Biological Process	GO:0032379	positive regulation of intracellular lipid transport	1	9	0.0922	0.378	ENSOART00020008061
Biological Process	GO:0032382	positive regulation of intracellular sterol transport	1	9	0.0922	0.378	ENSOART00020008061
Biological Process	GO:0032385	positive regulation of intracellular cholesterol transport	1	9	0.0922	0.378	ENSOART00020008061
Biological Process	GO:0033028	myeloid cell apoptotic process	2	47	0.0901	0.378	ENSOART00020015284,ENSOART00020036134
Biological Process	GO:0034641	cellular nitrogen compound metabolic process	159	13606	0.0919	0.378	ENSOART00020019901,ENSOART00020010727,ENSOART00020015724,14.413.1,3.803.7,22.294.4,ENSOART00020005219,1.126.1,ENSOART00020037889,ENSOART00020008527,14.155.1,ENSOART00020039632,12.246.5,3.482.23,ENSOART00020028218,15.414.17,ENSOART00020005590,ENSOART00020021692,5.124.3,3.1371.1,12.460.4,ENSOART00020015746,5.610.2,ENSOART00020011090,1.1775.2,ENSOART00020032638,12.147.3,ENSOART00020023339,ENSOART000…
Biological Process	GO:0045347	negative regulation of MHC class II biosynthetic process	1	9	0.0922	0.378	ENSOART00020007607
Biological Process	GO:0045927	positive regulation of growth	8	427	0.0899	0.378	15.414.17,12.147.3,7.524.18,ENSOART00020036134,20.425.2,ENSOART00020033421,19.312.8,2.880.13
Biological Process	GO:0048732	gland development	11	649	0.0915	0.378	ENSOART00020015284,2.880.13,20.425.2,19.552.4,26.234.8,25.119.7,ENSOART00020004500,7.755.3,ENSOART00020013162,7.755.4,ENSOART00020015634
Biological Process	GO:0051155	positive regulation of striated muscle cell differentiation	3	99	0.0902	0.378	ENSOART00020015284,ENSOART00020036134,20.425.2
Biological Process	GO:0051171	regulation of nitrogen compound metabolic process	119	9966	0.0913	0.378	ENSOART00020022348,ENSOART00020036134,19.552.4,18.285.6,7.547.4,ENSOART00020006678,ENSOART00020015284,ENSOART00020006102,2.880.13,ENSOART00020025758,ENSOART00020015634,15.239.9,14.607.6,ENSOART00020025174,11.29.3,ENSOART00020009443,ENSOART00020011833,9.290.11,ENSOART00020032780,ENSOART00020009572,11.54.3,ENSOART00020007607,5.632.12,ENSOART00020037174,7.524.18,ENSOART00020013162,5.140.8,ENSOART000…
Biological Process	GO:0051246	regulation of protein metabolic process	58	4545	0.0888	0.378	ENSOART00020001277,ENSOART00020021692,ENSOART00020031966,6.318.2,15.414.17,ENSOART00020015746,ENSOART00020028388,ENSOART00020030261,ENSOART00020009205,ENSOART00020015377,20.425.2,2.1157.249,ENSOART00020030252,4.78.17,5.140.5,ENSOART00020015172,24.33.4,7.331.2,25.119.7,21.119.3,5.140.15,4.78.7,ENSOART00020029800,ENSOART00020012830,ENSOART00020034576,ENSOART00020015724,ENSOART00020000200,ENSOART000…
Biological Process	GO:0051299	centrosome separation	1	9	0.0922	0.378	ENSOART00020033421
Biological Process	GO:0051770	positive regulation of nitric-oxide synthase biosynthetic process	1	9	0.0922	0.378	4.115.2
Biological Process	GO:0060996	dendritic spine development	4	158	0.0902	0.378	ENSOART00020007607,2.880.13,ENSOART00020036134,ENSOART00020013162
Biological Process	GO:0061050	regulation of cell growth involved in cardiac muscle cell development	1	9	0.0922	0.378	20.425.2
Biological Process	GO:0061387	regulation of extent of cell growth	4	159	0.0918	0.378	ENSOART00020003054,ENSOART00020006102,19.312.8,ENSOART00020033421
Biological Process	GO:0061484	hematopoietic stem cell homeostasis	1	9	0.0922	0.378	1.1360.3
Biological Process	GO:0061740	protein targeting to lysosome involved in chaperone-mediated autophagy	1	9	0.0922	0.378	ENSOART00020032529
Biological Process	GO:0090315	negative regulation of protein targeting to membrane	1	9	0.0922	0.378	ENSOART00020031398
Biological Process	GO:0097300	programmed necrotic cell death	3	98	0.0881	0.378	ENSOART00020011090,ENSOART00020006788,26.152.10
Biological Process	GO:0099515	actin filament-based transport	1	9	0.0922	0.378	14.607.6
Biological Process	GO:1903405	protein localization to nuclear body	1	9	0.0922	0.378	ENSOART00020033992
Biological Process	GO:1903546	protein localization to photoreceptor outer segment	1	9	0.0922	0.378	ENSOART00020020281
Biological Process	GO:1903573	negative regulation of response to endoplasmic reticulum stress	3	98	0.0881	0.378	ENSOART00020001277,1.714.7,21.119.3
Biological Process	GO:1904764	chaperone-mediated autophagy translocation complex disassembly	1	9	0.0922	0.378	ENSOART00020032529
Biological Process	GO:1904867	protein localization to Cajal body	1	9	0.0922	0.378	ENSOART00020033992
Biological Process	GO:1904869	regulation of protein localization to Cajal body	1	9	0.0922	0.378	ENSOART00020033992
Biological Process	GO:1904871	positive regulation of protein localization to Cajal body	1	9	0.0922	0.378	ENSOART00020033992
Biological Process	GO:1990108	protein linear deubiquitination	1	9	0.0922	0.378	ENSOART00020011090
Biological Process	GO:1990173	protein localization to nucleoplasm	1	9	0.0922	0.378	ENSOART00020033992
Biological Process	GO:2000630	positive regulation of miRNA metabolic process	1	9	0.0922	0.378	ENSOART00020031966
Cellular Component	GO:0005746	mitochondrial respiratory chain	6	289	0.0915	0.378	1.1409.8,ENSOART00020030024,ENSOART00020005590,16.229.6,2.1520.7,23.284.4
Cellular Component	GO:0005916	fascia adherens	3	99	0.0902	0.378	2.1389.48,22.125.5,2.1389.9
Cellular Component	GO:0009328	phenylalanine-tRNA ligase complex	1	9	0.0922	0.378	ENSOART00020028218
Cellular Component	GO:0019028	viral capsid	4	158	0.0902	0.378	ENSOART00020023527,12.365.5,2.880.13,ENSOART00020037194
Cellular Component	GO:0033093	Weibel-Palade body	1	9	0.0922	0.378	ENSOART00020011502
Cellular Component	GO:0033256	I-kappaB/NF-kappaB complex	1	9	0.0922	0.378	ENSOART00020031966
Cellular Component	GO:0035061	interchromatin granule	1	9	0.0922	0.378	11.54.3
Cellular Component	GO:0044297	cell body	14	873	0.0886	0.378	ENSOART00020030261,ENSOART00020030656,25.2.149,25.2.89,ENSOART00020033421,14.106.2,ENSOART00020033992,ENSOART00020013162,6.318.2,25.2.152,25.2.160,25.2.153,25.2.209,ENSOART00020010301
Cellular Component	GO:0044615	nuclear pore nuclear basket	1	9	0.0922	0.378	ENSOART00020003746
Cellular Component	GO:0060053	neurofilament cytoskeleton	1	9	0.0922	0.378	ENSOART00020033421
Cellular Component	GO:0070775	H3 histone acetyltransferase complex	1	9	0.0922	0.378	ENSOART00020039632
Cellular Component	GO:0070776	MOZ/MORF histone acetyltransferase complex	1	9	0.0922	0.378	ENSOART00020039632
Cellular Component	GO:0098803	respiratory chain complex	6	287	0.0892	0.378	1.1409.8,ENSOART00020030024,16.229.6,ENSOART00020005590,2.1520.7,23.284.4
Cellular Component	GO:1990752	microtubule end	2	47	0.0901	0.378	ENSOART00020036657,17.446.15
Molecular Function	GO:0000099	sulfur amino acid transmembrane transporter activity	1	9	0.0922	0.378	14.106.2
Molecular Function	GO:0004668	protein-arginine deiminase activity	1	9	0.0922	0.378	2.1519.4
Molecular Function	GO:0008374	O-acyltransferase activity	3	100	0.0923	0.378	26.234.8,3.953.2,3.953.10
Molecular Function	GO:0016248	channel inhibitor activity	3	98	0.0881	0.378	6.318.2,15.239.9,ENSOART00020030261
Molecular Function	GO:0016799	hydrolase activity, hydrolyzing N-glycosyl compounds	2	47	0.0901	0.378	ENSOART00020006678,ENSOART00020012328
Molecular Function	GO:0019843	rRNA binding	5	221	0.0897	0.378	ENSOART00020020379,14.321.1,2.763.3,2.1359.3,1.126.1
Molecular Function	GO:0019966	interleukin-1 binding	1	9	0.0922	0.378	ENSOART00020009470
Molecular Function	GO:0045131	pre-mRNA branch point binding	1	9	0.0922	0.378	21.139.7
Molecular Function	GO:0071796	K6-linked polyubiquitin binding	1	9	0.0922	0.378	21.119.3
Biological Process	GO:0071560	cellular response to transforming growth factor beta stimulus	7	359	0.0925	0.379	ENSOART00020036134,ENSOART00020003690,ENSOART00020002566,ENSOART00020027615,7.391.5,ENSOART00020015724,ENSOART00020007607
Biological Process	GO:0001101	response to acid chemical	8	430	0.0927	0.379	2.679.1,4.78.7,ENSOART00020013162,2.880.13,ENSOART00020007607,ENSOART00020027615,ENSOART00020036134,4.78.17
Biological Process	GO:0043604	amide biosynthetic process	29	2090	0.0931	0.38	ENSOART00020021670,26.152.10,11.29.3,7.60.2,15.414.17,ENSOART00020028218,ENSOART00020005028,ENSOART00020020379,5.26.2,20.168.7,3.49.1,3.807.20,20.425.2,ENSOART00020037889,1.126.1,ENSOART00020037982,3.367.1,ENSOART00020017365,24.33.4,ENSOART00020025997,ENSOART00020018134,14.413.1,ENSOART00020023339,ENSOART00020013162,5.632.12,14.321.1,2.763.3,2.228.1,ENSOART00020011833
Biological Process	GO:0051153	regulation of striated muscle cell differentiation	4	160	0.0934	0.381	ENSOART00020036134,20.425.2,ENSOART00020015284,ENSOART00020007607
Molecular Function	GO:0016878	acid-thiol ligase activity	2	48	0.0934	0.381	ENSOART00020014617,3.238.4
Biological Process	GO:0071229	cellular response to acid chemical	6	291	0.0938	0.382	ENSOART00020013162,ENSOART00020036134,2.880.13,ENSOART00020007607,ENSOART00020027615,2.679.1
Biological Process	GO:0098660	inorganic ion transmembrane transport	20	1356	0.0939	0.383	X.351.21,ENSOART00020030261,17.462.4,15.29.4,6.318.2,ENSOART00020005590,ENSOART00020029023,23.125.4,24.125.50,24.125.44,X.351.3,3.461.6,ENSOART00020007474,24.125.46,2.1178.1,24.125.67,3.1486.5,23.125.2,24.125.41,7.524.18
Cellular Component	GO:0031984	organelle subcompartment	34	2510	0.0941	0.383	6.318.2,ENSOART00020013575,11.614.30,17.462.4,ENSOART00020011069,15.29.4,ENSOART00020003749,26.234.8,ENSOART00020003058,ENSOART00020015377,ENSOART00020030261,9.185.4,ENSOART00020033471,ENSOART00020008609,ENSOART00020009635,ENSOART00020022666,24.125.67,17.197.3,21.119.3,11.614.41,7.331.2,20.56.13,24.125.44,12.339.3,25.208.1,ENSOART00020028284,13.606.1,24.125.41,13.567.1,24.125.46,ENSOART0002001736…
Biological Process	GO:0006412	translation	27	1928	0.0945	0.384	ENSOART00020013162,ENSOART00020023339,14.413.1,ENSOART00020025997,ENSOART00020018134,ENSOART00020037982,24.33.4,3.367.1,ENSOART00020011833,14.321.1,2.763.3,2.228.1,5.632.12,15.414.17,7.60.2,ENSOART00020028218,ENSOART00020021670,26.152.10,11.29.3,ENSOART00020037889,1.126.1,20.168.7,20.425.2,3.807.20,5.26.2,ENSOART00020005028,ENSOART00020020379
Cellular Component	GO:0005791	rough endoplasmic reticulum	3	101	0.0944	0.384	ENSOART00020013575,ENSOART00020028284,ENSOART00020011069
Molecular Function	GO:0019904	protein domain specific binding	18	1197	0.0945	0.384	ENSOART00020015284,2.880.13,ENSOART00020032529,ENSOART00020036134,3.1371.1,ENSOART00020002733,7.755.4,1.1775.2,ENSOART00020009572,25.260.8,ENSOART00020007607,11.164.4,19.308.7,ENSOART00020020185,11.164.6,11.328.2,ENSOART00020017061,7.755.3
Molecular Function	GO:0048487	beta-tubulin binding	3	101	0.0944	0.384	ENSOART00020033421,ENSOART00020033992,2.1513.4
Biological Process	GO:0071559	response to transforming growth factor beta	7	361	0.0946	0.384	ENSOART00020036134,ENSOART00020003690,ENSOART00020002566,ENSOART00020027615,7.391.5,ENSOART00020015724,ENSOART00020007607
Molecular Function	GO:0004674	protein serine/threonine kinase activity	16	1039	0.0946	0.384	ENSOART00020006788,2.1157.249,ENSOART00020030261,ENSOART00020015377,19.552.4,ENSOART00020025174,6.318.2,ENSOART00020015634,ENSOART00020001277,ENSOART00020024913,ENSOART00020003690,ENSOART00020012830,2.1157.251,2.1157.318,ENSOART00020037572,13.543.12
Biological Process	GO:0006457	protein folding	9	505	0.0949	0.384	24.318.2,24.33.4,ENSOART00020041649,ENSOART00020033992,ENSOART00020025308,ENSOART00020032529,ENSOART00020001524,20.56.13,ENSOART00020003746
Biological Process	GO:0030177	positive regulation of Wnt signaling pathway	6	292	0.0949	0.384	ENSOART00020022021,ENSOART00020035058,ENSOART00020001277,ENSOART00020035006,ENSOART00020036216,ENSOART00020024916
Biological Process	GO:0006513	protein monoubiquitination	4	161	0.095	0.384	ENSOART00020011344,ENSOART00020013162,ENSOART00020040342,ENSOART00020034466
Biological Process	GO:0060415	muscle tissue morphogenesis	7	362	0.0956	0.386	2.1157.251,2.1157.318,2.1157.249,7.170.60,7.170.65,11.164.6,11.164.4
Biological Process	GO:0007519	skeletal muscle tissue development	10	581	0.0967	0.388	ENSOART00020005219,25.2.160,25.2.153,25.2.209,25.2.152,2.1424.2,ENSOART00020013162,25.2.89,ENSOART00020036134,ENSOART00020030656
Biological Process	GO:0014075	response to amine	2	49	0.0967	0.388	ENSOART00020003746,ENSOART00020007607
Biological Process	GO:0032612	interleukin-1 production	3	102	0.0965	0.388	4.78.17,4.78.7,ENSOART00020007607
Biological Process	GO:0034762	regulation of transmembrane transport	12	731	0.0961	0.388	X.351.3,X.351.21,ENSOART00020030261,ENSOART00020036134,ENSOART00020037174,7.547.4,25.308.3,7.524.18,6.318.2,15.29.4,ENSOART00020004500,ENSOART00020007474
Biological Process	GO:0051653	spindle localization	2	49	0.0967	0.388	19.514.16,ENSOART00020033421
Biological Process	GO:0070542	response to fatty acid	3	102	0.0965	0.388	4.78.7,2.679.1,4.78.17
Biological Process	GO:0086064	cell communication by electrical coupling involved in cardiac conduction	2	49	0.0967	0.388	6.318.2,ENSOART00020030261
Biological Process	GO:0110020	regulation of actomyosin structure organization	4	162	0.0966	0.388	7.170.60,7.170.65,ENSOART00020007607,ENSOART00020036134
Biological Process	GO:1905209	positive regulation of cardiocyte differentiation	2	49	0.0967	0.388	ENSOART00020036134,20.425.2
Cellular Component	GO:0015934	large ribosomal subunit	8	434	0.0964	0.388	7.60.2,14.413.1,ENSOART00020025997,ENSOART00020037982,1.126.1,2.763.3,ENSOART00020005028,ENSOART00020020379
Biological Process	GO:0031345	negative regulation of cell projection organization	5	227	0.0977	0.391	ENSOART00020007607,ENSOART00020006102,2.1513.4,ENSOART00020031398,ENSOART00020003054
Biological Process	GO:0006104	succinyl-CoA metabolic process	1	10	0.102	0.393	3.238.4
Biological Process	GO:0006244	pyrimidine nucleotide catabolic process	1	10	0.102	0.393	ENSOART00020006678
Biological Process	GO:0006681	galactosylceramide metabolic process	1	10	0.102	0.393	ENSOART00020016234
Biological Process	GO:0008333	endosome to lysosome transport	3	104	0.101	0.393	ENSOART00020012948,ENSOART00020025786,ENSOART00020010301
Biological Process	GO:0009061	anaerobic respiration	1	10	0.102	0.393	16.229.6
Biological Process	GO:0010662	regulation of striated muscle cell apoptotic process	2	50	0.1	0.393	6.318.2,ENSOART00020030261
Biological Process	GO:0014719	skeletal muscle satellite cell activation	1	10	0.102	0.393	7.524.18
Biological Process	GO:0017055	negative regulation of RNA polymerase II transcriptional preinitiation complex assembly	1	10	0.102	0.393	ENSOART00020015284
Biological Process	GO:0030423	targeting of mRNA for destruction involved in RNA interference	1	10	0.102	0.393	ENSOART00020018134
Biological Process	GO:0034499	late endosome to Golgi transport	1	10	0.102	0.393	ENSOART00020003058
Biological Process	GO:0042144	vacuole fusion, non-autophagic	1	10	0.102	0.393	ENSOART00020010301
Biological Process	GO:0043619	regulation of transcription from RNA polymerase II promoter in response to oxidative stress	1	10	0.102	0.393	ENSOART00020020185
Biological Process	GO:0045917	positive regulation of complement activation	1	10	0.102	0.393	ENSOART00020015746
Biological Process	GO:0048545	response to steroid hormone	12	738	0.101	0.393	25.2.152,ENSOART00020025758,3.1371.1,ENSOART00020015746,ENSOART00020022893,25.2.153,25.2.160,25.2.209,ENSOART00020030656,1.1038.4,25.2.89,ENSOART00020015284
Biological Process	GO:0051149	positive regulation of muscle cell differentiation	4	165	0.102	0.393	ENSOART00020036134,20.425.2,12.1.1,ENSOART00020015284
Biological Process	GO:0051490	negative regulation of filopodium assembly	1	10	0.102	0.393	2.1513.4
Biological Process	GO:0060633	negative regulation of transcription initiation from RNA polymerase II promoter	1	10	0.102	0.393	ENSOART00020015284
Biological Process	GO:0061724	lipophagy	1	10	0.102	0.393	ENSOART00020025786
Biological Process	GO:0070933	histone H4 deacetylation	1	10	0.102	0.393	ENSOART00020007607
Biological Process	GO:0071211	protein targeting to vacuole involved in autophagy	1	10	0.102	0.393	ENSOART00020032529
Biological Process	GO:0071248	cellular response to metal ion	4	165	0.102	0.393	7.524.18,ENSOART00020030261,6.318.2,ENSOART00020036134
Biological Process	GO:0071499	cellular response to laminar fluid shear stress	1	10	0.102	0.393	3.49.1
Biological Process	GO:0072318	clathrin coat disassembly	1	10	0.102	0.393	ENSOART00020032529
Biological Process	GO:0072665	protein localization to vacuole	3	103	0.0987	0.393	ENSOART00020025786,ENSOART00020032529,ENSOART00020003058
Biological Process	GO:0080090	regulation of primary metabolic process	121	10198	0.102	0.393	ENSOART00020009443,11.29.3,ENSOART00020025174,14.607.6,ENSOART00020025758,15.239.9,ENSOART00020015634,2.880.13,ENSOART00020015284,ENSOART00020006102,ENSOART00020006678,7.547.4,18.285.6,19.552.4,ENSOART00020036134,ENSOART00020022348,19.308.7,ENSOART00020018134,5.140.8,7.524.18,ENSOART00020013162,ENSOART00020037174,5.632.12,11.54.3,ENSOART00020007607,ENSOART00020009572,ENSOART00020032780,9.290.11,E…
Biological Process	GO:0090257	regulation of muscle system process	10	583	0.0983	0.393	2.1157.318,2.1157.251,6.318.2,15.29.4,ENSOART00020022893,20.425.2,ENSOART00020030261,12.1.1,2.1157.249,21.190.59
Biological Process	GO:0090277	positive regulation of peptide hormone secretion	4	163	0.0983	0.393	3.517.53,3.517.48,3.517.70,3.517.24
Biological Process	GO:0090296	regulation of mitochondrial DNA replication	1	10	0.102	0.393	5.617.1
Biological Process	GO:1902236	negative regulation of endoplasmic reticulum stress-induced intrinsic apoptotic signaling pathway	2	50	0.1	0.393	1.714.7,ENSOART00020001277
Biological Process	GO:1990314	cellular response to insulin-like growth factor stimulus	1	10	0.102	0.393	12.147.3
Biological Process	GO:2000143	negative regulation of DNA-templated transcription, initiation	1	10	0.102	0.393	ENSOART00020015284
Biological Process	GO:2000259	positive regulation of protein activation cascade	1	10	0.102	0.393	ENSOART00020015746
Biological Process	GO:2000628	regulation of miRNA metabolic process	1	10	0.102	0.393	ENSOART00020031966
Cellular Component	GO:0005639	integral component of nuclear inner membrane	1	10	0.102	0.393	ENSOART00020010832
Cellular Component	GO:0005874	microtubule	11	659	0.099	0.393	ENSOART00020012328,ENSOART00020036657,3.1680.1,17.446.15,3.1680.4,ENSOART00020011090,ENSOART00020033421,ENSOART00020025308,ENSOART00020033992,ENSOART00020001524,19.514.16
Cellular Component	GO:0005943	phosphatidylinositol 3-kinase complex, class IA	1	10	0.102	0.393	ENSOART00020015634
Cellular Component	GO:0019012	virion	4	163	0.0983	0.393	12.365.5,ENSOART00020023527,ENSOART00020037194,2.880.13
Cellular Component	GO:0031143	pseudopodium	3	103	0.0987	0.393	25.139.15,14.607.6,19.552.4
Cellular Component	GO:0031229	intrinsic component of nuclear inner membrane	1	10	0.102	0.393	ENSOART00020010832
Cellular Component	GO:0044423	virion part	4	163	0.0983	0.393	ENSOART00020037194,2.880.13,ENSOART00020023527,12.365.5
Cellular Component	GO:0044453	nuclear membrane part	1	10	0.102	0.393	ENSOART00020010832
Cellular Component	GO:0071014	post-mRNA release spliceosomal complex	1	10	0.102	0.393	5.124.3
Cellular Component	GO:0097651	phosphatidylinositol 3-kinase complex, class I	1	10	0.102	0.393	ENSOART00020015634
Cellular Component	GO:1902494	catalytic complex	43	3285	0.0985	0.393	2.880.13,18.285.6,3.517.48,ENSOART00020038454,ENSOART00020018181,ENSOART00020022893,3.517.24,23.284.4,ENSOART00020025758,ENSOART00020015634,ENSOART00020030024,3.517.53,ENSOART00020011839,ENSOART00020007607,ENSOART00020022021,ENSOART00020025655,2.1520.7,5.610.2,ENSOART00020034466,ENSOART00020018134,4.196.11,ENSOART00020023339,1.1409.8,16.229.6,ENSOART00020039632,ENSOART00020015228,ENSOART000200092…
Cellular Component	GO:1990037	Lewy body core	1	10	0.102	0.393	ENSOART00020020185
Molecular Function	GO:0004776	succinate-CoA ligase (GDP-forming) activity	1	10	0.102	0.393	3.238.4
Molecular Function	GO:0004839	ubiquitin activating enzyme activity	1	10	0.102	0.393	ENSOART00020028284
Molecular Function	GO:0008865	fructokinase activity	1	10	0.102	0.393	ENSOART00020003404
Molecular Function	GO:0019158	mannokinase activity	1	10	0.102	0.393	ENSOART00020003404
Molecular Function	GO:0045118	azole transporter activity	1	10	0.102	0.393	14.106.2
Molecular Function	GO:1901474	azole transmembrane transporter activity	1	10	0.102	0.393	14.106.2
Molecular Function	GO:1905394	retromer complex binding	1	10	0.102	0.393	ENSOART00020025786
Biological Process	GO:0048468	cell development	43	3296	0.102	0.393	2.880.13,ENSOART00020006102,ENSOART00020033421,2.1513.4,1.362.11,ENSOART00020036134,14.607.6,1.8.1,ENSOART00020007607,25.260.8,ENSOART00020030656,11.164.6,11.164.4,4.196.11,7.524.18,ENSOART00020013162,ENSOART00020024916,2.1157.251,25.340.5,2.1157.318,25.2.89,25.139.15,ENSOART00020014044,19.312.8,ENSOART00020008609,ENSOART00020000203,20.425.2,ENSOART00020030261,2.1157.249,26.234.8,7.170.65,25.2.20…
Biological Process	GO:0044770	cell cycle phase transition	13	817	0.103	0.394	ENSOART00020018181,ENSOART00020038454,ENSOART00020030261,ENSOART00020012830,X.351.21,X.351.3,ENSOART00020022021,ENSOART00020020379,6.318.2,ENSOART00020036657,ENSOART00020023339,ENSOART00020034466,ENSOART00020026220
Biological Process	GO:0007271	synaptic transmission, cholinergic	2	51	0.103	0.395	2.1424.2,11.270.3
Biological Process	GO:0030318	melanocyte differentiation	2	51	0.103	0.395	ENSOART00020036134,ENSOART00020014044
Biological Process	GO:0034405	response to fluid shear stress	2	51	0.103	0.395	ENSOART00020036134,3.49.1
Biological Process	GO:0043149	stress fiber assembly	4	166	0.103	0.395	11.328.2,7.170.60,7.170.65,ENSOART00020002566
Biological Process	GO:0043403	skeletal muscle tissue regeneration	2	51	0.103	0.395	7.524.18,ENSOART00020003054
Biological Process	GO:0048639	positive regulation of developmental growth	6	299	0.103	0.395	20.425.2,7.524.18,ENSOART00020036134,2.880.13,ENSOART00020033421,19.312.8
Biological Process	GO:0048644	muscle organ morphogenesis	7	369	0.103	0.395	2.1157.249,2.1157.318,2.1157.251,7.170.65,7.170.60,11.164.4,11.164.6
Biological Process	GO:0071599	otic vesicle development	2	51	0.103	0.395	11.164.6,11.164.4
Biological Process	GO:0090129	positive regulation of synapse maturation	2	51	0.103	0.395	2.880.13,ENSOART00020013162
Biological Process	GO:0014070	response to organic cyclic compound	21	1457	0.104	0.398	25.2.160,25.2.153,ENSOART00020018134,2.1424.2,11.54.3,ENSOART00020007607,1.1038.4,ENSOART00020030656,ENSOART00020015746,ENSOART00020022893,25.2.209,11.270.3,3.1371.1,ENSOART00020025758,25.2.152,2.880.13,25.2.89,ENSOART00020015284,ENSOART00020008609,12.1.1,ENSOART00020036134
Biological Process	GO:0044767	single-organism developmental process	115	9667	0.104	0.398	ENSOART00020036134,1.362.11,19.552.4,ENSOART00020010564,ENSOART00020033421,9.406.5,4.616.3,2.880.13,ENSOART00020006102,ENSOART00020015284,ENSOART00020006678,ENSOART00020030024,ENSOART00020025758,ENSOART00020015634,1.8.1,23.284.4,14.607.6,ENSOART00020009443,ENSOART00020030656,24.136.10,5.632.12,ENSOART00020007607,ENSOART00020013162,7.524.18,ENSOART00020037438,ENSOART00020000203,25.139.15,ENSOART00…
Biological Process	GO:0009893	positive regulation of metabolic process	71	5741	0.105	0.4	ENSOART00020001764,ENSOART00020024916,ENSOART00020025786,ENSOART00020034466,5.610.2,ENSOART00020033209,ENSOART00020022021,2.679.1,ENSOART00020020259,20.168.7,12.1.1,25.2.160,25.2.153,ENSOART00020037194,11.614.41,4.78.7,ENSOART00020012830,ENSOART00020019901,ENSOART00020015724,ENSOART00020033992,4.115.2,ENSOART00020021692,ENSOART00020031966,6.318.2,25.2.152,ENSOART00020040342,25.2.209,ENSOART000200…
Biological Process	GO:0072376	protein activation cascade	3	106	0.105	0.4	ENSOART00020015746,ENSOART00020009470,3.1643.1
Cellular Component	GO:0008023	transcription elongation factor complex	3	106	0.105	0.4	ENSOART00020035058,ENSOART00020040342,ENSOART00020035006
Biological Process	GO:0000052	citrulline metabolic process	1	11	0.112	0.401	3.49.1
Biological Process	GO:0003002	regionalization	9	520	0.108	0.401	2.1157.249,ENSOART00020036134,ENSOART00020035058,11.164.4,11.164.6,2.1157.318,2.1157.251,ENSOART00020018879,ENSOART00020035006
Biological Process	GO:0006068	ethanol catabolic process	1	11	0.112	0.401	17.222.1
Biological Process	GO:0006275	regulation of DNA replication	4	171	0.112	0.401	11.328.2,22.294.4,5.617.1,ENSOART00020025001
Biological Process	GO:0006526	arginine biosynthetic process	1	11	0.112	0.401	3.49.1
Biological Process	GO:0006850	mitochondrial pyruvate transport	1	11	0.112	0.401	8.246.1
Biological Process	GO:0007631	feeding behavior	3	109	0.112	0.401	ENSOART00020020758,ENSOART00020020676,ENSOART00020020807
Biological Process	GO:0008285	negative regulation of cell proliferation	15	985	0.11	0.401	ENSOART00020018181,ENSOART00020036134,ENSOART00020000203,12.1.1,ENSOART00020012037,12.246.5,23.125.4,ENSOART00020007607,ENSOART00020021011,ENSOART00020013162,12.246.3,23.125.2,7.170.65,ENSOART00020015746,7.170.60
Biological Process	GO:0010869	regulation of receptor biosynthetic process	2	52	0.107	0.401	2.880.13,ENSOART00020007607
Biological Process	GO:0014911	positive regulation of smooth muscle cell migration	2	52	0.107	0.401	ENSOART00020030261,6.318.2
Biological Process	GO:0015711	organic anion transport	10	594	0.108	0.401	ENSOART00020016577,4.78.17,ENSOART00020017130,14.106.2,5.26.2,1.8.1,3.1426.3,ENSOART00020008061,8.246.1,4.78.7
Biological Process	GO:0015808	L-alanine transport	1	11	0.112	0.401	14.106.2
Biological Process	GO:0016081	synaptic vesicle docking	1	11	0.112	0.401	ENSOART00020014044
Biological Process	GO:0022402	cell cycle process	28	2036	0.105	0.401	22.294.4,ENSOART00020034466,12.147.3,ENSOART00020017061,ENSOART00020023339,ENSOART00020009572,ENSOART00020022021,X.351.3,ENSOART00020003746,ENSOART00020029800,ENSOART00020012830,ENSOART00020026220,15.414.17,ENSOART00020036657,4.154.5,6.318.2,ENSOART00020007656,ENSOART00020025001,ENSOART00020033421,ENSOART00020012037,ENSOART00020020379,19.514.16,ENSOART00020018181,ENSOART00020038454,X.351.21,12.1.…
Biological Process	GO:0030003	cellular cation homeostasis	15	978	0.106	0.401	24.125.46,4.78.7,3.1486.5,24.125.67,6.318.2,ENSOART00020025786,7.524.18,24.125.41,ENSOART00020006788,10.37.4,24.125.44,4.78.17,24.125.50,ENSOART00020030261,ENSOART00020010564
Biological Process	GO:0030038	contractile actin filament bundle assembly	4	168	0.107	0.401	ENSOART00020002566,7.170.65,11.328.2,7.170.60
Biological Process	GO:0030517	negative regulation of axon extension	2	52	0.107	0.401	ENSOART00020006102,ENSOART00020003054
Biological Process	GO:0030878	thyroid gland development	2	52	0.107	0.401	ENSOART00020015284,19.552.4
Biological Process	GO:0035349	coenzyme A transmembrane transport	1	11	0.112	0.401	5.26.2
Biological Process	GO:0043043	peptide biosynthetic process	27	1957	0.107	0.401	14.413.1,ENSOART00020023339,ENSOART00020013162,24.33.4,ENSOART00020037982,3.367.1,ENSOART00020025997,ENSOART00020018134,ENSOART00020011833,5.632.12,14.321.1,2.763.3,2.228.1,15.414.17,7.60.2,ENSOART00020028218,26.152.10,ENSOART00020021670,11.29.3,20.168.7,3.807.20,20.425.2,ENSOART00020037889,1.126.1,ENSOART00020005028,ENSOART00020020379,5.26.2
Biological Process	GO:0045741	positive regulation of epidermal growth factor-activated receptor activity	1	11	0.112	0.401	ENSOART00020013162
Biological Process	GO:0045786	negative regulation of cell cycle	14	901	0.107	0.401	ENSOART00020018181,ENSOART00020038454,20.425.2,ENSOART00020029800,ENSOART00020012830,X.351.3,12.1.1,X.351.21,22.294.4,ENSOART00020026220,12.147.3,15.414.17,ENSOART00020023339,ENSOART00020025001
Biological Process	GO:0048869	cellular developmental process	81	6651	0.112	0.401	3.1486.5,ENSOART00020031398,ENSOART00020007474,1.714.7,10.37.4,ENSOART00020041061,11.614.30,ENSOART00020036216,26.234.8,ENSOART00020013008,ENSOART00020028388,ENSOART00020000203,25.139.15,7.524.18,ENSOART00020013162,24.136.10,ENSOART00020030656,5.632.12,ENSOART00020007607,1.8.1,ENSOART00020009443,14.607.6,ENSOART00020010564,19.552.4,ENSOART00020036134,1.362.11,2.880.13,ENSOART00020015284,ENSOART00…
Biological Process	GO:0048934	peripheral nervous system neuron differentiation	1	11	0.112	0.401	ENSOART00020025308
Biological Process	GO:0048935	peripheral nervous system neuron development	1	11	0.112	0.401	ENSOART00020025308
Biological Process	GO:0050773	regulation of dendrite development	5	235	0.109	0.401	ENSOART00020013162,ENSOART00020036134,ENSOART00020006102,ENSOART00020007607,2.880.13
Biological Process	GO:0050801	ion homeostasis	18	1223	0.109	0.401	ENSOART00020001277,6.318.2,ENSOART00020006788,X.351.21,ENSOART00020030261,ENSOART00020010564,4.78.17,24.125.46,4.78.7,24.125.41,7.524.18,ENSOART00020025786,3.1486.5,24.125.67,X.351.3,24.125.50,24.125.44,10.37.4
Biological Process	GO:0050847	progesterone receptor signaling pathway	1	11	0.112	0.401	ENSOART00020015746
Biological Process	GO:0050892	intestinal absorption	2	52	0.107	0.401	4.78.7,4.78.17
Biological Process	GO:0051247	positive regulation of protein metabolic process	34	2555	0.112	0.401	ENSOART00020022021,ENSOART00020007607,ENSOART00020037174,5.632.12,ENSOART00020034466,ENSOART00020025786,ENSOART00020024916,7.524.18,ENSOART00020013162,7.547.4,ENSOART00020006102,2.880.13,19.552.4,20.168.7,ENSOART00020015634,15.239.9,ENSOART00020020855,ENSOART00020015724,ENSOART00020034576,ENSOART00020012830,ENSOART00020029800,4.78.7,ENSOART00020030252,4.78.17,ENSOART00020030261,ENSOART00020015377…
Biological Process	GO:0055023	positive regulation of cardiac muscle tissue growth	2	52	0.107	0.401	ENSOART00020036134,20.425.2
Biological Process	GO:0060044	negative regulation of cardiac muscle cell proliferation	1	11	0.112	0.401	ENSOART00020007607
Biological Process	GO:0060538	skeletal muscle organ development	10	598	0.111	0.401	25.2.152,2.1424.2,ENSOART00020013162,ENSOART00020005219,25.2.160,25.2.209,25.2.153,ENSOART00020036134,ENSOART00020030656,25.2.89
Biological Process	GO:0061081	positive regulation of myeloid leukocyte cytokine production involved in immune response	1	11	0.112	0.401	ENSOART00020024916
Biological Process	GO:0061741	chaperone-mediated protein transport involved in chaperone-mediated autophagy	1	11	0.112	0.401	ENSOART00020032529
Biological Process	GO:0070372	regulation of ERK1 and ERK2 cascade	6	302	0.107	0.401	4.78.7,ENSOART00020015746,4.78.17,6.318.2,ENSOART00020030261,19.552.4
Biological Process	GO:0070676	intralumenal vesicle formation	1	11	0.112	0.401	ENSOART00020025786
Biological Process	GO:0071106	adenosine 3',5'-bisphosphate transmembrane transport	1	11	0.112	0.401	5.26.2
Biological Process	GO:0072319	vesicle uncoating	1	11	0.112	0.401	ENSOART00020032529
Biological Process	GO:0080121	AMP transport	1	11	0.112	0.401	5.26.2
Biological Process	GO:0090128	regulation of synapse maturation	2	52	0.107	0.401	2.880.13,ENSOART00020013162
Biological Process	GO:0097499	protein localization to non-motile cilium	1	11	0.112	0.401	ENSOART00020020281
Biological Process	GO:0097734	extracellular exosome biogenesis	2	52	0.107	0.401	ENSOART00020017061,ENSOART00020025786
Biological Process	GO:1901292	nucleoside phosphate catabolic process	3	107	0.107	0.401	8.56.2,ENSOART00020032638,ENSOART00020006678
Biological Process	GO:1901977	negative regulation of cell cycle checkpoint	1	11	0.112	0.401	20.425.2
Biological Process	GO:1902003	regulation of amyloid-beta formation	1	11	0.112	0.401	7.331.2
Biological Process	GO:1902361	mitochondrial pyruvate transmembrane transport	1	11	0.112	0.401	8.246.1
Biological Process	GO:1902775	mitochondrial large ribosomal subunit assembly	1	11	0.112	0.401	2.1359.3
Biological Process	GO:1904816	positive regulation of protein localization to chromosome, telomeric region	1	11	0.112	0.401	ENSOART00020033992
Biological Process	GO:1990182	exosomal secretion	2	52	0.107	0.401	ENSOART00020025786,ENSOART00020017061
Biological Process	GO:1990440	positive regulation of transcription from RNA polymerase II promoter in response to endoplasmic reticulum stress	1	11	0.112	0.401	ENSOART00020020185
Biological Process	GO:2000002	negative regulation of DNA damage checkpoint	1	11	0.112	0.401	20.425.2
Biological Process	GO:2000323	negative regulation of glucocorticoid receptor signaling pathway	1	11	0.112	0.401	ENSOART00020015746
Biological Process	GO:2000483	negative regulation of interleukin-8 secretion	1	11	0.112	0.401	ENSOART00020009443
Biological Process	GO:2000725	regulation of cardiac muscle cell differentiation	2	52	0.107	0.401	ENSOART00020036134,20.425.2
Cellular Component	GO:0000306	extrinsic component of vacuolar membrane	1	11	0.112	0.401	ENSOART00020025786
Cellular Component	GO:0005635	nuclear envelope	12	748	0.109	0.401	ENSOART00020002573,ENSOART00020023339,ENSOART00020017365,ENSOART00020009443,ENSOART00020009205,ENSOART00020010832,ENSOART00020003746,20.168.7,ENSOART00020033421,1.1066.2,10.54.1,14.6.7
Cellular Component	GO:0005881	cytoplasmic microtubule	3	108	0.11	0.401	ENSOART00020011090,ENSOART00020001524,17.446.15
Cellular Component	GO:0015630	microtubule cytoskeleton	29	2121	0.106	0.401	ENSOART00020008527,19.514.16,ENSOART00020038454,ENSOART00020020281,ENSOART00020015377,3.807.20,ENSOART00020033421,3.1680.4,ENSOART00020036657,4.154.5,3.1680.1,ENSOART00020025001,1.8.1,ENSOART00020019478,ENSOART00020040342,ENSOART00020001524,ENSOART00020003746,ENSOART00020033209,ENSOART00020011090,ENSOART00020033992,ENSOART00020025308,17.446.15,ENSOART00020001764,ENSOART00020023339,ENSOART00020012…
Cellular Component	GO:0019907	cyclin-dependent protein kinase activating kinase holoenzyme complex	1	11	0.112	0.401	ENSOART00020015228
Cellular Component	GO:0030135	coated vesicle	7	375	0.11	0.401	7.331.2,ENSOART00020010301,ENSOART00020035728,ENSOART00020035809,ENSOART00020011502,ENSOART00020012948,ENSOART00020032529
Cellular Component	GO:0030175	filopodium	7	377	0.112	0.401	25.2.149,25.2.89,25.2.153,25.2.209,25.2.160,25.2.152,ENSOART00020030656
Cellular Component	GO:0032838	cell projection cytoplasm	3	108	0.11	0.401	ENSOART00020033421,ENSOART00020014044,ENSOART00020001277
Cellular Component	GO:0099568	cytoplasmic region	10	597	0.11	0.401	14.607.6,2.157.2,4.154.5,ENSOART00020001277,1.8.1,ENSOART00020014044,ENSOART00020033421,ENSOART00020010916,2.1513.4,2.880.13
Cellular Component	GO:0120025	plasma membrane bounded cell projection	41	3141	0.108	0.401	6.318.2,25.2.152,ENSOART00020001277,ENSOART00020028388,25.2.209,7.170.65,4.78.17,ENSOART00020020281,ENSOART00020030261,ENSOART00020014044,ENSOART00020012037,25.2.149,25.2.89,25.139.15,ENSOART00020010301,ENSOART00020020185,4.78.7,7.170.60,25.2.160,25.2.153,ENSOART00020010916,3.517.70,X.720.2,3.517.53,4.154.5,ENSOART00020015634,1.8.1,ENSOART00020002733,3.517.24,14.607.6,3.517.48,19.552.4,ENSOART000…
Molecular Function	GO:0004043	L-aminoadipate-semialdehyde dehydrogenase activity	1	11	0.112	0.401	ENSOART00020006723
Molecular Function	GO:0004340	glucokinase activity	1	11	0.112	0.401	ENSOART00020003404
Molecular Function	GO:0004396	hexokinase activity	1	11	0.112	0.401	ENSOART00020003404
Molecular Function	GO:0004514	nicotinate-nucleotide diphosphorylase (carboxylating) activity	1	11	0.112	0.401	4.115.2
Molecular Function	GO:0004614	phosphoglucomutase activity	1	11	0.112	0.401	ENSOART00020034610
Molecular Function	GO:0005093	Rab GDP-dissociation inhibitor activity	1	11	0.112	0.401	ENSOART00020031398
Molecular Function	GO:0005521	lamin binding	2	53	0.11	0.401	2.880.13,ENSOART00020041035
Molecular Function	GO:0008802	betaine-aldehyde dehydrogenase activity	1	11	0.112	0.401	ENSOART00020006723
Molecular Function	GO:0015180	L-alanine transmembrane transporter activity	1	11	0.112	0.401	14.106.2
Molecular Function	GO:0015228	coenzyme A transmembrane transporter activity	1	11	0.112	0.401	5.26.2
Molecular Function	GO:0019781	NEDD8 activating enzyme activity	1	11	0.112	0.401	ENSOART00020026220
Molecular Function	GO:0022858	alanine transmembrane transporter activity	1	11	0.112	0.401	14.106.2
Molecular Function	GO:0034739	histone deacetylase activity (H4-K16 specific)	1	11	0.112	0.401	ENSOART00020007607
Molecular Function	GO:0035005	1-phosphatidylinositol-4-phosphate 3-kinase activity	1	11	0.112	0.401	ENSOART00020015634
Molecular Function	GO:0036002	pre-mRNA binding	3	109	0.112	0.401	2.880.13,11.54.3,21.139.7
Molecular Function	GO:0043262	adenosine-diphosphatase activity	1	11	0.112	0.401	5.26.2
Molecular Function	GO:0043621	protein self-association	3	107	0.107	0.401	2.1157.249,2.1157.318,2.1157.251
Molecular Function	GO:0050291	sphingosine N-acyltransferase activity	1	11	0.112	0.401	ENSOART00020017365
Molecular Function	GO:0071077	adenosine 3',5'-bisphosphate transmembrane transporter activity	1	11	0.112	0.401	5.26.2
Molecular Function	GO:0080122	AMP transmembrane transporter activity	1	11	0.112	0.401	5.26.2
Molecular Function	GO:2001070	starch binding	1	11	0.112	0.401	ENSOART00020021004
Biological Process	GO:0016310	phosphorylation	58	4625	0.112	0.402	12.356.2,2.1157.249,4.78.17,ENSOART00020030261,ENSOART00020015377,24.136.47,X.285.1,ENSOART00020015746,ENSOART00020005590,6.318.2,ENSOART00020001277,ENSOART00020021692,ENSOART00020000200,ENSOART00020003404,3.517.70,ENSOART00020040358,ENSOART00020015724,ENSOART00020034576,ENSOART00020012830,ENSOART00020029800,2.1359.3,ENSOART00020003746,4.78.7,3.803.7,25.119.7,13.543.12,7.75.5,ENSOART00020006788,E…
Biological Process	GO:0007094	mitotic spindle assembly checkpoint	2	54	0.114	0.405	ENSOART00020023339,ENSOART00020038454
Biological Process	GO:0043516	regulation of DNA damage response, signal transduction by p53 class mediator	2	54	0.114	0.405	12.246.5,12.246.3
Biological Process	GO:0050854	regulation of antigen receptor-mediated signaling pathway	2	54	0.114	0.405	ENSOART00020011090,ENSOART00020015724
Biological Process	GO:0050864	regulation of B cell activation	4	172	0.114	0.405	ENSOART00020006678,ENSOART00020011090,ENSOART00020000203,ENSOART00020036134
Biological Process	GO:0071173	spindle assembly checkpoint	2	54	0.114	0.405	ENSOART00020038454,ENSOART00020023339
Biological Process	GO:0070059	intrinsic apoptotic signaling pathway in response to endoplasmic reticulum stress	3	110	0.114	0.406	ENSOART00020001277,1.714.7,ENSOART00020020185
Biological Process	GO:0072594	establishment of protein localization to organelle	19	1312	0.114	0.406	ENSOART00020011069,13.606.1,ENSOART00020015284,ENSOART00020005028,19.312.8,1.1066.2,ENSOART00020011344,1.126.1,ENSOART00020003058,ENSOART00020032529,ENSOART00020037438,ENSOART00020023339,ENSOART00020025786,10.54.1,2.763.3,ENSOART00020033992,ENSOART00020000200,ENSOART00020011090,ENSOART00020003746
Biological Process	GO:1902229	regulation of intrinsic apoptotic signaling pathway in response to DNA damage	3	110	0.114	0.406	2.880.13,ENSOART00020010564,10.37.4
Biological Process	GO:0050770	regulation of axonogenesis	5	239	0.115	0.408	ENSOART00020006102,ENSOART00020033421,ENSOART00020031398,19.312.8,ENSOART00020003054
Molecular Function	GO:0051539	4 iron, 4 sulfur cluster binding	4	173	0.115	0.41	1.1409.8,ENSOART00020004928,3.1720.12,2.1520.7
Biological Process	GO:0002091	negative regulation of receptor internalization	1	12	0.121	0.411	17.197.3
Biological Process	GO:0002155	regulation of thyroid hormone mediated signaling pathway	1	12	0.121	0.411	ENSOART00020015284
Biological Process	GO:0006261	DNA-dependent DNA replication	5	240	0.116	0.411	ENSOART00020025001,12.147.3,22.294.4,5.617.1,2.1251.1
Biological Process	GO:0006376	mRNA splice site selection	3	113	0.121	0.411	7.755.4,7.755.3,ENSOART00020005219
Biological Process	GO:0006471	protein ADP-ribosylation	2	55	0.117	0.411	2.228.1,15.166.2
Biological Process	GO:0006518	peptide metabolic process	30	2229	0.117	0.411	15.414.17,7.60.2,ENSOART00020028218,26.152.10,ENSOART00020021670,11.29.3,20.168.7,3.807.20,20.425.2,ENSOART00020037889,ENSOART00020032529,1.126.1,ENSOART00020005028,ENSOART00020020379,5.26.2,ENSOART00020013162,ENSOART00020023339,14.413.1,3.367.1,ENSOART00020037982,24.33.4,7.331.2,ENSOART00020025997,ENSOART00020018134,ENSOART00020011833,5.632.12,14.321.1,ENSOART00020010727,2.228.1,2.763.3
Biological Process	GO:0006933	negative regulation of cell adhesion involved in substrate-bound cell migration	1	12	0.121	0.411	3.1486.5
Biological Process	GO:0007267	cell-cell signaling	30	2235	0.12	0.411	ENSOART00020014044,ENSOART00020012977,2.880.13,3.517.48,ENSOART00020032529,ENSOART00020036134,ENSOART00020020676,ENSOART00020015377,3.1371.1,ENSOART00020035058,3.517.24,11.270.3,ENSOART00020040342,ENSOART00020036216,ENSOART00020021011,3.517.53,ENSOART00020001277,ENSOART00020022021,ENSOART00020020758,ENSOART00020011090,ENSOART00020007607,3.517.70,19.308.7,ENSOART00020007474,ENSOART00020034466,ENSO…
Biological Process	GO:0009448	gamma-aminobutyric acid metabolic process	1	12	0.121	0.411	ENSOART00020016234
Biological Process	GO:0015866	ADP transport	1	12	0.121	0.411	5.26.2
Biological Process	GO:0017038	protein import	10	605	0.117	0.411	ENSOART00020023339,ENSOART00020037438,ENSOART00020003746,ENSOART00020032529,1.126.1,ENSOART00020015284,10.54.1,ENSOART00020011090,1.1066.2,ENSOART00020000200
Biological Process	GO:0019285	glycine betaine biosynthetic process from choline	1	12	0.121	0.411	ENSOART00020006723
Biological Process	GO:0031455	glycine betaine metabolic process	1	12	0.121	0.411	ENSOART00020006723
Biological Process	GO:0031456	glycine betaine biosynthetic process	1	12	0.121	0.411	ENSOART00020006723
Biological Process	GO:0032328	alanine transport	1	12	0.121	0.411	14.106.2
Biological Process	GO:0032377	regulation of intracellular lipid transport	1	12	0.121	0.411	ENSOART00020008061
Biological Process	GO:0032380	regulation of intracellular sterol transport	1	12	0.121	0.411	ENSOART00020008061
Biological Process	GO:0032383	regulation of intracellular cholesterol transport	1	12	0.121	0.411	ENSOART00020008061
Biological Process	GO:0033299	secretion of lysosomal enzymes	1	12	0.121	0.411	ENSOART00020014044
Biological Process	GO:0033512	L-lysine catabolic process to acetyl-CoA via saccharopine	1	12	0.121	0.411	ENSOART00020025655
Biological Process	GO:0034310	primary alcohol catabolic process	1	12	0.121	0.411	17.222.1
Biological Process	GO:0035087	siRNA loading onto RISC involved in RNA interference	1	12	0.121	0.411	ENSOART00020018134
Biological Process	GO:0036499	PERK-mediated unfolded protein response	1	12	0.121	0.411	ENSOART00020020185
Biological Process	GO:0043415	positive regulation of skeletal muscle tissue regeneration	1	12	0.121	0.411	7.524.18
Biological Process	GO:0043416	regulation of skeletal muscle tissue regeneration	1	12	0.121	0.411	7.524.18
Biological Process	GO:0044786	cell cycle DNA replication	2	55	0.117	0.411	22.294.4,ENSOART00020025001
Biological Process	GO:0044861	protein transport into plasma membrane raft	1	12	0.121	0.411	17.446.15
Biological Process	GO:0045916	negative regulation of complement activation	1	12	0.121	0.411	ENSOART00020009470
Biological Process	GO:0046959	habituation	1	12	0.121	0.411	ENSOART00020021004
Biological Process	GO:0048518	positive regulation of biological process	112	9463	0.12	0.411	ENSOART00020028450,15.239.9,ENSOART00020025758,ENSOART00020015634,14.607.6,3.517.24,19.552.4,ENSOART00020036134,3.517.48,ENSOART00020038454,ENSOART00020000154,2.880.13,ENSOART00020006102,ENSOART00020020379,ENSOART00020006678,3.1643.1,ENSOART00020015284,ENSOART00020033421,7.547.4,ENSOART00020013162,7.524.18,17.446.15,1.1340.3,ENSOART00020037438,ENSOART00020030656,5.632.12,ENSOART00020037174,ENSOAR…
Biological Process	GO:0048680	positive regulation of axon regeneration	1	12	0.121	0.411	ENSOART00020033421
Biological Process	GO:0050772	positive regulation of axonogenesis	3	111	0.117	0.411	ENSOART00020006102,19.312.8,ENSOART00020033421
Biological Process	GO:0050942	positive regulation of pigment cell differentiation	1	12	0.121	0.411	ENSOART00020014044
Biological Process	GO:0051340	regulation of ligase activity	1	12	0.121	0.411	ENSOART00020033209
Biological Process	GO:0051351	positive regulation of ligase activity	1	12	0.121	0.411	ENSOART00020033209
Biological Process	GO:0060314	regulation of ryanodine-sensitive calcium-release channel activity	2	56	0.121	0.411	6.318.2,ENSOART00020030261
Biological Process	GO:0060421	positive regulation of heart growth	2	55	0.117	0.411	ENSOART00020036134,20.425.2
Biological Process	GO:0061098	positive regulation of protein tyrosine kinase activity	2	55	0.117	0.411	ENSOART00020024916,ENSOART00020013162
Biological Process	GO:0070200	establishment of protein localization to telomere	1	12	0.121	0.411	ENSOART00020033992
Biological Process	GO:0070572	positive regulation of neuron projection regeneration	1	12	0.121	0.411	ENSOART00020033421
Biological Process	GO:0071955	recycling endosome to Golgi transport	1	12	0.121	0.411	ENSOART00020003058
Biological Process	GO:0075525	viral translational termination-reinitiation	1	12	0.121	0.411	ENSOART00020011833
Biological Process	GO:0090110	cargo loading into COPII-coated vesicle	1	12	0.121	0.411	12.339.3
Biological Process	GO:0097352	autophagosome maturation	2	55	0.117	0.411	ENSOART00020012948,ENSOART00020010301
Biological Process	GO:1904706	negative regulation of vascular smooth muscle cell proliferation	2	56	0.121	0.411	7.170.65,7.170.60
Biological Process	GO:1904753	negative regulation of vascular associated smooth muscle cell migration	2	56	0.121	0.411	7.170.65,7.170.60
Biological Process	GO:1905207	regulation of cardiocyte differentiation	2	56	0.121	0.411	ENSOART00020036134,20.425.2
Biological Process	GO:2000258	negative regulation of protein activation cascade	1	12	0.121	0.411	ENSOART00020009470
Biological Process	GO:2000269	regulation of fibroblast apoptotic process	1	12	0.121	0.411	ENSOART00020015634
Biological Process	GO:2000322	regulation of glucocorticoid receptor signaling pathway	1	12	0.121	0.411	ENSOART00020015746
Biological Process	GO:2000574	regulation of microtubule motor activity	1	12	0.121	0.411	ENSOART00020033421
Cellular Component	GO:0002080	acrosomal membrane	2	55	0.117	0.411	ENSOART00020016905,ENSOART00020017130
Cellular Component	GO:0031966	mitochondrial membrane	25	1813	0.118	0.411	ENSOART00020013551,23.284.4,26.152.10,ENSOART00020015746,ENSOART00020029023,ENSOART00020005590,ENSOART00020030024,ENSOART00020001277,5.26.2,ENSOART00020037889,ENSOART00020007474,24.33.4,ENSOART00020037982,8.246.1,3.1486.5,ENSOART00020032256,1.1409.8,2.1178.1,16.229.6,12.147.3,25.308.3,23.125.2,2.1520.7,23.125.4,1.714.7
Cellular Component	GO:0032153	cell division site	3	111	0.117	0.411	4.154.5,1.8.1,ENSOART00020003749
Cellular Component	GO:0032155	cell division site part	3	111	0.117	0.411	ENSOART00020003749,4.154.5,1.8.1
Cellular Component	GO:0033150	cytoskeletal calyx	1	12	0.121	0.411	2.1513.4
Cellular Component	GO:0071012	catalytic step 1 spliceosome	1	12	0.121	0.411	5.124.3
Cellular Component	GO:0071013	catalytic step 2 spliceosome	6	311	0.118	0.411	5.124.3,ENSOART00020040269,ENSOART00020023527,14.155.1,2.880.13,ENSOART00020037194
Cellular Component	GO:0071159	NF-kappaB complex	1	12	0.121	0.411	ENSOART00020031966
Cellular Component	GO:0097413	Lewy body	1	12	0.121	0.411	ENSOART00020020185
Molecular Function	GO:0001163	RNA polymerase I regulatory region sequence-specific DNA binding	1	12	0.121	0.411	ENSOART00020024366
Molecular Function	GO:0001164	RNA polymerase I CORE element sequence-specific DNA binding	1	12	0.121	0.411	ENSOART00020024366
Molecular Function	GO:0001190	transcriptional activator activity, RNA polymerase II transcription factor binding	3	111	0.117	0.411	ENSOART00020033471,11.614.41,11.614.30
Molecular Function	GO:0001758	retinal dehydrogenase activity	1	12	0.121	0.411	ENSOART00020019121
Molecular Function	GO:0003684	damaged DNA binding	3	111	0.117	0.411	ENSOART00020006678,ENSOART00020015172,ENSOART00020012328
Molecular Function	GO:0004842	ubiquitin-protein transferase activity	15	996	0.118	0.411	11.731.8,ENSOART00020011839,18.124.9,9.290.11,ENSOART00020011344,5.140.5,1.1614.4,11.328.2,ENSOART00020034466,ENSOART00020025090,ENSOART00020022893,5.140.8,5.140.15,ENSOART00020013162,ENSOART00020028284
Molecular Function	GO:0004867	serine-type endopeptidase inhibitor activity	3	113	0.121	0.411	ENSOART00020009470,ENSOART00020018963,ENSOART00020032780
Molecular Function	GO:0015217	ADP transmembrane transporter activity	1	12	0.121	0.411	5.26.2
Molecular Function	GO:0098811	transcriptional repressor activity, RNA polymerase II activating transcription factor binding	3	111	0.117	0.411	11.614.41,ENSOART00020033471,11.614.30
Molecular Function	GO:0016740	transferase activity	71	5799	0.122	0.413	7.75.5,ENSOART00020008524,3.807.20,14.238.17,ENSOART00020008061,ENSOART00020022893,3.517.53,ENSOART00020024913,ENSOART00020011839,3.953.10,18.124.9,9.130.5,21.138.13,21.138.58,ENSOART00020034466,21.138.9,2.1157.251,2.1157.318,12.356.2,21.138.57,12.246.5,ENSOART00020015377,ENSOART00020030261,2.1157.249,1.1614.4,X.285.1,4.115.2,6.318.2,ENSOART00020040358,11.731.8,ENSOART00020003690,2.1359.3,ENSOART…
Biological Process	GO:0006873	cellular ion homeostasis	15	1002	0.122	0.413	ENSOART00020006788,ENSOART00020010564,ENSOART00020030261,10.37.4,24.125.44,24.125.50,4.78.17,24.125.46,4.78.7,7.524.18,24.125.41,24.125.67,3.1486.5,6.318.2,ENSOART00020025786
Cellular Component	GO:0005903	brush border	4	177	0.123	0.415	4.78.7,14.607.6,2.1513.4,4.78.17
Biological Process	GO:1903038	negative regulation of leukocyte cell-cell adhesion	3	114	0.124	0.418	3.49.1,ENSOART00020011090,ENSOART00020015724
Biological Process	GO:0010644	cell communication by electrical coupling	2	57	0.124	0.418	6.318.2,ENSOART00020030261
Biological Process	GO:0010659	cardiac muscle cell apoptotic process	2	57	0.124	0.418	6.318.2,ENSOART00020030261
Biological Process	GO:0032800	receptor biosynthetic process	2	57	0.124	0.418	ENSOART00020007607,2.880.13
Biological Process	GO:0071108	protein K48-linked deubiquitination	2	57	0.124	0.418	ENSOART00020007656,21.119.3
Biological Process	GO:0097421	liver regeneration	2	57	0.124	0.418	7.755.3,7.755.4
Molecular Function	GO:0008017	microtubule binding	8	461	0.124	0.418	10.37.4,19.514.16,ENSOART00020010564,3.807.20,ENSOART00020033421,17.446.15,ENSOART00020036657,ENSOART00020012328
Molecular Function	GO:0036122	BMP binding	2	57	0.124	0.418	11.164.4,11.164.6
Molecular Function	GO:0051082	unfolded protein binding	5	245	0.124	0.418	ENSOART00020032529,ENSOART00020033992,24.318.2,24.33.4,ENSOART00020041649
Biological Process	GO:0034248	regulation of cellular amide metabolic process	13	847	0.125	0.42	ENSOART00020013162,ENSOART00020023339,15.414.17,24.33.4,7.331.2,ENSOART00020018134,11.29.3,3.807.20,20.425.2,20.168.7,ENSOART00020011833,5.632.12,2.228.1
Cellular Component	GO:0030315	T-tubule	3	115	0.126	0.423	7.524.18,ENSOART00020030261,6.318.2
Biological Process	GO:0006643	membrane lipid metabolic process	6	317	0.126	0.423	ENSOART00020016234,8.56.2,ENSOART00020016577,25.119.7,ENSOART00020032638,ENSOART00020017365
Biological Process	GO:0006979	response to oxidative stress	12	770	0.126	0.423	25.119.7,11.614.41,7.170.60,7.170.65,ENSOART00020020185,5.617.1,11.614.30,12.470.4,1.1409.8,ENSOART00020007607,ENSOART00020033471,ENSOART00020000200
Biological Process	GO:0009888	tissue development	42	3274	0.126	0.423	11.164.4,11.164.6,2.1157.318,2.1157.251,7.524.18,ENSOART00020013162,ENSOART00020035006,2.1424.2,ENSOART00020022021,ENSOART00020007607,ENSOART00020030656,23.284.4,ENSOART00020009443,ENSOART00020030024,ENSOART00020015634,ENSOART00020015284,ENSOART00020036134,ENSOART00020010564,ENSOART00020007474,25.2.160,25.2.153,25.119.7,ENSOART00020005219,7.170.60,10.37.4,ENSOART00020003054,2.983.3,ENSOART0002003…
Biological Process	GO:2000021	regulation of ion homeostasis	6	317	0.126	0.423	X.351.21,X.351.3,ENSOART00020001277,ENSOART00020030261,7.524.18,6.318.2
Biological Process	GO:0000050	urea cycle	1	13	0.13	0.425	3.49.1
Biological Process	GO:0000393	spliceosomal conformational changes to generate catalytic conformation	1	13	0.13	0.425	5.124.3
Biological Process	GO:0006678	glucosylceramide metabolic process	1	13	0.13	0.425	ENSOART00020016234
Biological Process	GO:0006820	anion transport	13	851	0.128	0.425	ENSOART00020004500,4.78.7,ENSOART00020007474,8.246.1,ENSOART00020008061,3.1426.3,25.308.3,1.8.1,5.26.2,14.106.2,ENSOART00020017130,4.78.17,ENSOART00020016577
Biological Process	GO:0007023	post-chaperonin tubulin folding pathway	1	13	0.13	0.425	ENSOART00020025308
Biological Process	GO:0007288	sperm axoneme assembly	1	13	0.13	0.425	ENSOART00020013162
Biological Process	GO:0010960	magnesium ion homeostasis	1	13	0.13	0.425	ENSOART00020006788
Biological Process	GO:0014012	peripheral nervous system axon regeneration	1	13	0.13	0.425	ENSOART00020008609
Biological Process	GO:0015858	nucleoside transport	1	13	0.13	0.425	20.380.2
Biological Process	GO:0018242	protein O-linked glycosylation via serine	1	13	0.13	0.425	25.208.1
Biological Process	GO:0019374	galactolipid metabolic process	1	13	0.13	0.425	ENSOART00020016234
Biological Process	GO:0019474	L-lysine catabolic process to acetyl-CoA	1	13	0.13	0.425	ENSOART00020025655
Biological Process	GO:0019477	L-lysine catabolic process	1	13	0.13	0.425	ENSOART00020025655
Biological Process	GO:0019627	urea metabolic process	1	13	0.13	0.425	3.49.1
Biological Process	GO:0021761	limbic system development	4	180	0.128	0.425	4.196.11,ENSOART00020007607,2.880.13,ENSOART00020036134
Biological Process	GO:0022603	regulation of anatomical structure morphogenesis	23	1669	0.131	0.425	14.607.6,ENSOART00020035058,7.170.65,ENSOART00020036216,4.154.5,4.616.3,2.1513.4,19.312.8,ENSOART00020033421,ENSOART00020006102,2.880.13,ENSOART00020036134,ENSOART00020015377,24.136.47,ENSOART00020031398,7.170.60,ENSOART00020035006,ENSOART00020022021,X.720.2,ENSOART00020007607,ENSOART00020035947,ENSOART00020003054,24.136.10
Biological Process	GO:0030422	production of siRNA involved in RNA interference	1	13	0.13	0.425	ENSOART00020018134
Biological Process	GO:0030951	establishment or maintenance of microtubule cytoskeleton polarity	1	13	0.13	0.425	ENSOART00020036657
Biological Process	GO:0032469	endoplasmic reticulum calcium ion homeostasis	2	58	0.128	0.425	6.318.2,ENSOART00020030261
Biological Process	GO:0032502	developmental process	115	9770	0.129	0.425	25.139.15,ENSOART00020000203,ENSOART00020013008,ENSOART00020035058,ENSOART00020028388,2.983.3,PEKD01006040.1.1.1,26.234.8,ENSOART00020013575,ENSOART00020036216,11.614.30,ENSOART00020001277,7.755.4,ENSOART00020041061,ENSOART00020020855,ENSOART00020016234,1.714.7,10.37.4,ENSOART00020031398,ENSOART00020007474,11.328.2,3.1486.5,7.755.3,ENSOART00020018879,ENSOART00020033421,9.406.5,4.616.3,2.880.13,EN…
Biological Process	GO:0045663	positive regulation of myoblast differentiation	2	58	0.128	0.425	12.1.1,ENSOART00020036134
Biological Process	GO:0046440	L-lysine metabolic process	1	13	0.13	0.425	ENSOART00020025655
Biological Process	GO:0048662	negative regulation of smooth muscle cell proliferation	3	117	0.131	0.425	ENSOART00020012037,7.170.65,7.170.60
Biological Process	GO:0051052	regulation of DNA metabolic process	11	697	0.131	0.425	ENSOART00020006678,ENSOART00020033992,20.425.2,ENSOART00020019901,22.294.4,ENSOART00020037194,11.328.2,ENSOART00020004928,5.617.1,ENSOART00020015634,ENSOART00020025001
Biological Process	GO:0051173	positive regulation of nitrogen compound metabolic process	60	4856	0.131	0.425	3.1371.1,ENSOART00020028388,ENSOART00020015746,ENSOART00020040342,6.318.2,ENSOART00020031966,ENSOART00020001277,ENSOART00020021692,11.614.30,7.755.4,4.115.2,ENSOART00020033471,ENSOART00020039632,ENSOART00020009635,ENSOART00020032529,4.78.17,ENSOART00020030252,ENSOART00020030261,20.425.2,ENSOART00020015377,ENSOART00020009205,3.49.1,4.78.7,ENSOART00020020185,11.328.2,ENSOART00020037194,11.614.41,EN…
Biological Process	GO:0051926	negative regulation of calcium ion transport	2	58	0.128	0.425	15.29.4,15.239.9
Biological Process	GO:0055022	negative regulation of cardiac muscle tissue growth	1	13	0.13	0.425	ENSOART00020007607
Biological Process	GO:0061029	eyelid development in camera-type eye	1	13	0.13	0.425	ENSOART00020007607
Biological Process	GO:0061117	negative regulation of heart growth	1	13	0.13	0.425	ENSOART00020007607
Biological Process	GO:0061198	fungiform papilla formation	1	13	0.13	0.425	ENSOART00020007607
Biological Process	GO:0098656	anion transmembrane transport	7	393	0.131	0.425	8.246.1,ENSOART00020004500,5.26.2,ENSOART00020007474,14.106.2,25.308.3,3.1426.3
Biological Process	GO:1901894	regulation of calcium-transporting ATPase activity	1	13	0.13	0.425	15.29.4
Biological Process	GO:1902857	positive regulation of non-motile cilium assembly	1	13	0.13	0.425	4.154.5
Biological Process	GO:1903093	regulation of protein K48-linked deubiquitination	1	13	0.13	0.425	21.119.3
Biological Process	GO:1903094	negative regulation of protein K48-linked deubiquitination	1	13	0.13	0.425	21.119.3
Biological Process	GO:1903542	negative regulation of exosomal secretion	1	13	0.13	0.425	ENSOART00020025786
Biological Process	GO:2000157	negative regulation of ubiquitin-specific protease activity	1	13	0.13	0.425	21.119.3
Cellular Component	GO:0000808	origin recognition complex	1	13	0.13	0.425	2.1251.1
Cellular Component	GO:0005664	nuclear origin of replication recognition complex	1	13	0.13	0.425	2.1251.1
Cellular Component	GO:0005785	signal recognition particle receptor complex	1	13	0.13	0.425	ENSOART00020011069
Cellular Component	GO:0033011	perinuclear theca	1	13	0.13	0.425	2.1513.4
Cellular Component	GO:0043203	axon hillock	1	13	0.13	0.425	ENSOART00020033421
Molecular Function	GO:0001013	RNA polymerase I regulatory region DNA binding	1	13	0.13	0.425	ENSOART00020024366
Molecular Function	GO:0004471	malate dehydrogenase (decarboxylating) (NAD+) activity	1	13	0.13	0.425	8.33.3
Molecular Function	GO:0015211	purine nucleoside transmembrane transporter activity	1	13	0.13	0.425	5.26.2
Molecular Function	GO:0016748	succinyltransferase activity	1	13	0.13	0.425	ENSOART00020025655
Molecular Function	GO:0051373	FATZ binding	3	116	0.128	0.425	11.164.4,11.164.6,25.139.15
Biological Process	GO:0007507	heart development	17	1176	0.131	0.426	26.27.8,ENSOART00020030261,20.425.2,ENSOART00020036134,2.1157.249,7.170.65,23.284.4,ENSOART00020030024,6.318.2,ENSOART00020007607,ENSOART00020003690,14.271.7,7.170.60,11.164.6,11.164.4,2.1157.251,2.1157.318
Biological Process	GO:0000070	mitotic sister chromatid segregation	5	250	0.131	0.426	22.294.4,ENSOART00020017061,ENSOART00020038454,ENSOART00020023339,ENSOART00020025001
Biological Process	GO:0003065	positive regulation of heart rate by epinephrine	2	59	0.131	0.426	7.170.60,7.170.65
Biological Process	GO:0007339	binding of sperm to zona pellucida	2	59	0.131	0.426	1.1360.3,ENSOART00020033992
Biological Process	GO:0031103	axon regeneration	2	59	0.131	0.426	ENSOART00020008609,ENSOART00020033421
Cellular Component	GO:1904115	axon cytoplasm	2	59	0.131	0.426	ENSOART00020014044,ENSOART00020033421
Biological Process	GO:0006139	nucleobase-containing compound metabolic process	127	10873	0.132	0.428	ENSOART00020019052,ENSOART00020013008,ENSOART00020035058,2.754.6,7.755.4,11.614.30,ENSOART00020040269,8.56.2,ENSOART00020000203,ENSOART00020011344,ENSOART00020032529,11.328.2,8.246.1,ENSOART00020015172,ENSOART00020012328,9.349.2,ENSOART00020020185,18.285.1,20.298.5,8.117.1,ENSOART00020018879,7.755.3,ENSOART00020023527,3.1486.5,3.517.70,23.125.4,ENSOART00020020855,2.763.3,ENSOART00020003404,1.1038…
Biological Process	GO:0006875	cellular metal ion homeostasis	13	856	0.132	0.428	24.125.46,4.78.7,6.318.2,24.125.67,24.125.41,7.524.18,ENSOART00020006788,4.78.17,24.125.50,10.37.4,24.125.44,ENSOART00020010564,ENSOART00020030261
Biological Process	GO:0007346	regulation of mitotic cell cycle	14	936	0.132	0.428	ENSOART00020030261,ENSOART00020012830,X.351.3,X.351.21,ENSOART00020038454,ENSOART00020018181,ENSOART00020020379,ENSOART00020022021,ENSOART00020011090,ENSOART00020023339,ENSOART00020017061,6.318.2,ENSOART00020034466,ENSOART00020026220
Biological Process	GO:0010608	posttranscriptional regulation of gene expression	15	1016	0.132	0.428	ENSOART00020013162,ENSOART00020023339,15.414.17,24.33.4,ENSOART00020018134,11.29.3,20.168.7,1.1038.4,3.807.20,20.425.2,ENSOART00020032529,ENSOART00020011833,5.632.12,2.228.1,ENSOART00020022021
Biological Process	GO:0032787	monocarboxylic acid metabolic process	17	1178	0.132	0.428	ENSOART00020003404,7.75.8,3.517.70,ENSOART00020016234,24.136.10,ENSOART00020033209,4.196.11,8.246.1,3.803.7,7.75.5,ENSOART00020009635,3.517.48,24.136.47,3.807.20,3.517.24,X.285.1,3.517.53
Biological Process	GO:0044710	single-organism metabolic process	110	9329	0.132	0.428	ENSOART00020030024,ENSOART00020029023,ENSOART00020015634,23.284.4,3.517.24,15.166.2,ENSOART00020036134,3.517.48,19.552.4,7.547.4,ENSOART00020006678,ENSOART00020015284,12.470.4,16.229.6,1.1409.8,23.125.2,ENSOART00020037572,14.426.10,ENSOART00020017365,ENSOART00020019121,17.222.1,3.238.4,ENSOART00020017812,24.136.10,2.1520.7,21.131.7,ENSOART00020025655,ENSOART00020037174,7.75.8,ENSOART00020007607,E…
Biological Process	GO:0006886	intracellular protein transport	31	2347	0.133	0.428	ENSOART00020023339,7.755.3,17.446.15,ENSOART00020025786,ENSOART00020037438,ENSOART00020010301,ENSOART00020031398,ENSOART00020029800,ENSOART00020003746,11.54.3,10.54.1,14.6.7,ENSOART00020040358,ENSOART00020037174,2.763.3,ENSOART00020000200,ENSOART00020011090,7.755.4,13.606.1,ENSOART00020011069,20.425.2,ENSOART00020011344,1.126.1,ENSOART00020003058,ENSOART00020032529,ENSOART00020015284,ENSOART00020…
Biological Process	GO:0010501	RNA secondary structure unwinding	3	118	0.133	0.428	20.425.2,ENSOART00020019052,14.6.7
Biological Process	GO:0051291	protein heterooligomerization	3	118	0.133	0.428	4.154.5,ENSOART00020017061,ENSOART00020027615
Biological Process	GO:0070371	ERK1 and ERK2 cascade	6	322	0.133	0.428	ENSOART00020015746,4.78.7,ENSOART00020030261,19.552.4,6.318.2,4.78.17
Biological Process	GO:1990138	neuron projection extension	5	251	0.133	0.428	ENSOART00020003054,19.312.8,ENSOART00020033421,ENSOART00020006102,2.880.13
Biological Process	GO:0006796	phosphate-containing compound metabolic process	77	6375	0.135	0.429	ENSOART00020015724,ENSOART00020040358,ENSOART00020012830,2.1359.3,25.119.7,3.803.7,4.78.7,13.543.12,2.1178.1,12.356.2,24.136.47,ENSOART00020009205,ENSOART00020030261,ENSOART00020016577,ENSOART00020015377,ENSOART00020021004,2.1157.249,ENSOART00020015746,X.285.1,ENSOART00020021692,4.115.2,6.318.2,ENSOART00020005590,ENSOART00020024913,ENSOART00020032638,ENSOART00020022021,ENSOART00020034466,4.196.11…
Biological Process	GO:0019076	viral release from host cell	2	60	0.135	0.429	ENSOART00020017061,ENSOART00020025786
Biological Process	GO:0032268	regulation of cellular protein metabolic process	52	4164	0.134	0.429	ENSOART00020006102,19.552.4,3.807.20,20.168.7,ENSOART00020008524,ENSOART00020009470,11.29.3,2.679.1,ENSOART00020015634,15.239.9,ENSOART00020007607,5.632.12,ENSOART00020022021,ENSOART00020032780,ENSOART00020011833,ENSOART00020034466,ENSOART00020018963,ENSOART00020018134,5.140.8,ENSOART00020013162,ENSOART00020023339,7.524.18,2.1157.318,2.1157.251,ENSOART00020024916,ENSOART00020015377,ENSOART0002003…
Biological Process	GO:0033048	negative regulation of mitotic sister chromatid segregation	2	60	0.135	0.429	ENSOART00020038454,ENSOART00020023339
Biological Process	GO:0035890	exit from host	2	60	0.135	0.429	ENSOART00020025786,ENSOART00020017061
Biological Process	GO:0035891	exit from host cell	2	60	0.135	0.429	ENSOART00020017061,ENSOART00020025786
Biological Process	GO:0045841	negative regulation of mitotic metaphase/anaphase transition	2	60	0.135	0.429	ENSOART00020023339,ENSOART00020038454
Biological Process	GO:0052126	movement in host environment	2	60	0.135	0.429	ENSOART00020017061,ENSOART00020025786
Biological Process	GO:0052192	movement in environment of other organism involved in symbiotic interaction	2	60	0.135	0.429	ENSOART00020017061,ENSOART00020025786
Biological Process	GO:0071174	mitotic spindle checkpoint	2	60	0.135	0.429	ENSOART00020038454,ENSOART00020023339
Biological Process	GO:0098901	regulation of cardiac muscle cell action potential	2	60	0.135	0.429	ENSOART00020030261,6.318.2
Biological Process	GO:0120035	regulation of plasma membrane bounded cell projection organization	13	859	0.135	0.429	ENSOART00020031398,ENSOART00020013162,4.154.5,ENSOART00020024916,ENSOART00020007607,ENSOART00020006102,2.880.13,2.1513.4,19.312.8,ENSOART00020033421,ENSOART00020011090,ENSOART00020003054,ENSOART00020036134
Biological Process	GO:1902100	negative regulation of metaphase/anaphase transition of cell cycle	2	60	0.135	0.429	ENSOART00020023339,ENSOART00020038454
Biological Process	GO:1905819	negative regulation of chromosome separation	2	60	0.135	0.429	ENSOART00020023339,ENSOART00020038454
Biological Process	GO:2000816	negative regulation of mitotic sister chromatid separation	2	60	0.135	0.429	ENSOART00020023339,ENSOART00020038454
Cellular Component	GO:0005771	multivesicular body	2	60	0.135	0.429	10.37.4,ENSOART00020010564
Cellular Component	GO:0031526	brush border membrane	2	60	0.135	0.429	4.78.17,4.78.7
Cellular Component	GO:0032059	bleb	2	60	0.135	0.429	7.170.65,7.170.60
Molecular Function	GO:0019901	protein kinase binding	18	1262	0.134	0.429	14.271.7,5.632.12,11.54.3,ENSOART00020011090,ENSOART00020032780,ENSOART00020023339,7.755.3,25.340.5,2.1157.251,ENSOART00020024916,2.1157.318,24.33.4,ENSOART00020007474,ENSOART00020037438,19.552.4,2.1157.249,7.755.4,ENSOART00020031966
Biological Process	GO:0006900	membrane budding	3	119	0.135	0.43	ENSOART00020025786,12.339.3,7.331.2
Biological Process	GO:0030301	cholesterol transport	3	119	0.135	0.43	4.78.7,ENSOART00020008061,4.78.17
Biological Process	GO:0032784	regulation of DNA-templated transcription, elongation	3	119	0.135	0.43	20.425.2,5.610.2,ENSOART00020040342
Biological Process	GO:0033238	regulation of cellular amine metabolic process	3	119	0.135	0.43	7.547.4,ENSOART00020022021,ENSOART00020037174
Biological Process	GO:1903902	positive regulation of viral life cycle	3	119	0.135	0.43	ENSOART00020015172,ENSOART00020017061,ENSOART00020032529
Biological Process	GO:0002154	thyroid hormone mediated signaling pathway	1	14	0.14	0.431	ENSOART00020015284
Biological Process	GO:0002566	somatic diversification of immune receptors via somatic mutation	1	14	0.14	0.431	ENSOART00020006678
Biological Process	GO:0006417	regulation of translation	12	785	0.139	0.431	15.414.17,ENSOART00020023339,ENSOART00020013162,11.29.3,ENSOART00020018134,24.33.4,ENSOART00020011833,20.168.7,20.425.2,3.807.20,2.228.1,5.632.12
Biological Process	GO:0006432	phenylalanyl-tRNA aminoacylation	1	14	0.14	0.431	ENSOART00020028218
Biological Process	GO:0006848	pyruvate transport	1	14	0.14	0.431	8.246.1
Biological Process	GO:0010390	histone monoubiquitination	2	61	0.139	0.431	ENSOART00020034466,ENSOART00020040342
Biological Process	GO:0010658	striated muscle cell apoptotic process	2	61	0.139	0.431	ENSOART00020030261,6.318.2
Biological Process	GO:0016446	somatic hypermutation of immunoglobulin genes	1	14	0.14	0.431	ENSOART00020006678
Biological Process	GO:0018107	peptidyl-threonine phosphorylation	4	185	0.138	0.431	6.318.2,ENSOART00020001277,ENSOART00020030261,ENSOART00020025174
Biological Process	GO:0019388	galactose catabolic process	1	14	0.14	0.431	ENSOART00020034610
Biological Process	GO:0032596	protein transport into membrane raft	1	14	0.14	0.431	17.446.15
Biological Process	GO:0034205	amyloid-beta formation	1	14	0.14	0.431	7.331.2
Biological Process	GO:0034243	regulation of transcription elongation from RNA polymerase II promoter	2	61	0.139	0.431	ENSOART00020040342,5.610.2
Biological Process	GO:0042574	retinal metabolic process	1	14	0.14	0.431	ENSOART00020019121
Biological Process	GO:0043457	regulation of cellular respiration	2	61	0.139	0.431	24.33.4,ENSOART00020015634
Biological Process	GO:0045342	MHC class II biosynthetic process	1	14	0.14	0.431	ENSOART00020007607
Biological Process	GO:0045346	regulation of MHC class II biosynthetic process	1	14	0.14	0.431	ENSOART00020007607
Biological Process	GO:0046777	protein autophosphorylation	7	399	0.138	0.431	ENSOART00020008524,ENSOART00020012830,ENSOART00020037572,ENSOART00020030261,6.318.2,ENSOART00020006788,ENSOART00020025174
Biological Process	GO:0046958	nonassociative learning	1	14	0.14	0.431	ENSOART00020021004
Biological Process	GO:0048087	positive regulation of developmental pigmentation	1	14	0.14	0.431	ENSOART00020014044
Biological Process	GO:0048675	axon extension	4	186	0.139	0.431	19.312.8,ENSOART00020033421,ENSOART00020006102,ENSOART00020003054
Biological Process	GO:0050862	positive regulation of T cell receptor signaling pathway	1	14	0.14	0.431	ENSOART00020011090
Biological Process	GO:0051725	protein de-ADP-ribosylation	1	14	0.14	0.431	21.131.7
Biological Process	GO:0060052	neurofilament cytoskeleton organization	1	14	0.14	0.431	ENSOART00020033421
Biological Process	GO:0060485	mesenchyme development	9	548	0.136	0.431	25.2.160,25.2.153,25.2.209,25.2.152,25.2.89,25.2.149,ENSOART00020007607,ENSOART00020036134,ENSOART00020030656
Biological Process	GO:0061000	negative regulation of dendritic spine development	1	14	0.14	0.431	ENSOART00020007607
Biological Process	GO:0061668	mitochondrial ribosome assembly	1	14	0.14	0.431	2.1359.3
Biological Process	GO:0090526	regulation of gluconeogenesis involved in cellular glucose homeostasis	1	14	0.14	0.431	ENSOART00020003746
Biological Process	GO:1901475	pyruvate transmembrane transport	1	14	0.14	0.431	8.246.1
Biological Process	GO:1901856	negative regulation of cellular respiration	1	14	0.14	0.431	24.33.4
Biological Process	GO:1904424	regulation of GTP binding	1	14	0.14	0.431	ENSOART00020015377
Cellular Component	GO:0070765	gamma-secretase complex	1	14	0.14	0.431	7.331.2
Cellular Component	GO:0097433	dense body	1	14	0.14	0.431	ENSOART00020013008
Molecular Function	GO:0003994	aconitate hydratase activity	1	14	0.14	0.431	3.1720.12
Molecular Function	GO:0004062	aryl sulfotransferase activity	1	14	0.14	0.431	ENSOART00020022331
Molecular Function	GO:0004459	L-lactate dehydrogenase activity	1	14	0.14	0.431	21.62.8
Molecular Function	GO:0004826	phenylalanine-tRNA ligase activity	1	14	0.14	0.431	ENSOART00020028218
Molecular Function	GO:0004844	uracil DNA N-glycosylase activity	1	14	0.14	0.431	ENSOART00020006678
Molecular Function	GO:0004887	thyroid hormone receptor activity	1	14	0.14	0.431	ENSOART00020015284
Molecular Function	GO:0030060	L-malate dehydrogenase activity	1	14	0.14	0.431	ENSOART00020001764
Molecular Function	GO:0030295	protein kinase activator activity	3	120	0.138	0.431	ENSOART00020024916,ENSOART00020015634,ENSOART00020029800
Molecular Function	GO:0034602	oxoglutarate dehydrogenase (NAD+) activity	1	14	0.14	0.431	4.196.11
Molecular Function	GO:0043522	leucine zipper domain binding	1	14	0.14	0.431	ENSOART00020020185
Molecular Function	GO:0050833	pyruvate transmembrane transporter activity	1	14	0.14	0.431	8.246.1
Molecular Function	GO:0055056	D-glucose transmembrane transporter activity	1	14	0.14	0.431	ENSOART00020017130
Molecular Function	GO:0070883	pre-miRNA binding	1	14	0.14	0.431	ENSOART00020018134
Molecular Function	GO:0097506	deaminated base DNA N-glycosylase activity	1	14	0.14	0.431	ENSOART00020006678
Cellular Component	GO:0042383	sarcolemma	6	327	0.14	0.431	2.1389.9,2.1389.48,ENSOART00020034610,6.318.2,ENSOART00020030261,7.524.18
Biological Process	GO:0015748	organophosphate ester transport	3	121	0.14	0.432	12.147.3,5.26.2,ENSOART00020008061
Biological Process	GO:0046620	regulation of organ growth	3	121	0.14	0.432	ENSOART00020036134,20.425.2,ENSOART00020007607
Biological Process	GO:0031344	regulation of cell projection organization	13	866	0.14	0.432	4.154.5,ENSOART00020024916,ENSOART00020013162,ENSOART00020031398,ENSOART00020036134,ENSOART00020003054,2.1513.4,19.312.8,ENSOART00020033421,ENSOART00020011090,ENSOART00020006102,ENSOART00020007607,2.880.13
Molecular Function	GO:0016301	kinase activity	31	2363	0.141	0.434	7.75.5,ENSOART00020006788,12.356.2,2.1157.249,3.517.48,14.238.17,ENSOART00020015377,ENSOART00020030261,19.552.4,ENSOART00020008524,ENSOART00020025174,3.517.24,X.285.1,6.318.2,3.517.53,ENSOART00020001277,ENSOART00020015634,ENSOART00020003404,ENSOART00020040358,ENSOART00020024913,3.517.70,7.75.8,2.1359.3,ENSOART00020029800,ENSOART00020012830,ENSOART00020003690,ENSOART00020034466,2.1157.318,2.1157.2…
Biological Process	GO:0006897	endocytosis	15	1028	0.141	0.434	ENSOART00020035809,ENSOART00020040001,4.78.17,ENSOART00020035728,ENSOART00020015377,ENSOART00020012037,2.880.13,11.719.2,17.197.3,ENSOART00020025786,15.239.9,ENSOART00020015634,4.78.7,14.607.6,ENSOART00020003749
Biological Process	GO:0009887	animal organ morphogenesis	25	1855	0.141	0.434	7.170.65,25.2.209,ENSOART00020035058,2.983.3,ENSOART00020031966,25.2.152,ENSOART00020015284,25.2.89,25.2.149,ENSOART00020027615,X.351.21,2.1157.249,ENSOART00020036134,25.2.153,25.2.160,7.170.60,11.164.4,11.164.6,ENSOART00020035006,2.1157.318,2.1157.251,ENSOART00020007607,ENSOART00020022021,X.351.3,ENSOART00020030656
Biological Process	GO:0030004	cellular monovalent inorganic cation homeostasis	4	187	0.141	0.434	ENSOART00020030261,6.318.2,ENSOART00020025786,3.1486.5
Biological Process	GO:0001996	positive regulation of heart rate by epinephrine-norepinephrine	2	62	0.142	0.434	7.170.65,7.170.60
Biological Process	GO:0006793	phosphorus metabolic process	78	6485	0.142	0.434	2.1178.1,13.543.12,4.78.7,25.119.7,3.803.7,ENSOART00020012830,2.1359.3,ENSOART00020015724,ENSOART00020040358,ENSOART00020005590,6.318.2,ENSOART00020021692,4.115.2,ENSOART00020015746,X.285.1,ENSOART00020021004,2.1157.249,24.136.47,ENSOART00020030261,ENSOART00020009205,ENSOART00020016577,ENSOART00020015377,12.356.2,2.1157.251,ENSOART00020024916,12.147.3,2.1157.318,ENSOART00020032256,ENSOART00020001…
Biological Process	GO:0010975	regulation of neuron projection development	10	631	0.142	0.434	ENSOART00020031398,ENSOART00020013162,ENSOART00020024916,2.880.13,ENSOART00020007607,ENSOART00020006102,ENSOART00020033421,19.312.8,ENSOART00020003054,ENSOART00020036134
Biological Process	GO:0019081	viral translation	2	62	0.142	0.434	ENSOART00020011833,3.482.23
Biological Process	GO:0030890	positive regulation of B cell proliferation	2	62	0.142	0.434	ENSOART00020036134,ENSOART00020000203
Biological Process	GO:0046579	positive regulation of Ras protein signal transduction	2	62	0.142	0.434	6.318.2,ENSOART00020030261
Biological Process	GO:1902235	regulation of endoplasmic reticulum stress-induced intrinsic apoptotic signaling pathway	2	62	0.142	0.434	ENSOART00020001277,1.714.7
Molecular Function	GO:0017080	sodium channel regulator activity	2	62	0.142	0.434	6.318.2,ENSOART00020030261
Molecular Function	GO:0051059	NF-kappaB binding	2	62	0.142	0.434	ENSOART00020007607,ENSOART00020009443
Molecular Function	GO:0070180	large ribosomal subunit rRNA binding	2	62	0.142	0.434	ENSOART00020020379,1.126.1
Biological Process	GO:0009968	negative regulation of signal transduction	24	1773	0.142	0.434	ENSOART00020022021,ENSOART00020011090,ENSOART00020007607,ENSOART00020015724,1.714.7,10.37.4,ENSOART00020012830,ENSOART00020003690,11.328.2,ENSOART00020025786,ENSOART00020013162,25.308.3,ENSOART00020035006,ENSOART00020012977,ENSOART00020021004,ENSOART00020015377,19.552.4,ENSOART00020010564,ENSOART00020008524,ENSOART00020035058,2.679.1,ENSOART00020015746,ENSOART00020021011,ENSOART00020001277
Biological Process	GO:0015918	sterol transport	3	122	0.143	0.435	4.78.17,ENSOART00020008061,4.78.7
Biological Process	GO:0070265	necrotic cell death	3	122	0.143	0.435	ENSOART00020011090,ENSOART00020006788,26.152.10
Cellular Component	GO:0031965	nuclear membrane	8	478	0.143	0.435	14.6.7,1.1066.2,ENSOART00020009205,ENSOART00020010832,ENSOART00020003746,ENSOART00020017365,ENSOART00020009443,ENSOART00020023339
Molecular Function	GO:0008324	cation transmembrane transporter activity	17	1193	0.143	0.435	24.125.41,23.125.2,3.1486.5,2.1178.1,24.125.67,24.125.46,3.461.6,24.125.44,24.125.50,23.125.4,ENSOART00020029023,ENSOART00020005590,17.462.4,ENSOART00020016577,14.106.2,5.26.2,ENSOART00020006788
Biological Process	GO:0048856	anatomical structure development	107	9098	0.143	0.435	5.124.3,2.157.2,6.318.2,25.2.152,ENSOART00020012948,ENSOART00020031966,X.285.1,1.1614.4,ENSOART00020015746,7.170.65,ENSOART00020040342,25.2.209,X.351.21,24.136.47,ENSOART00020030261,ENSOART00020015377,20.425.2,9.185.4,ENSOART00020021004,2.1157.249,25.2.149,ENSOART00020009635,25.2.89,ENSOART00020014044,ENSOART00020012767,19.312.8,ENSOART00020033471,ENSOART00020008609,ENSOART00020005219,7.170.60,25…
Biological Process	GO:0015031	protein transport	45	3576	0.144	0.436	ENSOART00020037228,7.755.3,7.331.2,4.78.7,ENSOART00020010301,ENSOART00020031398,ENSOART00020029800,ENSOART00020003746,12.339.3,3.517.70,ENSOART00020040358,ENSOART00020000200,2.763.3,7.755.4,ENSOART00020012948,ENSOART00020003749,ENSOART00020011069,20.425.2,ENSOART00020011344,ENSOART00020003058,1.126.1,4.78.17,ENSOART00020032529,ENSOART00020014044,1.1066.2,19.312.8,ENSOART00020023339,17.446.15,ENSO…
Biological Process	GO:0042886	amide transport	46	3664	0.144	0.437	7.755.4,ENSOART00020012948,ENSOART00020011069,ENSOART00020003749,20.425.2,ENSOART00020011344,4.78.17,ENSOART00020032529,ENSOART00020003058,1.126.1,ENSOART00020014044,1.1066.2,19.312.8,7.755.3,ENSOART00020037228,7.331.2,ENSOART00020031398,ENSOART00020010301,4.78.7,ENSOART00020003746,ENSOART00020029800,12.339.3,3.517.70,ENSOART00020040358,2.763.3,ENSOART00020000200,3.517.53,13.606.1,ENSOART00020009…
Biological Process	GO:0015992	proton transport	6	330	0.144	0.438	ENSOART00020005590,2.1178.1,ENSOART00020029023,3.1486.5,23.125.2,23.125.4
Biological Process	GO:0000076	DNA replication checkpoint	1	15	0.149	0.439	ENSOART00020026220
Biological Process	GO:0001867	complement activation, lectin pathway	1	15	0.149	0.439	ENSOART00020009470
Biological Process	GO:0003138	primary heart field specification	1	15	0.149	0.439	ENSOART00020036134
Biological Process	GO:0003172	sinoatrial valve development	1	15	0.149	0.439	ENSOART00020036134
Biological Process	GO:0003185	sinoatrial valve morphogenesis	1	15	0.149	0.439	ENSOART00020036134
Biological Process	GO:0006818	hydrogen transport	6	332	0.147	0.439	23.125.4,23.125.2,2.1178.1,ENSOART00020029023,3.1486.5,ENSOART00020005590
Biological Process	GO:0006998	nuclear envelope organization	3	123	0.145	0.439	ENSOART00020009205,ENSOART00020003746,ENSOART00020033421
Biological Process	GO:0007521	muscle cell fate determination	1	15	0.149	0.439	ENSOART00020036134
Biological Process	GO:0008090	retrograde axonal transport	1	15	0.149	0.439	ENSOART00020033421
Biological Process	GO:0010934	macrophage cytokine production	1	15	0.149	0.439	ENSOART00020024916
Biological Process	GO:0010935	regulation of macrophage cytokine production	1	15	0.149	0.439	ENSOART00020024916
Biological Process	GO:0018209	peptidyl-serine modification	9	557	0.146	0.439	ENSOART00020025174,ENSOART00020015634,ENSOART00020037572,ENSOART00020001277,6.318.2,25.208.1,ENSOART00020030261,19.552.4,ENSOART00020015377
Biological Process	GO:0018243	protein O-linked glycosylation via threonine	1	15	0.149	0.439	25.208.1
Biological Process	GO:0035457	cellular response to interferon-alpha	1	15	0.149	0.439	ENSOART00020023339
Biological Process	GO:0035964	COPI-coated vesicle budding	1	15	0.149	0.439	7.331.2
Biological Process	GO:0042149	cellular response to glucose starvation	2	63	0.146	0.439	ENSOART00020020185,ENSOART00020021997
Biological Process	GO:0045084	positive regulation of interleukin-12 biosynthetic process	1	15	0.149	0.439	ENSOART00020031966
Biological Process	GO:0046942	carboxylic acid transport	7	406	0.147	0.439	4.78.7,14.106.2,8.246.1,4.78.17,3.1426.3,ENSOART00020016577,1.8.1
Biological Process	GO:0050789	regulation of biological process	227	20176	0.148	0.439	25.2.149,3.482.23,ENSOART00020014044,19.312.8,12.246.5,ENSOART00020039632,ENSOART00020009205,ENSOART00020008527,ENSOART00020030252,ENSOART00020003058,1.126.1,2.1157.249,ENSOART00020015746,ENSOART00020026220,7.170.65,25.2.209,12.460.4,3.1371.1,ENSOART00020021692,2.157.2,25.2.152,15.414.17,ENSOART00020012948,ENSOART00020015724,ENSOART00020040358,ENSOART00020010916,ENSOART00020036802,ENSOART00020019…
Biological Process	GO:0050932	regulation of pigment cell differentiation	1	15	0.149	0.439	ENSOART00020014044
Biological Process	GO:0060766	negative regulation of androgen receptor signaling pathway	1	15	0.149	0.439	ENSOART00020015746
Biological Process	GO:0061034	olfactory bulb mitral cell layer development	1	15	0.149	0.439	4.196.11
Biological Process	GO:0070837	dehydroascorbic acid transport	1	15	0.149	0.439	ENSOART00020017130
Biological Process	GO:0097576	vacuole fusion	2	63	0.146	0.439	ENSOART00020010301,ENSOART00020012948
Biological Process	GO:1901858	regulation of mitochondrial DNA metabolic process	1	15	0.149	0.439	5.617.1
Biological Process	GO:1902230	negative regulation of intrinsic apoptotic signaling pathway in response to DNA damage	2	63	0.146	0.439	ENSOART00020010564,10.37.4
Biological Process	GO:1902414	protein localization to cell junction	1	15	0.149	0.439	14.607.6
Biological Process	GO:1902581	multi-organism cellular localization	1	15	0.149	0.439	ENSOART00020025786
Biological Process	GO:1902583	multi-organism intracellular transport	1	15	0.149	0.439	ENSOART00020025786
Biological Process	GO:1902855	regulation of non-motile cilium assembly	1	15	0.149	0.439	4.154.5
Biological Process	GO:1903320	regulation of protein modification by small protein conjugation or removal	9	558	0.147	0.439	7.524.18,ENSOART00020034466,5.140.8,21.119.3,ENSOART00020028388,5.140.15,5.140.5,ENSOART00020030252,ENSOART00020022021
Biological Process	GO:1904707	positive regulation of vascular smooth muscle cell proliferation	1	15	0.149	0.439	20.425.2
Biological Process	GO:1904814	regulation of protein localization to chromosome, telomeric region	1	15	0.149	0.439	ENSOART00020033992
Cellular Component	GO:0019005	SCF ubiquitin ligase complex	3	124	0.148	0.439	ENSOART00020034466,ENSOART00020011839,ENSOART00020022893
Cellular Component	GO:0070971	endoplasmic reticulum exit site	1	15	0.149	0.439	12.339.3
Cellular Component	GO:0098588	bounding membrane of organelle	37	2890	0.147	0.439	ENSOART00020041164,ENSOART00020017130,13.606.1,ENSOART00020028284,1.8.1,ENSOART00020007656,ENSOART00020009443,24.125.50,ENSOART00020016905,ENSOART00020025786,25.308.3,13.567.1,24.125.41,24.125.46,ENSOART00020032529,ENSOART00020015377,ENSOART00020030261,9.185.4,ENSOART00020011344,ENSOART00020009635,ENSOART00020013575,ENSOART00020012948,6.318.2,17.462.4,ENSOART00020003749,15.29.4,ENSOART00020015746…
Molecular Function	GO:0003688	DNA replication origin binding	1	15	0.149	0.439	2.1251.1
Molecular Function	GO:0003746	translation elongation factor activity	3	124	0.148	0.439	5.632.12,3.367.1,ENSOART00020021670
Molecular Function	GO:0004366	glycerol-3-phosphate O-acyltransferase activity	1	15	0.149	0.439	26.234.8
Molecular Function	GO:0004525	ribonuclease III activity	1	15	0.149	0.439	ENSOART00020018134
Molecular Function	GO:0004672	protein kinase activity	21	1527	0.145	0.439	2.1157.251,2.1157.318,13.543.12,ENSOART00020037572,ENSOART00020003690,ENSOART00020029800,ENSOART00020012830,2.1359.3,ENSOART00020040358,ENSOART00020024913,6.318.2,ENSOART00020015634,ENSOART00020001277,ENSOART00020025174,2.1157.249,ENSOART00020008524,ENSOART00020030261,ENSOART00020015377,19.552.4,ENSOART00020006788,12.356.2
Molecular Function	GO:0005347	ATP transmembrane transporter activity	1	15	0.149	0.439	5.26.2
Molecular Function	GO:0008134	transcription factor binding	16	1118	0.148	0.439	ENSOART00020018879,ENSOART00020020185,ENSOART00020037438,1.1038.4,5.610.2,10.37.4,ENSOART00020007607,1.1775.2,ENSOART00020022021,ENSOART00020025758,ENSOART00020009443,14.607.6,ENSOART00020010564,ENSOART00020036134,2.880.13,ENSOART00020015284
Molecular Function	GO:0008137	NADH dehydrogenase (ubiquinone) activity	3	124	0.148	0.439	23.284.4,ENSOART00020030024,1.1409.8
Molecular Function	GO:0030276	clathrin binding	3	123	0.145	0.439	ENSOART00020035809,ENSOART00020035728,ENSOART00020001277
Molecular Function	GO:0030620	U2 snRNA binding	1	15	0.149	0.439	ENSOART00020040269
Molecular Function	GO:0032296	double-stranded RNA-specific ribonuclease activity	1	15	0.149	0.439	ENSOART00020018134
Molecular Function	GO:0033300	dehydroascorbic acid transporter activity	1	15	0.149	0.439	ENSOART00020017130
Molecular Function	GO:0050136	NADH dehydrogenase (quinone) activity	3	124	0.148	0.439	1.1409.8,ENSOART00020030024,23.284.4
Molecular Function	GO:0070324	thyroid hormone binding	1	15	0.149	0.439	ENSOART00020015284
Cellular Component	GO:0030863	cortical cytoskeleton	4	191	0.149	0.439	2.157.2,14.607.6,2.1513.4,ENSOART00020010916
Biological Process	GO:0001937	negative regulation of endothelial cell proliferation	2	64	0.15	0.44	23.125.2,23.125.4
Biological Process	GO:0006120	mitochondrial electron transport, NADH to ubiquinone	2	64	0.15	0.44	23.284.4,ENSOART00020030024
Biological Process	GO:0019080	viral gene expression	7	408	0.15	0.44	3.482.23,ENSOART00020005028,2.763.3,5.610.2,ENSOART00020003746,1.126.1,ENSOART00020011833
Biological Process	GO:0050702	interleukin-1 beta secretion	2	64	0.15	0.44	4.78.7,4.78.17
Biological Process	GO:0060043	regulation of cardiac muscle cell proliferation	2	64	0.15	0.44	ENSOART00020036134,ENSOART00020007607
Biological Process	GO:0051649	establishment of localization in cell	49	3941	0.15	0.441	ENSOART00020037174,11.54.3,14.6.7,10.54.1,ENSOART00020011090,ENSOART00020037438,ENSOART00020023339,7.524.18,ENSOART00020025786,12.147.3,17.446.15,ENSOART00020005028,ENSOART00020015284,7.547.4,ENSOART00020033421,19.514.16,ENSOART00020036134,ENSOART00020008061,14.607.6,13.606.1,ENSOART00020002573,ENSOART00020040358,2.763.3,ENSOART00020000200,ENSOART00020003746,ENSOART00020029800,ENSOART00020001524,…
Biological Process	GO:0032413	negative regulation of ion transmembrane transporter activity	3	125	0.15	0.441	6.318.2,ENSOART00020030261,15.29.4
Biological Process	GO:0031023	microtubule organizing center organization	4	192	0.151	0.443	ENSOART00020033421,ENSOART00020017061,ENSOART00020003058,ENSOART00020036657
Biological Process	GO:0009991	response to extracellular stimulus	11	719	0.151	0.444	11.54.3,25.2.89,ENSOART00020030656,ENSOART00020036134,ENSOART00020032529,25.2.153,25.2.160,25.2.209,ENSOART00020021997,ENSOART00020020185,25.2.152
Biological Process	GO:0001993	regulation of systemic arterial blood pressure by norepinephrine-epinephrine	2	66	0.157	0.446	7.170.60,7.170.65
Biological Process	GO:0002071	glandular epithelial cell maturation	1	16	0.158	0.446	26.234.8
Biological Process	GO:0002921	negative regulation of humoral immune response	1	16	0.158	0.446	ENSOART00020009470
Biological Process	GO:0003062	regulation of heart rate by chemical signal	2	66	0.157	0.446	7.170.60,7.170.65
Biological Process	GO:0003321	positive regulation of blood pressure by epinephrine-norepinephrine	2	65	0.153	0.446	7.170.65,7.170.60
Biological Process	GO:0005978	glycogen biosynthetic process	3	126	0.153	0.446	ENSOART00020034610,14.271.7,ENSOART00020021004
Biological Process	GO:0006865	amino acid transport	4	195	0.157	0.446	3.1426.3,1.8.1,ENSOART00020016577,14.106.2
Biological Process	GO:0007095	mitotic G2 DNA damage checkpoint	1	16	0.158	0.446	ENSOART00020012830
Biological Process	GO:0009250	glucan biosynthetic process	3	126	0.153	0.446	ENSOART00020034610,14.271.7,ENSOART00020021004
Biological Process	GO:0010660	regulation of muscle cell apoptotic process	2	66	0.157	0.446	ENSOART00020030261,6.318.2
Biological Process	GO:0010880	regulation of release of sequestered calcium ion into cytosol by sarcoplasmic reticulum	2	65	0.153	0.446	6.318.2,ENSOART00020030261
Biological Process	GO:0015758	glucose transport	4	194	0.155	0.446	ENSOART00020017130,ENSOART00020012977,2.679.1,ENSOART00020003746
Biological Process	GO:0015849	organic acid transport	7	412	0.155	0.446	8.246.1,4.78.7,14.106.2,ENSOART00020016577,1.8.1,3.1426.3,4.78.17
Biological Process	GO:0016567	protein ubiquitination	22	1627	0.156	0.446	ENSOART00020028388,ENSOART00020022893,ENSOART00020040342,1.1614.4,18.183.22,18.183.19,ENSOART00020030252,5.140.5,ENSOART00020011344,21.119.3,5.140.8,5.140.15,ENSOART00020025090,ENSOART00020034466,11.328.2,18.183.24,ENSOART00020013162,9.290.11,ENSOART00020022021,18.124.9,11.731.8,ENSOART00020011839
Biological Process	GO:0021543	pallium development	5	264	0.154	0.446	ENSOART00020036134,4.196.11,ENSOART00020033421,ENSOART00020007607,2.880.13
Biological Process	GO:0031000	response to caffeine	1	16	0.158	0.446	ENSOART00020007607
Biological Process	GO:0031110	regulation of microtubule polymerization or depolymerization	3	127	0.155	0.446	2.1513.4,ENSOART00020033209,17.446.15
Biological Process	GO:0031111	negative regulation of microtubule polymerization or depolymerization	2	66	0.157	0.446	ENSOART00020033209,2.1513.4
Biological Process	GO:0033046	negative regulation of sister chromatid segregation	2	66	0.157	0.446	ENSOART00020038454,ENSOART00020023339
Biological Process	GO:0034063	stress granule assembly	1	16	0.158	0.446	17.197.3
Biological Process	GO:0035036	sperm-egg recognition	2	66	0.157	0.446	ENSOART00020033992,1.1360.3
Biological Process	GO:0044860	protein localization to plasma membrane raft	1	16	0.158	0.446	17.446.15
Biological Process	GO:0045109	intermediate filament organization	2	65	0.153	0.446	2.1389.48,2.1389.9
Biological Process	GO:0045930	negative regulation of mitotic cell cycle	7	410	0.152	0.446	ENSOART00020026220,ENSOART00020038454,ENSOART00020018181,X.351.3,X.351.21,ENSOART00020012830,ENSOART00020023339
Biological Process	GO:0046627	negative regulation of insulin receptor signaling pathway	2	65	0.153	0.446	ENSOART00020012977,2.679.1
Biological Process	GO:0048640	negative regulation of developmental growth	3	126	0.153	0.446	ENSOART00020003054,ENSOART00020007607,ENSOART00020006102
Biological Process	GO:0048714	positive regulation of oligodendrocyte differentiation	1	16	0.158	0.446	ENSOART00020007607
Biological Process	GO:0050701	interleukin-1 secretion	2	66	0.157	0.446	4.78.17,4.78.7
Biological Process	GO:0050871	positive regulation of B cell activation	3	126	0.153	0.446	ENSOART00020036134,ENSOART00020000203,ENSOART00020006678
Biological Process	GO:0051044	positive regulation of membrane protein ectodomain proteolysis	1	16	0.158	0.446	15.239.9
Biological Process	GO:0051057	positive regulation of small GTPase mediated signal transduction	2	65	0.153	0.446	6.318.2,ENSOART00020030261
Biological Process	GO:0051279	regulation of release of sequestered calcium ion into cytosol	3	126	0.153	0.446	6.318.2,7.524.18,ENSOART00020030261
Biological Process	GO:0051489	regulation of filopodium assembly	2	66	0.157	0.446	2.1513.4,ENSOART00020013162
Biological Process	GO:0051767	nitric-oxide synthase biosynthetic process	1	16	0.158	0.446	4.115.2
Biological Process	GO:0051769	regulation of nitric-oxide synthase biosynthetic process	1	16	0.158	0.446	4.115.2
Biological Process	GO:0051985	negative regulation of chromosome segregation	2	66	0.157	0.446	ENSOART00020023339,ENSOART00020038454
Biological Process	GO:0060689	cell differentiation involved in salivary gland development	1	16	0.158	0.446	ENSOART00020004500
Biological Process	GO:0061738	late endosomal microautophagy	1	16	0.158	0.446	ENSOART00020032529
Biological Process	GO:0065009	regulation of molecular function	59	4838	0.157	0.446	7.170.60,ENSOART00020031398,5.140.15,21.119.3,ENSOART00020040358,21.190.59,ENSOART00020020855,ENSOART00020036802,ENSOART00020003746,ENSOART00020012830,ENSOART00020029800,ENSOART00020034576,15.29.4,7.170.65,ENSOART00020001277,ENSOART00020021692,6.318.2,ENSOART00020008771,ENSOART00020031966,ENSOART00020008609,ENSOART00020012037,X.351.21,ENSOART00020015377,ENSOART00020030261,5.140.5,2.1157.249,ENSOA…
Biological Process	GO:0070778	L-aspartate transport	1	16	0.158	0.446	14.106.2
Biological Process	GO:0071941	nitrogen cycle metabolic process	1	16	0.158	0.446	3.49.1
Biological Process	GO:0086004	regulation of cardiac muscle cell contraction	2	66	0.157	0.446	ENSOART00020030261,6.318.2
Biological Process	GO:0089712	L-aspartate transmembrane transport	1	16	0.158	0.446	14.106.2
Biological Process	GO:0090330	regulation of platelet aggregation	1	16	0.158	0.446	ENSOART00020012948
Biological Process	GO:1903365	regulation of fear response	1	16	0.158	0.446	ENSOART00020036134
Biological Process	GO:1903367	positive regulation of fear response	1	16	0.158	0.446	ENSOART00020036134
Biological Process	GO:1904872	regulation of telomerase RNA localization to Cajal body	1	16	0.158	0.446	ENSOART00020033992
Biological Process	GO:1904874	positive regulation of telomerase RNA localization to Cajal body	1	16	0.158	0.446	ENSOART00020033992
Biological Process	GO:2000111	positive regulation of macrophage apoptotic process	1	16	0.158	0.446	ENSOART00020036134
Biological Process	GO:2000822	regulation of behavioral fear response	1	16	0.158	0.446	ENSOART00020036134
Biological Process	GO:2000987	positive regulation of behavioral fear response	1	16	0.158	0.446	ENSOART00020036134
Cellular Component	GO:0001650	fibrillar center	1	16	0.158	0.446	ENSOART00020011833
Cellular Component	GO:0015935	small ribosomal subunit	5	266	0.158	0.446	ENSOART00020005028,ENSOART00020036248,ENSOART00020034240,14.321.1,ENSOART00020037889
Cellular Component	GO:0031313	extrinsic component of endosome membrane	1	16	0.158	0.446	ENSOART00020007656
Cellular Component	GO:0044352	pinosome	1	16	0.158	0.446	17.446.15
Cellular Component	GO:0044354	macropinosome	1	16	0.158	0.446	17.446.15
Cellular Component	GO:0045177	apical part of cell	9	567	0.157	0.446	3.517.70,20.380.2,3.517.48,4.78.17,ENSOART00020009443,3.517.24,4.78.7,3.517.53,4.154.5
Cellular Component	GO:0060198	clathrin-sculpted vesicle	1	16	0.158	0.446	ENSOART00020032529
Cellular Component	GO:0061200	clathrin-sculpted gamma-aminobutyric acid transport vesicle	1	16	0.158	0.446	ENSOART00020032529
Cellular Component	GO:0061202	clathrin-sculpted gamma-aminobutyric acid transport vesicle membrane	1	16	0.158	0.446	ENSOART00020032529
Cellular Component	GO:0099023	tethering complex	3	128	0.158	0.446	ENSOART00020012948,1.8.1,ENSOART00020010301
Molecular Function	GO:0004021	L-alanine:2-oxoglutarate aminotransferase activity	1	16	0.158	0.446	14.423.2
Molecular Function	GO:0004713	protein tyrosine kinase activity	5	266	0.158	0.446	ENSOART00020025174,ENSOART00020008524,2.1157.249,2.1157.318,2.1157.251
Molecular Function	GO:0008536	Ran GTPase binding	2	66	0.157	0.446	ENSOART00020003746,1.1066.2
Molecular Function	GO:0019209	kinase activator activity	3	128	0.158	0.446	ENSOART00020029800,ENSOART00020015634,ENSOART00020024916
Molecular Function	GO:0019211	phosphatase activator activity	1	16	0.158	0.446	5.610.2
Molecular Function	GO:0019958	C-X-C chemokine binding	1	16	0.158	0.446	ENSOART00020009470
Molecular Function	GO:0030621	U4 snRNA binding	1	16	0.158	0.446	20.425.2
Molecular Function	GO:0047635	alanine-oxo-acid transaminase activity	1	16	0.158	0.446	14.423.2
Biological Process	GO:0045773	positive regulation of axon extension	2	67	0.161	0.453	ENSOART00020033421,19.312.8
Biological Process	GO:1900077	negative regulation of cellular response to insulin stimulus	2	67	0.161	0.453	2.679.1,ENSOART00020012977
Molecular Function	GO:0004332	fructose-bisphosphate aldolase activity	2	67	0.161	0.453	24.136.47,24.136.10
Molecular Function	GO:0070080	titin Z domain binding	2	67	0.161	0.453	11.164.4,11.164.6
Biological Process	GO:0007093	mitotic cell cycle checkpoint	5	268	0.161	0.453	ENSOART00020018181,ENSOART00020038454,ENSOART00020023339,ENSOART00020012830,ENSOART00020026220
Biological Process	GO:0046887	positive regulation of hormone secretion	4	197	0.161	0.453	3.517.48,3.517.53,3.517.24,3.517.70
Molecular Function	GO:0001882	nucleoside binding	13	890	0.162	0.454	ENSOART00020003749,ENSOART00020011069,14.607.6,ENSOART00020028388,1.8.1,3.1680.1,ENSOART00020025786,4.154.5,3.1680.4,5.632.12,3.238.4,1.714.7,ENSOART00020001524
Biological Process	GO:0044403	symbiosis, encompassing mutualism through parasitism	17	1219	0.163	0.456	ENSOART00020006678,3.482.23,ENSOART00020005028,2.880.13,1.126.1,ENSOART00020032529,20.425.2,ENSOART00020007474,ENSOART00020015172,ENSOART00020037194,ENSOART00020017061,ENSOART00020025786,2.763.3,ENSOART00020011833,5.610.2,ENSOART00020019901,ENSOART00020003746
Biological Process	GO:0051179	localization	126	10893	0.163	0.456	13.606.1,3.517.53,ENSOART00020008061,2.679.1,ENSOART00020041164,ENSOART00020005028,ENSOART00020017130,20.380.2,ENSOART00020012977,24.125.41,2.1424.2,ENSOART00020023339,25.308.3,ENSOART00020025786,12.147.3,ENSOART00020034466,4.196.11,X.351.3,ENSOART00020035728,ENSOART00020035809,10.54.1,14.6.7,ENSOART00020011090,6.318.2,ENSOART00020005590,ENSOART00020012948,ENSOART00020011069,7.170.65,15.29.4,17.4…
Biological Process	GO:0002069	columnar/cuboidal epithelial cell maturation	1	17	0.167	0.456	26.234.8
Biological Process	GO:0002634	regulation of germinal center formation	1	17	0.167	0.456	ENSOART00020036134
Biological Process	GO:0006260	DNA replication	8	497	0.166	0.456	ENSOART00020000154,12.147.3,ENSOART00020025001,2.1251.1,5.617.1,22.294.4,11.328.2,ENSOART00020004928
Biological Process	GO:0006904	vesicle docking involved in exocytosis	2	68	0.165	0.456	ENSOART00020012948,ENSOART00020014044
Biological Process	GO:0008156	negative regulation of DNA replication	2	68	0.165	0.456	ENSOART00020025001,22.294.4
Biological Process	GO:0009615	response to virus	9	576	0.167	0.456	ENSOART00020001764,ENSOART00020036248,ENSOART00020010564,5.610.2,ENSOART00020036134,10.37.4,ENSOART00020034240,3.482.23,ENSOART00020033992
Biological Process	GO:0009988	cell-cell recognition	2	68	0.165	0.456	1.1360.3,ENSOART00020033992
Biological Process	GO:0010694	positive regulation of alkaline phosphatase activity	1	17	0.167	0.456	ENSOART00020036134
Biological Process	GO:0010827	regulation of glucose transport	3	131	0.166	0.456	ENSOART00020012977,2.679.1,ENSOART00020003746
Biological Process	GO:0010944	negative regulation of transcription by competitive promoter binding	1	17	0.167	0.456	ENSOART00020015746
Biological Process	GO:0010977	negative regulation of neuron projection development	4	199	0.165	0.456	ENSOART00020003054,ENSOART00020006102,ENSOART00020007607,ENSOART00020031398
Biological Process	GO:0015810	aspartate transport	1	17	0.167	0.456	14.106.2
Biological Process	GO:0019695	choline metabolic process	1	17	0.167	0.456	ENSOART00020006723
Biological Process	GO:0021537	telencephalon development	6	343	0.164	0.456	ENSOART00020007607,2.880.13,4.196.11,ENSOART00020033421,ENSOART00020001277,ENSOART00020036134
Biological Process	GO:0022028	tangential migration from the subventricular zone to the olfactory bulb	1	17	0.167	0.456	4.196.11
Biological Process	GO:0031113	regulation of microtubule polymerization	2	68	0.165	0.456	2.1513.4,17.446.15
Biological Process	GO:0032717	negative regulation of interleukin-8 production	1	17	0.167	0.456	ENSOART00020009443
Biological Process	GO:0032816	positive regulation of natural killer cell activation	1	17	0.167	0.456	ENSOART00020014044
Biological Process	GO:0033034	positive regulation of myeloid cell apoptotic process	1	17	0.167	0.456	ENSOART00020036134
Biological Process	GO:0034616	response to laminar fluid shear stress	1	17	0.167	0.456	3.49.1
Biological Process	GO:0035280	miRNA loading onto RISC involved in gene silencing by miRNA	1	17	0.167	0.456	ENSOART00020018134
Biological Process	GO:0042090	interleukin-12 biosynthetic process	1	17	0.167	0.456	ENSOART00020031966
Biological Process	GO:0042789	mRNA transcription from RNA polymerase II promoter	1	17	0.167	0.456	ENSOART00020020185
Biological Process	GO:0043462	regulation of ATPase activity	5	270	0.165	0.456	ENSOART00020008771,21.190.59,7.170.60,15.29.4,7.170.65
Biological Process	GO:0043589	skin morphogenesis	1	17	0.167	0.456	ENSOART00020027615
Biological Process	GO:0045075	regulation of interleukin-12 biosynthetic process	1	17	0.167	0.456	ENSOART00020031966
Biological Process	GO:0046434	organophosphate catabolic process	4	198	0.163	0.456	ENSOART00020006678,ENSOART00020032638,12.470.4,8.56.2
Biological Process	GO:0060025	regulation of synaptic activity	1	17	0.167	0.456	ENSOART00020036134
Biological Process	GO:0061197	fungiform papilla morphogenesis	1	17	0.167	0.456	ENSOART00020007607
Biological Process	GO:0071230	cellular response to amino acid stimulus	3	131	0.166	0.456	2.880.13,ENSOART00020027615,ENSOART00020013162
Biological Process	GO:0071838	cell proliferation in bone marrow	1	17	0.167	0.456	ENSOART00020036134
Biological Process	GO:0071863	regulation of cell proliferation in bone marrow	1	17	0.167	0.456	ENSOART00020036134
Biological Process	GO:0071864	positive regulation of cell proliferation in bone marrow	1	17	0.167	0.456	ENSOART00020036134
Biological Process	GO:0072530	purine-containing compound transmembrane transport	1	17	0.167	0.456	5.26.2
Biological Process	GO:0090670	RNA localization to Cajal body	1	17	0.167	0.456	ENSOART00020033992
Biological Process	GO:0090671	telomerase RNA localization to Cajal body	1	17	0.167	0.456	ENSOART00020033992
Biological Process	GO:0090672	telomerase RNA localization	1	17	0.167	0.456	ENSOART00020033992
Biological Process	GO:0090685	RNA localization to nucleus	1	17	0.167	0.456	ENSOART00020033992
Biological Process	GO:1902532	negative regulation of intracellular signal transduction	12	813	0.165	0.456	25.308.3,ENSOART00020001277,ENSOART00020015746,11.328.2,10.37.4,1.714.7,ENSOART00020021004,ENSOART00020012830,ENSOART00020010564,ENSOART00020008524,ENSOART00020011090,ENSOART00020007607
Biological Process	GO:1903935	response to sodium arsenite	1	17	0.167	0.456	ENSOART00020037194
Biological Process	GO:1903936	cellular response to sodium arsenite	1	17	0.167	0.456	ENSOART00020037194
Cellular Component	GO:0016593	Cdc73/Paf1 complex	1	17	0.167	0.456	ENSOART00020040342
Cellular Component	GO:0097730	non-motile cilium	3	131	0.166	0.456	4.154.5,1.8.1,ENSOART00020020281
Cellular Component	GO:0098858	actin-based cell projection	8	498	0.167	0.456	25.2.149,25.2.89,ENSOART00020030656,25.2.209,25.2.160,25.2.153,ENSOART00020001277,25.2.152
Molecular Function	GO:0015183	L-aspartate transmembrane transporter activity	1	17	0.167	0.456	14.106.2
Molecular Function	GO:0031210	phosphatidylcholine binding	1	17	0.167	0.456	ENSOART00020017061
Molecular Function	GO:0050997	quaternary ammonium group binding	1	17	0.167	0.456	ENSOART00020017061
Molecular Function	GO:0051185	coenzyme transporter activity	1	17	0.167	0.456	5.26.2
Molecular Function	GO:0051538	3 iron, 4 sulfur cluster binding	1	17	0.167	0.456	2.1520.7
Molecular Function	GO:0061547	glycogen synthase activity, transferring glucose-1-phosphate	1	17	0.167	0.456	14.271.7
Molecular Function	GO:0061752	telomeric repeat-containing RNA binding	1	17	0.167	0.456	ENSOART00020037194
Molecular Function	GO:1990829	C-rich single-stranded DNA binding	2	68	0.165	0.456	3.482.23,2.880.13
Biological Process	GO:0001895	retina homeostasis	2	69	0.168	0.459	ENSOART00020020281,ENSOART00020000200
Biological Process	GO:0006515	misfolded or incompletely synthesized protein catabolic process	2	69	0.168	0.459	5.617.1,ENSOART00020013551
Biological Process	GO:0031102	neuron projection regeneration	2	69	0.168	0.459	ENSOART00020008609,ENSOART00020033421
Biological Process	GO:2001021	negative regulation of response to DNA damage stimulus	3	132	0.168	0.459	10.37.4,20.425.2,ENSOART00020010564
Molecular Function	GO:0008028	monocarboxylic acid transmembrane transporter activity	2	69	0.168	0.459	8.246.1,14.106.2
Biological Process	GO:0015833	peptide transport	45	3633	0.169	0.46	19.312.8,ENSOART00020014044,1.1066.2,ENSOART00020003058,1.126.1,ENSOART00020032529,4.78.17,20.425.2,ENSOART00020011344,ENSOART00020003749,ENSOART00020011069,ENSOART00020012948,7.755.4,ENSOART00020000200,2.763.3,3.517.70,ENSOART00020040358,12.339.3,ENSOART00020029800,ENSOART00020003746,4.78.7,ENSOART00020010301,ENSOART00020031398,7.331.2,7.755.3,ENSOART00020037228,ENSOART00020033421,7.547.4,ENSOAR…
Biological Process	GO:0071241	cellular response to inorganic substance	4	201	0.169	0.461	6.318.2,ENSOART00020036134,ENSOART00020030261,7.524.18
Biological Process	GO:1903034	regulation of response to wounding	4	201	0.169	0.461	ENSOART00020033421,ENSOART00020018963,ENSOART00020012948,7.524.18
Cellular Component	GO:0030139	endocytic vesicle	6	347	0.17	0.461	ENSOART00020025786,ENSOART00020040001,6.318.2,11.719.2,ENSOART00020030261,X.720.2
Biological Process	GO:0031396	regulation of protein ubiquitination	8	500	0.17	0.461	5.140.15,ENSOART00020028388,5.140.8,21.119.3,ENSOART00020034466,ENSOART00020030252,5.140.5,ENSOART00020022021
Biological Process	GO:0071417	cellular response to organonitrogen compound	13	899	0.17	0.461	ENSOART00020036134,4.78.17,ENSOART00020027615,2.880.13,ENSOART00020012977,ENSOART00020007607,12.147.3,ENSOART00020023527,ENSOART00020013162,7.755.4,7.755.3,2.679.1,4.78.7
Biological Process	GO:1902531	regulation of intracellular signal transduction	32	2503	0.17	0.461	4.78.7,11.328.2,25.119.7,12.246.3,ENSOART00020000200,X.720.2,ENSOART00020015724,10.37.4,1.714.7,ENSOART00020012830,ENSOART00020028388,ENSOART00020015746,6.318.2,ENSOART00020001277,ENSOART00020039632,12.246.5,4.78.17,ENSOART00020021004,ENSOART00020030261,2.786.7,25.308.3,7.524.18,ENSOART00020011090,ENSOART00020007607,14.607.6,1.388.3,2.1513.4,ENSOART00020006102,2.880.13,19.552.4,ENSOART00020010564…
Biological Process	GO:0032233	positive regulation of actin filament bundle assembly	3	133	0.171	0.463	7.170.60,7.170.65,5.843.8
Molecular Function	GO:0003954	NADH dehydrogenase activity	3	133	0.171	0.463	ENSOART00020030024,1.1409.8,23.284.4
Molecular Function	GO:0001664	G-protein coupled receptor binding	6	348	0.171	0.463	5.140.5,ENSOART00020032529,5.140.15,5.140.8,25.119.7,ENSOART00020015746
Biological Process	GO:0008645	hexose transport	4	202	0.172	0.464	ENSOART00020012977,ENSOART00020017130,2.679.1,ENSOART00020003746
Biological Process	GO:0042246	tissue regeneration	2	70	0.172	0.464	7.524.18,ENSOART00020003054
Biological Process	GO:0048583	regulation of response to stimulus	71	5946	0.172	0.464	ENSOART00020012948,6.318.2,ENSOART00020015746,ENSOART00020030261,20.425.2,ENSOART00020015377,ENSOART00020021004,3.482.23,ENSOART00020009635,12.246.5,ENSOART00020039632,ENSOART00020033450,12.246.3,25.119.7,4.78.7,21.119.3,ENSOART00020012830,ENSOART00020003690,ENSOART00020019901,X.720.2,ENSOART00020015724,ENSOART00020022893,ENSOART00020009470,2.679.1,ENSOART00020008524,12.1.1,ENSOART00020012977,2.1…
Biological Process	GO:0055025	positive regulation of cardiac muscle tissue development	2	70	0.172	0.464	20.425.2,ENSOART00020036134
Biological Process	GO:0065007	biological regulation	239	21392	0.172	0.464	24.33.4,7.331.2,ENSOART00020031398,ENSOART00020007474,9.349.2,20.298.5,ENSOART00020018879,3.1486.5,21.190.59,ENSOART00020003746,1.1038.4,ENSOART00020029800,ENSOART00020034576,10.37.4,1.714.7,ENSOART00020036248,ENSOART00020003749,11.270.3,26.152.10,ENSOART00020035058,2.983.3,1.362.2,ENSOART00020021011,ENSOART00020008771,12.415.4,ENSOART00020022666,ENSOART00020000203,ENSOART00020011344,ENSOART00020…
Biological Process	GO:1901293	nucleoside phosphate biosynthetic process	10	659	0.172	0.464	3.238.4,24.136.10,24.136.47,23.125.4,4.115.2,23.125.2,ENSOART00020029023,2.1178.1,3.1486.5,2.679.1
Cellular Component	GO:0000421	autophagosome membrane	2	70	0.172	0.464	ENSOART00020025786,ENSOART00020013575
Cellular Component	GO:0005689	U12-type spliceosomal complex	2	70	0.172	0.464	3.1440.1,ENSOART00020040269
Cellular Component	GO:0071010	prespliceosome	2	70	0.172	0.464	5.124.3,ENSOART00020040269
Molecular Function	GO:0001103	RNA polymerase II repressing transcription factor binding	2	70	0.172	0.464	ENSOART00020037438,ENSOART00020007607
Molecular Function	GO:1901505	carbohydrate derivative transporter activity	2	70	0.172	0.464	20.380.2,5.26.2
Biological Process	GO:0002467	germinal center formation	1	18	0.176	0.465	ENSOART00020036134
Biological Process	GO:0006409	tRNA export from nucleus	1	18	0.176	0.465	ENSOART00020003746
Biological Process	GO:0006522	alanine metabolic process	1	18	0.176	0.465	14.423.2
Biological Process	GO:0006605	protein targeting	19	1400	0.174	0.465	ENSOART00020025786,ENSOART00020023339,ENSOART00020031398,ENSOART00020037438,ENSOART00020003746,ENSOART00020011090,ENSOART00020000200,2.763.3,10.54.1,13.606.1,ENSOART00020011069,ENSOART00020032529,ENSOART00020003058,1.126.1,ENSOART00020011344,1.1066.2,19.312.8,ENSOART00020005028,ENSOART00020015284
Biological Process	GO:0009078	pyruvate family amino acid metabolic process	1	18	0.176	0.465	14.423.2
Biological Process	GO:0010954	positive regulation of protein processing	1	18	0.176	0.465	ENSOART00020015746
Biological Process	GO:0015718	monocarboxylic acid transport	4	203	0.174	0.465	4.78.17,4.78.7,14.106.2,8.246.1
Biological Process	GO:0016266	O-glycan processing	1	18	0.176	0.465	25.208.1
Biological Process	GO:0016601	Rac protein signal transduction	2	71	0.176	0.465	ENSOART00020030261,6.318.2
Biological Process	GO:0030521	androgen receptor signaling pathway	3	135	0.176	0.465	ENSOART00020015746,1.1038.4,ENSOART00020025758
Biological Process	GO:0032869	cellular response to insulin stimulus	6	351	0.176	0.465	7.755.4,7.755.3,12.147.3,2.880.13,ENSOART00020012977,2.679.1
Biological Process	GO:0032922	circadian regulation of gene expression	3	135	0.176	0.465	ENSOART00020020185,ENSOART00020007607,4.115.2
Biological Process	GO:0035459	cargo loading into vesicle	1	18	0.176	0.465	12.339.3
Biological Process	GO:0035902	response to immobilization stress	1	18	0.176	0.465	ENSOART00020015746
Biological Process	GO:0042851	L-alanine metabolic process	1	18	0.176	0.465	14.423.2
Biological Process	GO:0043271	negative regulation of ion transport	4	204	0.176	0.465	6.318.2,ENSOART00020030261,15.239.9,15.29.4
Biological Process	GO:0044419	interspecies interaction between organisms	17	1235	0.175	0.465	ENSOART00020025786,ENSOART00020017061,ENSOART00020037194,ENSOART00020015172,ENSOART00020007474,ENSOART00020003746,ENSOART00020019901,5.610.2,ENSOART00020011833,2.763.3,20.425.2,ENSOART00020032529,1.126.1,2.880.13,ENSOART00020005028,3.482.23,ENSOART00020006678
Biological Process	GO:0050728	negative regulation of inflammatory response	3	134	0.174	0.465	5.140.15,5.140.8,5.140.5
Biological Process	GO:0050860	negative regulation of T cell receptor signaling pathway	1	18	0.176	0.465	ENSOART00020015724
Biological Process	GO:0060047	heart contraction	10	663	0.176	0.465	11.164.6,11.164.4,7.170.60,7.170.65,2.1157.251,6.318.2,2.1157.318,ENSOART00020015284,2.1157.249,ENSOART00020030261
Biological Process	GO:0070922	small RNA loading onto RISC	1	18	0.176	0.465	ENSOART00020018134
Biological Process	GO:0071431	tRNA-containing ribonucleoprotein complex export from nucleus	1	18	0.176	0.465	ENSOART00020003746
Biological Process	GO:0090385	phagosome-lysosome fusion	1	18	0.176	0.465	ENSOART00020025786
Biological Process	GO:1902582	single-organism intracellular transport	17	1234	0.174	0.465	8.246.1,ENSOART00020037438,ENSOART00020023339,12.147.3,17.446.15,10.54.1,ENSOART00020011090,ENSOART00020000200,ENSOART00020003746,12.339.3,ENSOART00020008061,14.607.6,ENSOART00020015284,ENSOART00020033421,ENSOART00020014044,1.1066.2,1.126.1
Biological Process	GO:1902894	negative regulation of pri-miRNA transcription from RNA polymerase II promoter	1	18	0.176	0.465	ENSOART00020007607
Biological Process	GO:2000811	negative regulation of anoikis	1	18	0.176	0.465	ENSOART00020015634
Biological Process	GO:2001016	positive regulation of skeletal muscle cell differentiation	1	18	0.176	0.465	ENSOART00020036134
Cellular Component	GO:0000243	commitment complex	1	18	0.176	0.465	ENSOART00020040269
Cellular Component	GO:0005688	U6 snRNP	1	18	0.176	0.465	20.425.2
Cellular Component	GO:0005930	axoneme	3	135	0.176	0.465	ENSOART00020020281,1.8.1,4.154.5
Cellular Component	GO:0034715	pICln-Sm protein complex	1	18	0.176	0.465	ENSOART00020040269
Cellular Component	GO:0070578	RISC-loading complex	1	18	0.176	0.465	ENSOART00020018134
Cellular Component	GO:0097014	ciliary plasm	3	135	0.176	0.465	1.8.1,ENSOART00020020281,4.154.5
Molecular Function	GO:0008379	thioredoxin peroxidase activity	1	18	0.176	0.465	ENSOART00020000200
Molecular Function	GO:0015174	basic amino acid transmembrane transporter activity	1	18	0.176	0.465	14.106.2
Molecular Function	GO:0016813	hydrolase activity, acting on carbon-nitrogen (but not peptide) bonds, in linear amidines	1	18	0.176	0.465	2.1519.4
Molecular Function	GO:0017075	syntaxin-1 binding	1	18	0.176	0.465	ENSOART00020001277
Molecular Function	GO:0032947	protein complex scaffold activity	3	135	0.176	0.465	ENSOART00020000287,7.524.18,1.8.1
Molecular Function	GO:0050815	phosphoserine residue binding	1	18	0.176	0.465	ENSOART00020040342
Biological Process	GO:0003015	heart process	10	664	0.177	0.467	7.170.65,7.170.60,11.164.4,11.164.6,2.1157.318,2.1157.251,6.318.2,ENSOART00020015284,ENSOART00020030261,2.1157.249
Biological Process	GO:0007049	cell cycle	37	2951	0.178	0.468	ENSOART00020009572,1.1775.2,ENSOART00020011090,ENSOART00020022021,X.351.3,ENSOART00020034466,ENSOART00020023339,12.147.3,ENSOART00020034240,ENSOART00020020379,ENSOART00020033421,12.1.1,19.514.16,ENSOART00020018181,ENSOART00020038454,ENSOART00020007656,ENSOART00020025001,1.8.1,ENSOART00020036657,4.154.5,ENSOART00020003746,ENSOART00020029800,ENSOART00020012830,22.294.4,7.755.3,ENSOART00020017061,EN…
Biological Process	GO:0015749	monosaccharide transport	4	205	0.178	0.468	ENSOART00020012977,ENSOART00020017130,2.679.1,ENSOART00020003746
Cellular Component	GO:0005604	basement membrane	3	136	0.179	0.471	ENSOART00020025001,ENSOART00020001731,22.294.4
Biological Process	GO:0010976	positive regulation of neuron projection development	6	353	0.179	0.471	ENSOART00020024916,ENSOART00020013162,ENSOART00020033421,19.312.8,ENSOART00020006102,2.880.13
Biological Process	GO:0006508	proteolysis	40	3217	0.18	0.471	ENSOART00020015746,ENSOART00020001277,ENSOART00020021692,ENSOART00020036216,3.482.23,ENSOART00020020676,ENSOART00020015377,ENSOART00020011344,ENSOART00020015172,ENSOART00020025090,11.328.2,21.119.3,5.617.1,ENSOART00020020807,11.731.8,ENSOART00020010727,ENSOART00020020855,ENSOART00020034576,13.480.3,ENSOART00020022893,ENSOART00020009470,ENSOART00020013551,ENSOART00020007656,15.239.9,ENSOART0002002…
Biological Process	GO:0014808	release of sequestered calcium ion into cytosol by sarcoplasmic reticulum	2	72	0.18	0.471	6.318.2,ENSOART00020030261
Biological Process	GO:0060074	synapse maturation	2	72	0.18	0.471	2.880.13,ENSOART00020013162
Biological Process	GO:0086091	regulation of heart rate by cardiac conduction	2	72	0.18	0.471	ENSOART00020030261,6.318.2
Biological Process	GO:1903169	regulation of calcium ion transmembrane transport	4	206	0.18	0.471	ENSOART00020030261,7.524.18,6.318.2,15.29.4
Biological Process	GO:1903514	release of sequestered calcium ion into cytosol by endoplasmic reticulum	2	72	0.18	0.471	6.318.2,ENSOART00020030261
Biological Process	GO:1904738	vascular associated smooth muscle cell migration	2	72	0.18	0.471	7.170.60,7.170.65
Biological Process	GO:1904752	regulation of vascular associated smooth muscle cell migration	2	72	0.18	0.471	7.170.65,7.170.60
Cellular Component	GO:0035869	ciliary transition zone	2	72	0.18	0.471	1.8.1,ENSOART00020020281
Biological Process	GO:0016032	viral process	16	1158	0.18	0.472	ENSOART00020006678,3.482.23,ENSOART00020005028,2.880.13,1.126.1,ENSOART00020032529,2.763.3,5.610.2,ENSOART00020003746,ENSOART00020019901,ENSOART00020011833,ENSOART00020015172,ENSOART00020037194,ENSOART00020007474,ENSOART00020017061,ENSOART00020025786
Cellular Component	GO:0005759	mitochondrial matrix	12	829	0.181	0.473	ENSOART00020037889,17.222.1,13.480.3,2.1359.3,3.238.4,ENSOART00020007474,5.617.1,4.196.11,ENSOART00020037982,24.33.4,3.1486.5,25.308.3
Biological Process	GO:0048871	multicellular organismal homeostasis	7	431	0.181	0.474	ENSOART00020025786,4.78.17,ENSOART00020015634,ENSOART00020020281,ENSOART00020000200,ENSOART00020037438,4.78.7
Cellular Component	GO:0019898	extrinsic component of membrane	8	509	0.181	0.474	ENSOART00020021997,ENSOART00020015746,ENSOART00020015634,ENSOART00020007656,ENSOART00020023339,ENSOART00020025786,ENSOART00020014044,ENSOART00020011090
Biological Process	GO:1901019	regulation of calcium ion transmembrane transporter activity	3	137	0.181	0.474	15.29.4,6.318.2,ENSOART00020030261
Biological Process	GO:0006554	lysine catabolic process	1	19	0.185	0.475	ENSOART00020025655
Biological Process	GO:0006677	glycosylceramide metabolic process	1	19	0.185	0.475	ENSOART00020016234
Biological Process	GO:0006959	humoral immune response	4	207	0.182	0.475	ENSOART00020036134,ENSOART00020015746,ENSOART00020009470,3.1643.1
Biological Process	GO:0009219	pyrimidine deoxyribonucleotide metabolic process	1	19	0.185	0.475	ENSOART00020006678
Biological Process	GO:0009719	response to endogenous stimulus	32	2526	0.183	0.475	ENSOART00020011344,4.78.17,25.2.89,7.755.4,25.2.152,25.2.209,ENSOART00020015746,3.1371.1,ENSOART00020003690,1.1038.4,ENSOART00020015724,ENSOART00020002566,7.755.3,ENSOART00020023527,25.2.160,25.2.153,ENSOART00020037194,4.78.7,ENSOART00020036134,ENSOART00020015284,ENSOART00020012977,7.391.5,2.880.13,ENSOART00020027615,ENSOART00020025758,ENSOART00020022893,2.679.1,5.610.2,ENSOART00020030656,ENSOART…
Biological Process	GO:0014877	response to muscle inactivity involved in regulation of muscle adaptation	1	19	0.185	0.475	ENSOART00020022893
Biological Process	GO:0014894	response to denervation involved in regulation of muscle adaptation	1	19	0.185	0.475	ENSOART00020022893
Biological Process	GO:0019432	triglyceride biosynthetic process	2	73	0.184	0.475	ENSOART00020009205,26.234.8
Biological Process	GO:0030308	negative regulation of cell growth	5	281	0.184	0.475	ENSOART00020015746,ENSOART00020006102,X.351.3,X.351.21,ENSOART00020003054
Biological Process	GO:0035024	negative regulation of Rho protein signal transduction	1	19	0.185	0.475	11.328.2
Biological Process	GO:0044346	fibroblast apoptotic process	1	19	0.185	0.475	ENSOART00020015634
Biological Process	GO:0045666	positive regulation of neuron differentiation	7	432	0.183	0.475	ENSOART00020036134,ENSOART00020024916,ENSOART00020013162,ENSOART00020033421,19.312.8,2.880.13,ENSOART00020006102
Biological Process	GO:0046460	neutral lipid biosynthetic process	2	73	0.184	0.475	26.234.8,ENSOART00020009205
Biological Process	GO:0046463	acylglycerol biosynthetic process	2	73	0.184	0.475	ENSOART00020009205,26.234.8
Biological Process	GO:0046784	viral mRNA export from host cell nucleus	1	19	0.185	0.475	20.425.2
Biological Process	GO:0047496	vesicle transport along microtubule	2	73	0.184	0.475	ENSOART00020014044,ENSOART00020033421
Biological Process	GO:0048548	regulation of pinocytosis	1	19	0.185	0.475	14.607.6
Biological Process	GO:0048630	skeletal muscle tissue growth	1	19	0.185	0.475	2.1424.2
Biological Process	GO:0061196	fungiform papilla development	1	19	0.185	0.475	ENSOART00020007607
Biological Process	GO:0070341	fat cell proliferation	1	19	0.185	0.475	2.679.1
[truncated: 3,172 more rows]
