# Supplementary material for: Preliminary Results about Lamb Meat Tenderness Based on the Study of Novel Isoforms and Alternative Splicing Regulation Pathways Using Iso-seq, RNA-seq and CTCF ChIP-seq Data
Source: Foods. 2022 Apr 7;11(8):1068. doi: 10.3390/foods11081068 (PMC9025809; doi:10.3390/foods11081068)
Supplement: Supplementary file 1 [file foods-11-01068-s001.zip › TableS6.KEGG.DEIs.Final.xlsx]

## Sheet: TableS6 DEI.KEGG
Pathway Hierarchy1	Pathway Hierarchy2	KEGG Pathway	Pathway ID	Gene Number	Background number	P-Value	Q-Value	Gene IDs
Organismal Systems	Endocrine system	Glucagon signaling pathway	ko04922	20	533	2.18e-06	0.000449759	ENSOART00020030261,1.389.3,21.138.58,X.273.12,13.198.10,13.198.6,ENSOART00020019478,7.75.8,ENSOART00020020185,21.62.8,21.138.27,21.138.13,X.273.14,21.138.57,7.75.5,ENSOART00020017812,6.318.2,21.138.9,14.426.10,14.271.7
Metabolism	Overview	Carbon metabolism	ko01200	22	698	1.11e-05	0.00114	4.196.11,2.1520.7,24.136.47,X.285.1,3.1720.12,3.807.20,3.803.7,7.75.5,24.136.10,8.33.3,ENSOART00020014617,3.238.4,ENSOART00020025655,3.517.24,3.517.48,3.517.70,16.229.6,7.75.8,3.517.53,ENSOART00020003404,ENSOART00020001764,14.423.2
Environmental Information Processing	Signal transduction	Calcium signaling pathway	ko04020	23	783	2.13e-05	0.00146589	13.198.6,13.198.10,ENSOART00020030261,24.125.7,24.125.41,X.273.12,24.125.46,17.462.4,25.308.3,ENSOART00020007474,ENSOART00020006995,24.125.50,24.125.67,X.273.14,ENSOART00020019231,3.461.6,13.543.12,14.426.10,24.125.44,26.152.10,24.125.8,6.318.2,26.152.14
Cellular Processes	Cell growth and death	Necroptosis	ko04217	18	624	0.000205	0.00654026	21.138.58,ENSOART00020030261,ENSOART00020017335,ENSOART00020006788,21.138.27,25.308.3,ENSOART00020007474,ENSOART00020037438,21.138.13,ENSOART00020017812,21.138.57,ENSOART00020017061,6.318.2,ENSOART00020009635,26.152.14,ENSOART00020011090,21.138.9,26.152.10
Cellular Processes	Cellular community - prokaryotes	Biofilm formation - Escherichia coli	ko02026	6	73	0.000149	0.00654026	ENSOART00020017812,21.138.27,21.138.9,21.138.57,21.138.58,21.138.13
Metabolism	Carbohydrate metabolism	Glycolysis / Gluconeogenesis	ko00010	15	463	0.000202	0.00654026	ENSOART00020003404,3.517.70,3.803.7,24.136.10,ENSOART00020006723,7.75.5,3.517.53,7.75.8,17.222.1,3.807.20,3.517.48,3.517.24,21.62.8,24.136.47,X.285.1
Metabolism	Carbohydrate metabolism	Starch and sucrose metabolism	ko00500	9	187	0.00023	0.00654026	21.138.58,21.138.13,ENSOART00020003404,ENSOART00020017812,21.138.57,21.138.27,ENSOART00020033691,14.271.7,21.138.9
Metabolism	Overview	Biosynthesis of amino acids	ko01230	15	473	0.000254	0.00654026	3.1720.12,24.136.47,X.285.1,3.807.20,3.517.48,3.517.24,3.517.70,3.803.7,3.517.53,7.75.8,ENSOART00020006723,7.75.5,24.136.10,3.49.1,14.423.2
Environmental Information Processing	Signal transduction	cGMP - PKG signaling pathway	ko04022	18	658	0.000386	0.00838135	26.152.10,24.125.44,24.125.8,26.152.14,3.461.6,13.543.12,ENSOART00020006995,17.462.4,ENSOART00020020185,25.308.3,ENSOART00020007474,ENSOART00020036134,24.125.67,24.125.50,24.125.41,24.125.46,19.552.4,24.125.7
Genetic Information Processing	Transcription	Spliceosome	ko03040	16	549	0.000407	0.00838135	5.124.3,12.365.5,9.349.2,11.54.3,ENSOART00020015228,7.755.3,ENSOART00020032538,14.155.1,ENSOART00020040269,ENSOART00020015313,20.425.2,2.880.13,ENSOART00020032529,ENSOART00020020259,7.755.4,ENSOART00020037194
Metabolism	Carbohydrate metabolism	Citrate cycle (TCA cycle)	ko00020	8	182	0.000918	0.0157627	4.196.11,3.238.4,2.1520.7,3.1720.12,ENSOART00020025655,16.229.6,ENSOART00020001764,ENSOART00020014617
Metabolism	Energy metabolism	Carbon fixation in photosynthetic organisms	ko00710	8	182	0.000918	0.0157627	X.285.1,24.136.47,3.807.20,24.136.10,3.803.7,14.423.2,8.33.3,ENSOART00020001764
Cellular Processes	Cell growth and death	Apoptosis	ko04210	14	489	0.00108	0.0171927	3.1680.4,ENSOART00020034576,ENSOART00020021692,ENSOART00020001524,ENSOART00020015634,19.552.4,3.1680.1,ENSOART00020031966,ENSOART00020020185,ENSOART00020009635,ENSOART00020017335,ENSOART00020011198,25.2.112,ENSOART00020028388
Genetic Information Processing	Translation	Ribosome	ko03010	17	691	0.00174	0.0255967	ENSOART00020037982,ENSOART00020016465,ENSOART00020037889,ENSOART00020003482,ENSOART00020006451,14.413.1,ENSOART00020036248,1.126.1,ENSOART00020034240,ENSOART00020005451,ENSOART00020022475,2.763.3,ENSOART00020005028,ENSOART00020025997,7.60.2,14.321.1,ENSOART00020020379
Metabolism	Energy metabolism	Oxidative phosphorylation	ko00190	14	527	0.00217	0.0297596	23.284.4,23.125.4,ENSOART00020005590,3.1486.5,2.1178.1,23.125.2,ENSOART00020014070,ENSOART00020029023,2.1520.7,ENSOART00020030024,16.229.6,ENSOART00020032256,1.1409.8,ENSOART00020000034
Cellular Processes	Cellular community - eukaryotes	Tight junction	ko04530	18	797	0.00322	0.0390581	11.673.38,21.381.8,14.607.6,ENSOART00020001524,ENSOART00020038421,21.381.34,21.408.1,11.673.91,11.673.53,11.673.36,3.1680.4,ENSOART00020036000,7.469.129,3.1680.1,X.720.2,ENSOART00020028450,ENSOART00020028698,25.2.112
Organismal Systems	Digestive system	Pancreatic secretion	ko04972	11	376	0.00304	0.0390581	13.198.6,13.198.10,3.461.6,24.125.7,24.125.41,24.125.46,17.462.4,24.125.44,24.125.50,24.125.8,24.125.67
Metabolism	Carbohydrate metabolism	Pyruvate metabolism	ko00620	7	200	0.0066	0.0755636	17.222.1,ENSOART00020001764,8.33.3,21.62.8,ENSOART00020006723,7.75.5,7.75.8
Cellular Processes	Transport and catabolism	Phagosome	ko04145	13	555	0.00854	0.0926212	3.1643.1,ENSOART00020033610,ENSOART00020029230,25.2.112,ENSOART00020038454,3.1680.4,ENSOART00020019586,ENSOART00020025786,ENSOART00020001524,4.78.17,ENSOART00020033690,4.78.7,3.1680.1
Metabolism	Carbohydrate metabolism	Fructose and mannose metabolism	ko00051	8	269	0.00979	0.100827	3.517.70,3.803.7,24.136.10,3.517.53,ENSOART00020003404,24.136.47,3.517.24,3.517.48
Cellular Processes	Cell growth and death	Apoptosis - multiple species	ko04215	5	125	0.0121	0.118929	ENSOART00020004638,ENSOART00020009635,ENSOART00020028388,ENSOART00020034576,ENSOART00020021692
Organismal Systems	Endocrine system	GnRH signaling pathway	ko04912	9	351	0.0156	0.145905	19.552.4,ENSOART00020030261,13.198.10,13.198.6,ENSOART00020019231,ENSOART00020040952,6.318.2,ENSOART00020020185,ENSOART00020040962
Environmental Information Processing	Signal transduction	AMPK signaling pathway	ko04152	13	619	0.0194	0.173784	3.517.70,3.517.53,ENSOART00020018181,ENSOART00020015634,4.78.7,ENSOART00020029800,4.78.17,1.389.3,14.271.7,5.632.12,ENSOART00020008524,3.517.24,3.517.48
Organismal Systems	Endocrine system	Insulin signaling pathway	ko04910	13	649	0.0271	0.232824	19.552.4,ENSOART00020015634,ENSOART00020003404,21.138.58,21.138.13,X.273.12,X.273.14,21.138.57,ENSOART00020017812,21.138.9,14.426.10,14.271.7,21.138.27
Environmental Information Processing	Signal transduction	Two-component system	ko02020	3	63	0.0315	0.259635	ENSOART00020034576,ENSOART00020000034,ENSOART00020021692
Metabolism	Carbohydrate metabolism	Galactose metabolism	ko00052	5	168	0.0374	0.285305	3.517.48,3.517.24,ENSOART00020003404,3.517.53,3.517.70
Metabolism	Carbohydrate metabolism	Pentose phosphate pathway	ko00030	6	223	0.0362	0.285305	24.136.10,24.136.47,3.517.53,3.517.70,3.517.24,3.517.48
Genetic Information Processing	Translation	mRNA surveillance pathway	ko03015	8	364	0.0474	0.3364	ENSOART00020022348,ENSOART00020038246,2.754.6,ENSOART00020037572,ENSOART00020038255,20.425.2,ENSOART00020018181,ENSOART00020038197
Metabolism	Energy metabolism	Sulfur metabolism	ko00920	2	32	0.0474	0.3364	ENSOART00020021692,ENSOART00020034576
Metabolism	Biosynthesis of other secondary metabolites	Phenylpropanoid biosynthesis	ko00940	1	6	0.0636	0.427651	12.470.4
Metabolism	Energy metabolism	Methane metabolism	ko00680	6	258	0.0644	0.427651	3.517.70,24.136.47,3.517.53,24.136.10,3.517.24,3.517.48
Cellular Processes	Cell growth and death	Oocyte meiosis	ko04114	8	404	0.0765	0.4778	ENSOART00020034466,6.318.2,ENSOART00020008524,ENSOART00020025001,ENSOART00020011839,ENSOART00020018181,22.294.4,ENSOART00020030261
Cellular Processes	Cellular community - eukaryotes	Gap junction	ko04540	6	270	0.0763	0.4778	13.198.10,13.198.6,3.1680.4,3.1680.1,19.552.4,ENSOART00020001524
Organismal Systems	Endocrine system	Estrogen signaling pathway	ko04915	7	344	0.084	0.509202	ENSOART00020020185,13.198.6,13.198.10,20.56.13,19.552.4,ENSOART00020015634,ENSOART00020032529
Cellular Processes	Transport and catabolism	Peroxisome	ko04146	6	280	0.0872	0.513359	ENSOART00020019121,3.953.2,ENSOART00020008061,3.953.10,ENSOART00020000200,ENSOART00020019294
Cellular Processes	Cell growth and death	Cell cycle	ko04110	7	353	0.0931	0.523432	ENSOART00020025001,1.1775.2,ENSOART00020011839,ENSOART00020007607,2.1251.1,22.294.4,ENSOART00020034466
Genetic Information Processing	Replication and repair	Base excision repair	ko03410	3	99	0.094	0.523432	ENSOART00020006678,ENSOART00020012328,ENSOART00020017335
Cellular Processes	Cell growth and death	Cell cycle - yeast	ko04111	5	225	0.101	0.531779	ENSOART00020025001,ENSOART00020011839,22.294.4,2.1251.1,ENSOART00020034466
Genetic Information Processing	Folding, sorting and degradation	Ubiquitin mediated proteolysis	ko04120	10	575	0.101	0.531779	ENSOART00020011344,9.290.11,ENSOART00020004638,ENSOART00020028284,18.34.2,ENSOART00020013355,ENSOART00020011839,11.731.8,ENSOART00020034466,ENSOART00020038421
Environmental Information Processing	Signal transduction	HIF-1 signaling pathway	ko04066	8	439	0.109	0.554249	ENSOART00020037438,ENSOART00020015634,ENSOART00020030261,ENSOART00020003404,ENSOART00020031966,6.318.2,3.807.20,ENSOART00020008524
Organismal Systems	Endocrine system	Ovarian Steroidogenesis	ko04913	4	167	0.11	0.554249	13.198.10,13.198.6,ENSOART00020008524,ENSOART00020009573
Organismal Systems	Circulatory system	Adrenergic signaling in cardiomyocytes	ko04261	14	894	0.114	0.557494	13.49.4,7.469.121,6.318.2,ENSOART00020020185,7.469.116,7.170.65,3.461.6,ENSOART00020030261,ENSOART00020008771,13.198.6,13.198.10,ENSOART00020018181,7.170.60,25.2.89
Metabolism	Biosynthesis of other secondary metabolites	Neomycin, kanamycin and gentamicin biosynthesis	ko00524	1	12	0.123	0.587052	ENSOART00020003404
Organismal Systems	Immune system	Platelet activation	ko04611	8	454	0.125	0.587052	ENSOART00020027615,13.543.12,ENSOART00020015634,13.198.10,13.198.6,25.2.112,7.173.10,ENSOART00020011502
Environmental Information Processing	Signal transduction	Hedgehog signaling pathway - fly	ko04341	3	114	0.128	0.588172	ENSOART00020015377,ENSOART00020034466,ENSOART00020011839
Cellular Processes	Cell growth and death	Apoptosis - fly	ko04214	5	249	0.137	0.601503	ENSOART00020034576,ENSOART00020021692,ENSOART00020020185,ENSOART00020004638,ENSOART00020017335
Organismal Systems	Excretory system	Vasopressin-regulated water reabsorption	ko04962	4	181	0.136	0.601503	ENSOART00020038454,13.198.10,3.382.16,13.198.6
Cellular Processes	Cell growth and death	Meiosis - yeast	ko04113	4	188	0.15	0.622546	22.294.4,ENSOART00020018181,2.1251.1,ENSOART00020025001
Cellular Processes	Cellular community - eukaryotes	Focal adhesion	ko04510	13	893	0.18	0.622546	ENSOART00020011502,21.381.34,7.173.10,25.2.112,ENSOART00020008524,21.381.8,14.607.6,ENSOART00020021389,ENSOART00020002566,ENSOART00020027615,ENSOART00020015634,19.552.4,13.543.12
Cellular Processes	Transport and catabolism	Autophagy - yeast	ko04138	5	283	0.197	0.622546	ENSOART00020028450,ENSOART00020010301,ENSOART00020012948,ENSOART00020033450,ENSOART00020025786
Cellular Processes	Transport and catabolism	Mitophagy - animal	ko04137	5	295	0.22	0.622546	ENSOART00020031966,ENSOART00020025786,ENSOART00020020185,3.1678.17,ENSOART00020007656
Environmental Information Processing	Signaling molecules and interaction	ECM-receptor interaction	ko04512	5	295	0.22	0.622546	4.78.17,ENSOART00020027615,4.78.7,ENSOART00020011502,ENSOART00020021389
Environmental Information Processing	Signal transduction	Sphingolipid signaling pathway	ko04071	6	372	0.221	0.622546	ENSOART00020018181,ENSOART00020031966,ENSOART00020009635,ENSOART00020015634,19.552.4,ENSOART00020017365
Genetic Information Processing	Translation	RNA transport	ko03013	9	610	0.224	0.622546	ENSOART00020003746,ENSOART00020039992,ENSOART00020023339,2.754.6,ENSOART00020024777,15.414.17,ENSOART00020002573,20.425.2,ENSOART00020035016
Metabolism	Amino acid metabolism	Alanine, aspartate and glutamate metabolism	ko00250	3	125	0.156	0.622546	14.423.2,3.49.1,ENSOART00020016234
Metabolism	Amino acid metabolism	Arginine biosynthesis	ko00220	2	67	0.166	0.622546	3.49.1,14.423.2
Metabolism	Amino acid metabolism	Lysine biosynthesis	ko00300	1	17	0.17	0.622546	ENSOART00020006723
Metabolism	Amino acid metabolism	Lysine degradation	ko00310	5	266	0.166	0.622546	4.196.11,ENSOART00020006723,17.222.1,ENSOART00020025655,ENSOART00020001927
Metabolism	Carbohydrate metabolism	Ascorbate and aldarate metabolism	ko00053	2	81	0.221	0.622546	ENSOART00020006723,17.222.1
Metabolism	Carbohydrate metabolism	Propanoate metabolism	ko00640	3	140	0.197	0.622546	ENSOART00020014617,21.62.8,3.238.4
Metabolism	Lipid metabolism	Glycerolipid metabolism	ko00561	4	203	0.182	0.622546	ENSOART00020006723,26.234.8,17.222.1,ENSOART00020034585
Metabolism	Metabolism of other amino acids	beta-Alanine metabolism	ko00410	3	141	0.199	0.622546	17.222.1,19.17.2,ENSOART00020006723
Metabolism	Metabolism of terpenoids and polyketides	Insect hormone biosynthesis	ko00981	1	21	0.205	0.622546	17.222.1
Metabolism	Metabolism of terpenoids and polyketides	Limonene and pinene degradation	ko00903	1	21	0.205	0.622546	17.222.1
Organismal Systems	Aging	Longevity regulating pathway - multiple species	ko04213	4	209	0.195	0.622546	ENSOART00020007607,ENSOART00020008524,ENSOART00020015634,ENSOART00020032529
Organismal Systems	Digestive system	Gastric acid secretion	ko04971	5	281	0.194	0.622546	ENSOART00020030261,13.543.12,6.318.2,13.198.6,13.198.10
Organismal Systems	Endocrine system	Adipocytokine signaling pathway	ko04920	5	283	0.197	0.622546	ENSOART00020031966,4.78.7,ENSOART00020037438,4.78.17,ENSOART00020009635
Organismal Systems	Endocrine system	Oxytocin signaling pathway	ko04921	9	609	0.222	0.622546	19.552.4,ENSOART00020030261,13.543.12,13.198.6,13.198.10,25.2.112,6.318.2,5.632.12,ENSOART00020036134
Organismal Systems	Immune system	Complement and coagulation cascades	ko04610	4	218	0.215	0.622546	ENSOART00020011502,3.1643.1,ENSOART00020009470,ENSOART00020018963
Organismal Systems	Immune system	IL-17 signaling pathway	ko04657	5	269	0.172	0.622546	ENSOART00020001453,ENSOART00020031966,ENSOART00020001359,ENSOART00020001434,ENSOART00020034040
Organismal Systems	Nervous system	Long-term depression	ko04730	4	218	0.215	0.622546	ENSOART00020008524,19.552.4,13.198.6,13.198.10
Organismal Systems	Nervous system	Neurotrophin signaling pathway	ko04722	7	446	0.216	0.622546	ENSOART00020009883,ENSOART00020020185,ENSOART00020031966,19.552.4,ENSOART00020030261,ENSOART00020015634,6.318.2
Organismal Systems	Sensory system	Inflammatory mediator regulation of TRP channels	ko04750	6	352	0.188	0.622546	3.841.4,13.198.10,13.198.6,6.318.2,ENSOART00020030261,ENSOART00020015634
Organismal Systems	Sensory system	Phototransduction - fly	ko04745	3	135	0.183	0.622546	ENSOART00020030261,25.2.112,6.318.2
Metabolism	Metabolism of other amino acids	Taurine and hypotaurine metabolism	ko00430	1	24	0.231	0.634903	19.17.2
Metabolism	Biosynthesis of other secondary metabolites	Streptomycin biosynthesis	ko00521	1	25	0.24	0.649256	ENSOART00020003404
Metabolism	Amino acid metabolism	Histidine metabolism	ko00340	2	89	0.253	0.651064	ENSOART00020006723,17.222.1
Metabolism	Amino acid metabolism	Tryptophan metabolism	ko00380	3	159	0.251	0.651064	4.196.11,ENSOART00020006723,17.222.1
Organismal Systems	Endocrine system	Aldosterone synthesis and secretion	ko04925	5	309	0.248	0.651064	ENSOART00020020185,13.198.6,13.198.10,6.318.2,ENSOART00020030261
Organismal Systems	Endocrine system	Insulin secretion	ko04911	5	309	0.248	0.651064	6.318.2,ENSOART00020030261,ENSOART00020020185,13.198.6,13.198.10
Metabolism	Xenobiotics biodegradation and metabolism	Chloroalkane and chloroalkene degradation	ko00625	1	27	0.256	0.651097	17.222.1
Metabolism	Lipid metabolism	Primary bile acid biosynthesis	ko00120	1	30	0.28	0.695116	ENSOART00020008061
Metabolism	Overview	2-Oxocarboxylic acid metabolism	ko01210	2	95	0.277	0.695116	14.423.2,3.1720.12
Cellular Processes	Transport and catabolism	Endocytosis	ko04144	13	997	0.294	0.703602	ENSOART00020029230,2.1513.4,ENSOART00020038421,ENSOART00020008524,ENSOART00020017061,11.719.2,ENSOART00020025786,ENSOART00020040001,ENSOART00020019586,9.290.11,ENSOART00020035886,ENSOART00020007656,ENSOART00020032529
Genetic Information Processing	Folding, sorting and degradation	Protein processing in endoplasmic reticulum	ko04141	9	658	0.291	0.703602	ENSOART00020032529,ENSOART00020011344,ENSOART00020015172,ENSOART00020011839,11.731.8,7.356.3,ENSOART00020034466,ENSOART00020013575,ENSOART00020020185
Organismal Systems	Endocrine system	Melanogenesis	ko04916	5	328	0.287	0.703602	6.318.2,19.552.4,ENSOART00020030261,13.198.6,13.198.10
Organismal Systems	Immune system	Leukocyte transendothelial migration	ko04670	7	499	0.303	0.716661	14.607.6,ENSOART00020019231,21.381.8,ENSOART00020036000,21.381.34,ENSOART00020015634,25.2.112
Organismal Systems	Aging	Longevity regulating pathway - worm	ko04212	4	258	0.31	0.717179	ENSOART00020015634,ENSOART00020017335,ENSOART00020020185,ENSOART00020019478
Organismal Systems	Endocrine system	Regulation of lipolysis in adipocyte	ko04923	3	179	0.31	0.717179	13.198.6,13.198.10,ENSOART00020015634
Organismal Systems	Endocrine system	Thyroid hormone signaling pathway	ko04919	6	425	0.318	0.728927	ENSOART00020015284,ENSOART00020025758,ENSOART00020007607,25.2.112,19.552.4,ENSOART00020015634
Cellular Processes	Transport and catabolism	Mitophagy - yeast	ko04139	2	108	0.329	0.745112	ENSOART00020013551,ENSOART00020040269
Environmental Information Processing	Signal transduction	MAPK signaling pathway - fly	ko04013	5	351	0.336	0.746193	14.252.4,ENSOART00020040962,ENSOART00020040952,ENSOART00020011344,ENSOART00020011090
Metabolism	Carbohydrate metabolism	Glyoxylate and dicarboxylate metabolism	ko00630	2	110	0.337	0.746193	3.1720.12,ENSOART00020001764
Metabolism	Glycan biosynthesis and metabolism	Glycosaminoglycan biosynthesis - chondroitin sulfate / dermatan sulfate	ko00532	1	38	0.34	0.746193	ENSOART00020022417
Environmental Information Processing	Signal transduction	mTOR signaling pathway	ko04150	7	523	0.344	0.746723	ENSOART00020015634,ENSOART00020029800,19.552.4,ENSOART00020008524,17.446.15,ENSOART00020009635,ENSOART00020012977
Cellular Processes	Transport and catabolism	Autophagy - animal	ko04140	7	540	0.374	0.781806	ENSOART00020033450,ENSOART00020025786,ENSOART00020021997,ENSOART00020008524,ENSOART00020033690,19.552.4,ENSOART00020015634
Environmental Information Processing	Signal transduction	cAMP signaling pathway	ko04024	9	714	0.376	0.781806	6.318.2,ENSOART00020031966,ENSOART00020015634,19.552.4,3.461.6,ENSOART00020030261,ENSOART00020007516,13.198.10,13.198.6
Organismal Systems	Circulatory system	Cardiac muscle contraction	ko04260	8	627	0.375	0.781806	25.2.89,7.170.60,ENSOART00020000034,ENSOART00020008771,7.469.116,7.170.65,ENSOART00020005590,7.469.121
Organismal Systems	Nervous system	Long-term potentiation	ko04720	4	282	0.369	0.781806	6.318.2,19.552.4,ENSOART00020030261,ENSOART00020020185
Environmental Information Processing	Signal transduction	FoxO signaling pathway	ko04068	6	477	0.418	0.783736	ENSOART00020008524,19.552.4,ENSOART00020015634,ENSOART00020000203,ENSOART00020037438,ENSOART00020022893
Environmental Information Processing	Signal transduction	Phospholipase D signaling pathway	ko04072	6	463	0.392	0.783736	ENSOART00020019231,13.198.6,13.198.10,19.552.4,ENSOART00020015634,ENSOART00020034585
Environmental Information Processing	Signal transduction	Wnt signaling pathway	ko04310	6	470	0.405	0.783736	ENSOART00020011839,ENSOART00020034466,19.261.4,6.318.2,ENSOART00020030261,ENSOART00020015377
Metabolism	Glycan biosynthesis and metabolism	Glycosaminoglycan biosynthesis - heparan sulfate / heparin	ko00534	1	48	0.409	0.783736	ENSOART00020022417
Organismal Systems	Digestive system	Carbohydrate digestion and absorption	ko04973	2	122	0.384	0.783736	ENSOART00020015634,ENSOART00020003404
Organismal Systems	Digestive system	Fat digestion and absorption	ko04975	2	125	0.396	0.783736	4.78.17,4.78.7
Organismal Systems	Digestive system	Mineral absorption	ko04978	2	124	0.392	0.783736	ENSOART00020004500,ENSOART00020006788
Organismal Systems	Endocrine system	Prolactin signaling pathway	ko04917	4	297	0.406	0.783736	ENSOART00020031966,ENSOART00020037438,19.552.4,ENSOART00020015634
Organismal Systems	Endocrine system	Thyroid hormone synthesis	ko04918	3	215	0.416	0.783736	ENSOART00020020185,13.198.10,13.198.6
Organismal Systems	Immune system	Natural killer cell mediated cytotoxicity	ko04650	6	474	0.413	0.783736	ENSOART00020015634,19.552.4,ENSOART00020019586,ENSOART00020019231,ENSOART00020029230,ENSOART00020006750
Organismal Systems	Nervous system	Dopaminergic synapse	ko04728	6	468	0.401	0.783736	6.318.2,ENSOART00020030261,ENSOART00020018181,ENSOART00020020185,13.198.10,13.198.6
Cellular Processes	Cellular community - eukaryotes	Adherens junction	ko04520	5	397	0.435	0.787396	25.2.112,ENSOART00020008524,21.381.34,14.607.6,21.381.8
Environmental Information Processing	Signal transduction	Hedgehog signaling pathway	ko04340	2	135	0.433	0.787396	ENSOART00020015377,ENSOART00020011839
Environmental Information Processing	Signal transduction	TGF-beta signaling pathway	ko04350	3	222	0.436	0.787396	ENSOART00020003690,ENSOART00020011839,ENSOART00020034466
Organismal Systems	Immune system	Antigen processing and presentation	ko04612	4	305	0.425	0.787396	ENSOART00020029230,ENSOART00020033610,ENSOART00020019586,ENSOART00020032529
Cellular Processes	Cell growth and death	Ferroptosis	ko04216	3	240	0.486	0.789568	3.482.32,25.308.3,3.482.23
Environmental Information Processing	Signal transduction	Notch signaling pathway	ko04330	2	152	0.494	0.789568	7.315.6,ENSOART00020007607
Environmental Information Processing	Signal transduction	TNF signaling pathway	ko04668	4	334	0.494	0.789568	ENSOART00020020185,ENSOART00020031966,ENSOART00020015634,ENSOART00020009635
Genetic Information Processing	Folding, sorting and degradation	Proteasome	ko03050	2	143	0.462	0.789568	ENSOART00020022021,1.1347.2
Metabolism	Amino acid metabolism	Cysteine and methionine metabolism	ko00270	2	145	0.47	0.789568	21.62.8,ENSOART00020001764
Metabolism	Lipid metabolism	alpha-Linolenic acid metabolism	ko00592	1	55	0.453	0.789568	3.841.4
Metabolism	Metabolism of other amino acids	Selenocompound metabolism	ko00450	1	54	0.447	0.789568	3.1529.1
Organismal Systems	Aging	Longevity regulating pathway - mammal	ko04211	4	317	0.454	0.789568	ENSOART00020031966,ENSOART00020020185,ENSOART00020015634,ENSOART00020008524
Organismal Systems	Development	Axon guidance	ko04360	7	599	0.478	0.789568	19.552.4,ENSOART00020015634,ENSOART00020030261,6.318.2,1.360.4,ENSOART00020006102,ENSOART00020027169
Organismal Systems	Environmental adaptation	Circadian entrainment	ko04713	4	327	0.478	0.789568	13.198.10,13.198.6,6.318.2,ENSOART00020030261
Organismal Systems	Environmental adaptation	Circadian rhythm	ko04710	2	147	0.477	0.789568	ENSOART00020034466,ENSOART00020011839
Organismal Systems	Excretory system	Aldosterone-regulated sodium reabsorption	ko04960	2	145	0.47	0.789568	ENSOART00020015634,ENSOART00020038421
Organismal Systems	Immune system	B cell receptor signaling pathway	ko04662	3	243	0.494	0.789568	ENSOART00020015634,19.552.4,ENSOART00020031966
Organismal Systems	Immune system	Toll and Imd signaling pathway	ko04624	3	240	0.486	0.789568	ENSOART00020040952,ENSOART00020011344,ENSOART00020040962
Organismal Systems	Nervous system	Cholinergic synapse	ko04725	4	316	0.452	0.789568	ENSOART00020020185,ENSOART00020030261,ENSOART00020015634,6.318.2
Organismal Systems	Excretory system	Proximal tubule bicarbonate reclamation	ko04964	1	64	0.504	0.798728	ENSOART00020001764
Metabolism	Energy metabolism	Carbon fixation pathways in prokaryotes	ko00720	1	67	0.52	0.81787	3.1720.12
Metabolism	Carbohydrate metabolism	Inositol phosphate metabolism	ko00562	3	262	0.545	0.822004	3.803.7,ENSOART00020015634,ENSOART00020021997
Metabolism	Energy metabolism	Nitrogen metabolism	ko00910	1	73	0.551	0.822004	9.296.2
Metabolism	Glycan biosynthesis and metabolism	Mucin type O-glycan biosynthesis	ko00512	1	70	0.536	0.822004	25.208.1
Metabolism	Metabolism of cofactors and vitamins	Pantothenate and CoA biosynthesis	ko00770	1	69	0.531	0.822004	19.17.2
Metabolism	Metabolism of cofactors and vitamins	Retinol metabolism	ko00830	2	168	0.548	0.822004	ENSOART00020019294,ENSOART00020019121
Organismal Systems	Circulatory system	Vascular smooth muscle contraction	ko04270	5	452	0.547	0.822004	13.198.6,13.198.10,3.841.4,13.543.12,19.552.4
Organismal Systems	Excretory system	Endocrine and other factor-regulated calcium reabsorption	ko04961	2	167	0.544	0.822004	13.198.6,13.198.10
Genetic Information Processing	Folding, sorting and degradation	RNA degradation	ko03018	4	361	0.555	0.822152	3.517.53,3.517.70,3.517.24,3.517.48
Environmental Information Processing	Signal transduction	ErbB signaling pathway	ko04012	4	368	0.57	0.832693	6.318.2,ENSOART00020030261,ENSOART00020015634,19.552.4
Genetic Information Processing	Folding, sorting and degradation	Protein export	ko03060	1	77	0.57	0.832693	ENSOART00020011069
Cellular Processes	Cellular community - eukaryotes	Signaling pathways regulating pluripotency of stem cells	ko04550	4	374	0.583	0.833471	ENSOART00020008524,19.552.4,ENSOART00020015634,ENSOART00020037438
Organismal Systems	Digestive system	Salivary secretion	ko04970	3	274	0.575	0.833471	13.198.10,13.198.6,3.461.6
Organismal Systems	Immune system	Chemokine signaling pathway	ko04062	5	470	0.582	0.833471	ENSOART00020037438,19.552.4,ENSOART00020015634,ENSOART00020031966,ENSOART00020019231
Metabolism	Lipid metabolism	Linoleic acid metabolism	ko00591	1	81	0.588	0.835949	3.841.4
Environmental Information Processing	Signal transduction	Apelin signaling pathway	ko04371	5	481	0.602	0.846501	19.552.4,13.543.12,11.556.8,ENSOART00020006995,ENSOART00020036134
Organismal Systems	Immune system	Hematopoietic cell lineage	ko04640	3	286	0.604	0.846501	4.78.7,4.78.17,ENSOART00020033610
Environmental Information Processing	Membrane transport	ABC transporters	ko02010	2	188	0.609	0.847309	ENSOART00020041164,ENSOART00020029127
Organismal Systems	Endocrine system	PPAR signaling pathway	ko03320	3	291	0.616	0.851291	ENSOART00020008061,4.78.7,4.78.17
Metabolism	Lipid metabolism	Glycerophospholipid metabolism	ko00564	3	296	0.627	0.861339	3.841.4,ENSOART00020034585,26.234.8
Environmental Information Processing	Signal transduction	MAPK signaling pathway	ko04010	10	986	0.634	0.864395	7.279.8,ENSOART00020040952,ENSOART00020009635,ENSOART00020036134,ENSOART00020040962,ENSOART00020020185,ENSOART00020031966,ENSOART00020012830,19.552.4,ENSOART00020032529
Environmental Information Processing	Signal transduction	Jak-STAT signaling pathway	ko04630	5	510	0.653	0.865675	ENSOART00020015634,19.552.4,X.351.3,ENSOART00020037438,X.351.21
Metabolism	Amino acid metabolism	Valine, leucine and isoleucine degradation	ko00280	2	200	0.642	0.865675	17.222.1,ENSOART00020006723
Metabolism	Lipid metabolism	Arachidonic acid metabolism	ko00590	2	205	0.656	0.865675	ENSOART00020009573,3.841.4
Organismal Systems	Endocrine system	Progesterone-mediated oocyte maturation	ko04914	3	304	0.645	0.865675	ENSOART00020008524,19.552.4,ENSOART00020015634
Organismal Systems	Immune system	NOD-like receptor signaling pathway	ko04621	5	507	0.648	0.865675	4.115.2,ENSOART00020031966,ENSOART00020006788,ENSOART00020007474,25.308.3
Environmental Information Processing	Signal transduction	VEGF signaling pathway	ko04370	2	208	0.663	0.866634	ENSOART00020015634,19.552.4
Metabolism	Carbohydrate metabolism	Butanoate metabolism	ko00650	1	100	0.666	0.866634	ENSOART00020016234
Metabolism	Metabolism of cofactors and vitamins	Nicotinate and nicotinamide metabolism	ko00760	1	102	0.673	0.866634	4.115.2
Organismal Systems	Nervous system	Glutamatergic synapse	ko04724	3	316	0.671	0.866634	3.1426.3,13.198.6,13.198.10
Cellular Processes	Cell growth and death	p53 signaling pathway	ko04115	2	238	0.734	0.869101	ENSOART00020021692,ENSOART00020034576
Environmental Information Processing	Signal transduction	Phosphatidylinositol signaling system	ko04070	3	350	0.736	0.869101	ENSOART00020021997,ENSOART00020034585,ENSOART00020015634
Environmental Information Processing	Signal transduction	PI3K-Akt signaling pathway	ko04151	11	1187	0.747	0.869101	1.389.3,ENSOART00020015634,19.552.4,ENSOART00020027615,ENSOART00020018181,ENSOART00020021389,ENSOART00020008524,ENSOART00020011502,ENSOART00020031966,ENSOART00020020185,14.271.7
Environmental Information Processing	Signal transduction	Rap1 signaling pathway	ko04015	7	766	0.73	0.869101	13.198.10,13.198.6,7.173.10,19.552.4,ENSOART00020015634,ENSOART00020008524,25.2.112
Metabolism	Amino acid metabolism	Glycine, serine and threonine metabolism	ko00260	1	123	0.74	0.869101	ENSOART00020006723
Metabolism	Glycan biosynthesis and metabolism	N-Glycan biosynthesis	ko00510	1	122	0.738	0.869101	ENSOART00020013575
Metabolism	Glycan biosynthesis and metabolism	Various types of N-glycan biosynthesis	ko00513	1	114	0.713	0.869101	ENSOART00020013575
Metabolism	Lipid metabolism	Ether lipid metabolism	ko00565	1	115	0.717	0.869101	3.841.4
Metabolism	Lipid metabolism	Fatty acid degradation	ko00071	2	230	0.716	0.869101	17.222.1,ENSOART00020006723
Metabolism	Lipid metabolism	Sphingolipid metabolism	ko00600	1	110	0.701	0.869101	ENSOART00020017365
Organismal Systems	Development	Osteoclast differentiation	ko04380	4	451	0.725	0.869101	ENSOART00020031966,ENSOART00020009635,ENSOART00020015634,ENSOART00020011090
Organismal Systems	Digestive system	Bile secretion	ko04976	2	235	0.727	0.869101	13.198.10,13.198.6
Organismal Systems	Endocrine system	Renin secretion	ko04924	2	225	0.705	0.869101	13.198.10,13.198.6
Organismal Systems	Immune system	Fc epsilon RI signaling pathway	ko04664	2	243	0.744	0.869101	19.552.4,ENSOART00020015634
Organismal Systems	Immune system	RIG-I-like receptor signaling pathway	ko04622	2	225	0.705	0.869101	ENSOART00020011090,ENSOART00020031966
Organismal Systems	Nervous system	Retrograde endocannabinoid signaling	ko04723	4	463	0.744	0.869101	1.1409.8,ENSOART00020014070,ENSOART00020030024,23.284.4
Organismal Systems	Nervous system	Serotonergic synapse	ko04726	3	337	0.712	0.869101	19.552.4,13.198.10,13.198.6
Genetic Information Processing	Transcription	Basal transcription factors	ko03022	1	129	0.757	0.871143	5.610.2
Organismal Systems	Digestive system	Protein digestion and absorption	ko04974	4	469	0.753	0.871143	3.1426.3,ENSOART00020001731,ENSOART00020027615,ENSOART00020006995
Cellular Processes	Cell motility	Regulation of actin cytoskeleton	ko04810	8	909	0.775	0.884203	19.552.4,ENSOART00020015634,13.543.12,14.607.6,21.381.8,ENSOART00020036000,21.381.34,25.2.112
Cellular Processes	Transport and catabolism	Autophagy - other eukaryotes	ko04136	1	145	0.796	0.884203	ENSOART00020033450
Genetic Information Processing	Translation	Aminoacyl-tRNA biosynthesis	ko00970	1	144	0.794	0.884203	ENSOART00020028218
Metabolism	Amino acid metabolism	Arginine and proline metabolism	ko00330	3	387	0.795	0.884203	14.238.17,ENSOART00020006723,17.222.1
Metabolism	Carbohydrate metabolism	Amino sugar and nucleotide sugar metabolism	ko00520	1	146	0.798	0.884203	ENSOART00020003404
Organismal Systems	Immune system	Intestinal immune network for IgA production	ko04672	1	144	0.794	0.884203	ENSOART00020033610
Organismal Systems	Immune system	T cell receptor signaling pathway	ko04660	3	377	0.78	0.884203	ENSOART00020031966,ENSOART00020015634,19.552.4
Organismal Systems	Immune system	Cytosolic DNA-sensing pathway	ko04623	1	148	0.803	0.884302	ENSOART00020031966
Environmental Information Processing	Signal transduction	NF-kappa B signaling pathway	ko04064	2	282	0.814	0.891187	ENSOART00020031966,ENSOART00020009635
Organismal Systems	Immune system	Th17 cell differentiation	ko04659	3	404	0.818	0.891187	ENSOART00020033610,ENSOART00020031966,ENSOART00020037438
Metabolism	Lipid metabolism	Steroid hormone biosynthesis	ko00140	1	168	0.842	0.903029	ENSOART00020009573
Organismal Systems	Immune system	Fc gamma R-mediated phagocytosis	ko04666	2	297	0.836	0.903029	ENSOART00020015634,19.552.4
Organismal Systems	Immune system	Toll-like receptor signaling pathway	ko04620	2	299	0.838	0.903029	ENSOART00020015634,ENSOART00020031966
Environmental Information Processing	Signal transduction	Ras signaling pathway	ko04014	6	771	0.846	0.903159	ENSOART00020031966,3.841.4,ENSOART00020008524,ENSOART00020012037,ENSOART00020015634,19.552.4
Cellular Processes	Transport and catabolism	Lysosome	ko04142	3	433	0.852	0.904711	PEKD01006040.1.1.1,25.119.7,ENSOART00020033690
Organismal Systems	Immune system	Th1 and Th2 cell differentiation	ko04658	2	340	0.886	0.936307	ENSOART00020031966,ENSOART00020033610
Organismal Systems	Nervous system	GABAergic synapse	ko04727	1	211	0.901	0.947301	3.1426.3
Genetic Information Processing	Translation	Ribosome biogenesis in eukaryotes	ko03008	1	236	0.925	0.967311	12.69.6
Environmental Information Processing	Signaling molecules and interaction	Neuroactive ligand-receptor interaction	ko04080	3	572	0.949	0.979949	ENSOART00020015284,11.270.3,2.1424.2
Environmental Information Processing	Signal transduction	Hippo signaling pathway -fly	ko04391	1	262	0.944	0.979949	25.2.112
Metabolism	Nucleotide metabolism	Purine metabolism	ko00230	3	577	0.951	0.979949	7.75.5,7.75.8,ENSOART00020007516
Environmental Information Processing	Signal transduction	Hippo signaling pathway	ko04390	2	465	0.963	0.986994	25.2.112,X.720.2
Environmental Information Processing	Signaling molecules and interaction	Cell adhesion molecules (CAMs)	ko04514	3	689	0.981	0.999843	ENSOART00020029230,ENSOART00020033610,ENSOART00020019586
Environmental Information Processing	Signaling molecules and interaction	Cytokine-cytokine receptor interaction	ko04060	1	540	0.997	0.999843	ENSOART00020009635
Genetic Information Processing	Replication and repair	Nucleotide excision repair	ko03420	2	1019	1	0.999843	2.369.2,ENSOART00020015172
Organismal Systems	Sensory system	Olfactory transduction	ko04740	3	1056	0.999	0.999843	ENSOART00020006995,6.318.2,ENSOART00020030261
Organismal Systems	Sensory system	Taste transduction	ko04742	1	657	0.999	0.999843	13.271.1
