# Supplementary material for: Preliminary Results about Lamb Meat Tenderness Based on the Study of Novel Isoforms and Alternative Splicing Regulation Pathways Using Iso-seq, RNA-seq and CTCF ChIP-seq Data
Source: Foods. 2022 Apr 7;11(8):1068. doi: 10.3390/foods11081068 (PMC9025809; doi:10.3390/foods11081068)
Supplement: Supplementary file 1 [file foods-11-01068-s001.zip › TableS8.differential peaks.Final.xlsx]

## Sheet: Table S8 Differential peaks
Chr	Str	End	Name	GeneFeature	GeneInside	Gene	Type
1	2973328	2973561	IP_M045_vs_In_M045_peak_9	ENSOARG00020001730:Promoter	ENSOARG00020001730:1:2964979-2973158:-:-286	ENSOARG00020001730(ERFE)	up
1	3018705	3018964	IP_M045_vs_In_M045_peak_12	ENSOARG00020001749:intron	ENSOARG00020001740:1:2979882-2989121:-:-29713	ENSOARG00020001740(KLHL30)	up
1	3609468	3609703	IP_M045_vs_In_M045_peak_16	intergenic	ENSOARG00020002225:1:3541193-3580599:-:-28986	ENSOARG00020002225(MLPH)	up
1	6012686	6013065	IP_M045_vs_In_M045_peak_18	ENSOARG00020004812:intron	ENSOARG00020004812:1:6002103-6057684:-:44808	ENSOARG00020004812(SH3BP4)	up
1	7771978	7772233	IP_M045_vs_In_M045_peak_19	ENSOARG00020007641:Promoter	ENSOARG00020007641:1:7588508-7771888:-:-217	ENSOARG00020007641(DGKD)	up
1	8551856	8552126	IP_M045_vs_In_M045_peak_20	intergenic	ENSOARG00020006579:1:8570965-8587545:+:-18974	ENSOARG00020006579(ENSOARG00020006579)	up
1	10923058	10923309	IP_M045_vs_In_M045_peak_21	intergenic	ENSOARG00020010658:1:10928368-10944092:+:-5184	ENSOARG00020010658(TFAP2E)	up
1	11043949	11044316	IP_M045_vs_In_M045_peak_22	intergenic	ENSOARG00020010859:1:11047478-11048159:-:4026	ENSOARG00020010859(C1orf216)	up
1	11377515	11377806	IP_M045_vs_In_M045_peak_24	ENSOARG00020013078:Promoter	ENSOARG00020013078:1:11377797-11382901:+:-136	ENSOARG00020013078(ADPRS)	up
1	14840310	14840567	IP_M045_vs_In_M045_peak_32	intergenic	ENSOARG00020025898:1:14809909-14822914:-:-17524	ENSOARG00020025898(HEYL)	up
1	15584487	15584803	IP_M045_vs_In_M045_peak_36	ENSOARG00020026036:intron	ENSOARG00020026036:1:15553469-15600864:+:31176	ENSOARG00020026036(SMAP2)	up
1	16479155	16479404	IP_M045_vs_In_M045_peak_40	ENSOARG00020000077:Promoter	ENSOARG00020000081:1:16607207-16612432:-:133152	ENSOARG00020000081(EDN2)	up
1	17807291	17807624	IP_M045_vs_In_M045_peak_44	ENSOARG00020000325:intron	ENSOARG00020000325:1:17806025-17810605:-:3147	ENSOARG00020000325(CLDN19)	up
1	18493160	18493515	IP_M045_vs_In_M045_peak_45	ENSOARG00020000692:intron	ENSOARG00020000761:1:18527987-18528647:+:-34649	ENSOARG00020000761(TMEM125)	up
1	18712591	18712849	IP_M045_vs_In_M045_peak_46	ENSOARG00020001473:Promoter	ENSOARG00020001473:1:18709712-18712549:-:-171	ENSOARG00020001473(HYI)	up
1	19259149	19259468	IP_M045_vs_In_M045_peak_47	intergenic	ENSOARG00020002750:1:19223363-19248518:-:-10790	ENSOARG00020002750(SLC6A9)	up
1	21620340	21620650	IP_M045_vs_In_M045_peak_50	ENSOARG00020001048:intron	ENSOARG00020001048:1:21608015-21627418:+:12480	ENSOARG00020001048(FAAH)	up
1	22610123	22610391	IP_M045_vs_In_M045_peak_51	ENSOARG00020002380:Promoter	ENSOARG00020002380:1:22611859-22613320:+:-1602	ENSOARG00020002380(FOXD2)	up
1	27795377	27795754	IP_M045_vs_In_M045_peak_56	ENSOARG00020005123:intron	ENSOARG00020006154:1:27812879-27924454:-:128888	ENSOARG00020006154(NRDC)	up
1	28142888	28143233	IP_M045_vs_In_M045_peak_57	intergenic	ENSOARG00020007632:1:28098444-28100138:-:-42922	ENSOARG00020007632(ENSOARG00020007632)	up
1	28161306	28161633	IP_M045_vs_In_M045_peak_58	intergenic	ENSOARG00020007632:1:28098444-28100138:-:-61331	ENSOARG00020007632(ENSOARG00020007632)	up
1	30112254	30112549	IP_M045_vs_In_M045_peak_62	ENSOARG00020017434:intron	ENSOARG00020017434:1:30098916-30118829:+:13485	ENSOARG00020017434(LRRC42)	up
1	30978447	30978690	IP_M045_vs_In_M045_peak_66	intergenic	ENSOARG00020019857:1:30980633-30990464:+:-2064	ENSOARG00020019857(BSND)	up
1	35084705	35084970	IP_M045_vs_In_M045_peak_68	intergenic	ENSOARG00020023038:1:35098394-35099402:-:14564	ENSOARG00020023038(JUN)	up
1	36436057	36436390	IP_M045_vs_In_M045_peak_69	ENSOARG00020023091:intron	ENSOARG00020023235:1:36490963-36563801:+:-54739	ENSOARG00020023235(HOOK1)	up
1	44947986	44948287	IP_M045_vs_In_M045_peak_72	intergenic	ENSOARG00020009073:1:44873912-44916105:-:-32031	ENSOARG00020009073(SLC35D1)	up
1	45326440	45326783	IP_M045_vs_In_M045_peak_73	intergenic	ENSOARG00020009805:1:45245310-45260067:-:-66544	ENSOARG00020009805(SERBP1)	up
1	45351844	45352093	IP_M045_vs_In_M045_peak_74	intergenic	ENSOARG00020009805:1:45245310-45260067:-:-91901	ENSOARG00020009805(SERBP1)	up
1	53441085	53441331	IP_M045_vs_In_M045_peak_76	ENSOARG00020014261:intron	ENSOARG00020014261:1:53440048-53477456:+:1160	ENSOARG00020014261(HS3ST3B1)	up
1	58657296	58657535	IP_M045_vs_In_M045_peak_77	ENSOARG00020019604:intron	ENSOARG00020019668:1:58699865-58700165:-:42749	ENSOARG00020019668(ENSOARG00020019668)	up
1	66912683	66912984	IP_M045_vs_In_M045_peak_80	intergenic	ENSOARG00020001899:1:66880258-66881431:-:-31402	ENSOARG00020001899(ENSOARG00020001899)	up
1	68151108	68151345	IP_M045_vs_In_M045_peak_81	ENSOARG00020002201:intron	ENSOARG00020002201:1:68148444-68184957:+:2782	ENSOARG00020002201(CLCA1)	up
1	68422984	68423290	IP_M045_vs_In_M045_peak_82	ENSOARG00020005783:Promoter	ENSOARG00020005783:1:68423463-68462565:+:-326	ENSOARG00020005783(SH3GLB1)	up
1	68622495	68622766	IP_M045_vs_In_M045_peak_83	ENSOARG00020005954:intron	ENSOARG00020005954:1:68575942-68760407:+:46688	ENSOARG00020005954(HS2ST1)	up
1	74715206	74715538	IP_M045_vs_In_M045_peak_85	intergenic	ENSOARG00020011468:1:74717832-74718102:+:-2460	ENSOARG00020011468(ENSOARG00020011468)	up
1	75319882	75320135	IP_M045_vs_In_M045_peak_86	ENSOARG00020000200:intron	ENSOARG00020000200:1:75234665-75381155:-:61146	ENSOARG00020000200(ABCA4)	up
1	83172047	83172390	IP_M045_vs_In_M045_peak_92	intergenic	ENSOARG00020002463:1:83118277-83126290:+:53941	ENSOARG00020002463(S1PR1)	up
1	83202795	83203075	IP_M045_vs_In_M045_peak_93	intergenic	ENSOARG00020002463:1:83118277-83126290:+:84658	ENSOARG00020002463(S1PR1)	up
1	90127039	90127340	IP_M045_vs_In_M045_peak_94	intergenic	ENSOARG00020004405:1:90136883-90195139:-:67949	ENSOARG00020004405(SLC25A24)	up
1	90982852	90983131	IP_M045_vs_In_M045_peak_97	ENSOARG00020005416:Promoter;ENSOARG00020005330:Promoter	ENSOARG00020005330:1:90978272-90982832:-:-159	ENSOARG00020005330(C1orf194)	up
1	92293253	92293485	IP_M045_vs_In_M045_peak_100	intergenic	ENSOARG00020009324:1:92277032-92282363:-:-11006	ENSOARG00020009324(ENSOARG00020009324)	up
1	92374784	92375146	IP_M045_vs_In_M045_peak_102	intergenic	ENSOARG00020009427:1:92359103-92369346:+:15862	ENSOARG00020009427(CYM)	up
1	94590679	94590927	IP_M045_vs_In_M045_peak_106	intergenic	ENSOARG00020013081:1:94596130-94645709:+:-5327	ENSOARG00020013081(CTTNBP2NL)	up
1	97323872	97324181	IP_M045_vs_In_M045_peak_113	intergenic	ENSOARG00020022702:1:97249877-97289724:-:-34302	ENSOARG00020022702(TSPAN2)	up
1	102599117	102599373	IP_M045_vs_In_M045_peak_117	ENSOARG00020001810:intron	ENSOARG00020001810:1:102583476-102827078:+:15769	ENSOARG00020001810(PDE4DIP)	up
1	104184549	104184786	IP_M045_vs_In_M045_peak_119	intergenic	ENSOARG00020002939:1:104200050-104201031:+:-15382	ENSOARG00020002939(ENSOARG00020002939)	up
1	104651108	104651396	IP_M045_vs_In_M045_peak_120	intergenic	ENSOARG00020002990:1:104664964-104666287:+:-13712	ENSOARG00020002990(GJA8)	up
1	106889577	106889829	IP_M045_vs_In_M045_peak_127	intergenic	ENSOARG00020014215:1:106895037-106903504:+:-5334	ENSOARG00020014215(PSMD4)	up
1	107151587	107151914	IP_M045_vs_In_M045_peak_129	intergenic	ENSOARG00020015459:1:107093610-107123705:-:-28045	ENSOARG00020015459(POGZ)	up
1	107829610	107829889	IP_M045_vs_In_M045_peak_130	intergenic	ENSOARG00020018696:1:107806282-107817796:-:-11953	ENSOARG00020018696(S100A10)	up
1	108317195	108317504	IP_M045_vs_In_M045_peak_131	intergenic	ENSOARG00020000119:1:108391384-108391765:+:-74034	ENSOARG00020000119(ENSOARG00020000119)	up
1	110026200	110026998	IP_M045_vs_In_M045_peak_132	intergenic	ENSOARG00020000809:1:110040074-110042154:-:15555	ENSOARG00020000809(ENSOARG00020000809)	up
1	110745241	110745555	IP_M045_vs_In_M045_peak_137	ENSOARG00020001800:intron	ENSOARG00020001800:1:110738894-110756383:+:6504	ENSOARG00020001800(ATP8B2)	up
1	111370953	111371381	IP_M045_vs_In_M045_peak_139	intergenic	ENSOARG00020006495:1:111366585-111366771:+:4582	ENSOARG00020006495(LENEP)	up
1	111552209	111552532	IP_M045_vs_In_M045_peak_147	ENSOARG00020009816:Promoter;ENSOARG00020008790:intron	ENSOARG00020008790:1:111543065-111553156:-:785	ENSOARG00020008790(THBS3)	up
1	112704050	112704430	IP_M045_vs_In_M045_peak_152	ENSOARG00020026105:intron	ENSOARG00020026105:1:112701166-112707920:+:3074	ENSOARG00020026105(ENSOARG00020026105)	up
1	112774930	112775177	IP_M045_vs_In_M045_peak_154	ENSOARG00020026111:intron	ENSOARG00020026111:1:112763818-112777105:+:11235	ENSOARG00020026111(BCAN)	up
1	112804756	112805083	IP_M045_vs_In_M045_peak_156	intergenic	ENSOARG00020026112:1:112786383-112795046:-:-9873	ENSOARG00020026112(NES)	up
1	112958299	112958568	IP_M045_vs_In_M045_peak_157	ENSOARG00020026130:Promoter;ENSOARG00020026128:Promoter	ENSOARG00020026130:1:112959179-112977512:+:-745	ENSOARG00020026130(NTRK1)	up
1	114757483	114757745	IP_M045_vs_In_M045_peak_161	intergenic	ENSOARG00020026180:1:114837131-114840452:+:-79517	ENSOARG00020026180(CD1D)	up
1	116744971	116745271	IP_M045_vs_In_M045_peak_162	intergenic	ENSOARG00020009216:1:116757738-116790765:+:-12617	ENSOARG00020009216(CADM3)	up
1	117878110	117878394	IP_M045_vs_In_M045_peak_167	intergenic	ENSOARG00020012224:1:117903426-117904698:-:26446	ENSOARG00020012224(PIGM)	up
1	117931616	117931898	IP_M045_vs_In_M045_peak_169	intergenic	ENSOARG00020012322:1:117941143-117965652:+:-9386	ENSOARG00020012322(KCNJ9)	up
1	118021832	118022178	IP_M045_vs_In_M045_peak_171	ENSOARG00020012599:intron	ENSOARG00020012599:1:118000246-118064436:+:21759	ENSOARG00020012599(ATP1A2)	up
1	119525063	119525328	IP_M045_vs_In_M045_peak_174	intergenic	ENSOARG00020017450:1:119507160-119507671:+:18035	ENSOARG00020017450(ENSOARG00020017450)	up
1	119627801	119628105	IP_M045_vs_In_M045_peak_175	ENSOARG00020018173:Promoter	ENSOARG00020018173:1:119628944-119631951:+:-991	ENSOARG00020018173(KLHDC9)	up
1	119935302	119935640	IP_M045_vs_In_M045_peak_177	intergenic	ENSOARG00020000600:1:119876452-119876865:-:-58606	ENSOARG00020000600(ENSOARG00020000600)	up
1	119954759	119955133	IP_M045_vs_In_M045_peak_178	intergenic	ENSOARG00020000600:1:119876452-119876865:-:-78081	ENSOARG00020000600(ENSOARG00020000600)	up
1	120667797	120668082	IP_M045_vs_In_M045_peak_179	intergenic	ENSOARG00020001104:1:120688306-121045717:+:-20366	ENSOARG00020001104(NOS1AP)	up
1	124290935	124291186	IP_M045_vs_In_M045_peak_181	intergenic	ENSOARG00020001579:1:123891476-124225950:+:399584	ENSOARG00020001579(PBX1)	up
1	124805447	124805738	IP_M045_vs_In_M045_peak_183	intergenic	ENSOARG00020001833:1:124620553-124790288:-:-15304	ENSOARG00020001833(LMX1A)	up
1	125189531	125189843	IP_M045_vs_In_M045_peak_184	intergenic	ENSOARG00020001904:1:125155473-125177511:+:34214	ENSOARG00020001904(MGST3)	up
1	130293611	130293858	IP_M045_vs_In_M045_peak_189	ENSOARG00020007172:intron	ENSOARG00020007172:1:130280138-130308774:-:15039	ENSOARG00020007172(IFNAR1)	up
1	135612143	135612376	IP_M045_vs_In_M045_peak_191	intergenic	ENSOARG00020003832:1:135509251-135526070:-:-86189	ENSOARG00020003832(N6AMT1)	up
1	138174766	138175047	IP_M045_vs_In_M045_peak_192	intergenic	ENSOARG00020003950:1:138040878-138049458:+:134028	ENSOARG00020003950(ADAMTS1)	up
1	138830983	138831284	IP_M045_vs_In_M045_peak_193	ENSOARG00020004123:Promoter	ENSOARG00020004123:1:138831156-139143247:+:-22	ENSOARG00020004123(APP)	up
1	139320100	139320368	IP_M045_vs_In_M045_peak_194	ENSOARG00020005059:intron	ENSOARG00020004972:1:139294760-139308092:+:25474	ENSOARG00020004972(ATP5PF)	up
1	144254493	144254776	IP_M045_vs_In_M045_peak_196	intergenic	ENSOARG00020005391:1:145438113-145438431:-:1183796	ENSOARG00020005391(ENSOARG00020005391)	up
1	147648976	147649223	IP_M045_vs_In_M045_peak_197	intergenic	ENSOARG00020005404:1:145560529-146255881:-:-1393218	ENSOARG00020005404(NCAM2)	up
1	158510176	158510458	IP_M045_vs_In_M045_peak_198	ENSOARG00020001570:intron	ENSOARG00020002135:1:158873707-158875637:-:365320	ENSOARG00020002135(ENSOARG00020002135)	up
1	169795648	169795906	IP_M045_vs_In_M045_peak_200	intergenic	ENSOARG00020002525:1:169780989-169782090:+:14788	ENSOARG00020002525(HTR1F)	up
1	172008165	172008438	IP_M045_vs_In_M045_peak_201	intergenic	ENSOARG00020002698:1:172124856-172190748:-:182446	ENSOARG00020002698(PROS1)	up
1	178667607	178667914	IP_M045_vs_In_M045_peak_207	ENSOARG00020000316:Promoter	ENSOARG00020000316:1:178633866-178667795:-:34	ENSOARG00020000316(CLDND1)	up
1	187012107	187012346	IP_M045_vs_In_M045_peak_208	ENSOARG00020002348:intron	ENSOARG00020002348:1:186847030-187078735:+:165196	ENSOARG00020002348(ALCAM)	up
1	188972509	188972809	IP_M045_vs_In_M045_peak_209	intergenic	ENSOARG00020002736:1:189209528-189209909:-:237250	ENSOARG00020002736(ENSOARG00020002736)	up
1	189349177	189349522	IP_M045_vs_In_M045_peak_210	intergenic	ENSOARG00020002739:1:189271795-189272782:+:77554	ENSOARG00020002739(CCDC54)	up
1	196173492	196173777	IP_M045_vs_In_M045_peak_212	ENSOARG00020001279:intron	ENSOARG00020001279:1:196166337-196263535:+:7297	ENSOARG00020001279(GRAMD1C)	up
1	198259969	198260265	IP_M045_vs_In_M045_peak_213	intergenic	ENSOARG00020001450:1:198161885-198162398:-:-97719	ENSOARG00020001450(ENSOARG00020001450)	up
1	201775343	201775618	IP_M045_vs_In_M045_peak_214	intergenic	ENSOARG00020001684:1:201789973-201967743:-:192262	ENSOARG00020001684(IGSF11)	up
1	202061417	202061723	IP_M045_vs_In_M045_peak_215	ENSOARG00020001783:intron	ENSOARG00020001778:1:202044950-202047435:+:16620	ENSOARG00020001778(ENSOARG00020001778)	up
1	202321592	202321893	IP_M045_vs_In_M045_peak_216	ENSOARG00020001894:intron	ENSOARG00020001894:1:202308051-202328598:+:13691	ENSOARG00020001894(TIMMDC1)	up
1	203305437	203305705	IP_M045_vs_In_M045_peak_217	intergenic	ENSOARG00020002367:1:203328070-203334027:+:-22499	ENSOARG00020002367(NDUFB4)	up
1	204089238	204089615	IP_M045_vs_In_M045_peak_218	ENSOARG00020003708:intron	ENSOARG00020003708:1:203956394-204135413:-:45986	ENSOARG00020003708(POLQ)	up
1	205069503	205069860	IP_M045_vs_In_M045_peak_219	intergenic	ENSOARG00020009317:1:205024694-205054609:-:-15072	ENSOARG00020009317(PARP9)	up
1	205357800	205358164	IP_M045_vs_In_M045_peak_220	ENSOARG00020009683:intron	ENSOARG00020009683:1:205325636-205457685:-:99703	ENSOARG00020009683(SEMA5B)	up
1	206095803	206096124	IP_M045_vs_In_M045_peak_222	ENSOARG00020000157:intron	ENSOARG00020000118:1:205958151-206047336:-:-48627	ENSOARG00020000118(HACD2)	up
1	207408788	207409113	IP_M045_vs_In_M045_peak_224	intergenic	ENSOARG00020001033:1:207285374-207397157:-:-11793	ENSOARG00020001033(ITGB5)	up
1	207692924	207693196	IP_M045_vs_In_M045_peak_225	ENSOARG00020001097:intron	ENSOARG00020001097:1:207600842-207740585:-:47525	ENSOARG00020001097(SLC12A8)	up
1	209548418	209548710	IP_M045_vs_In_M045_peak_228	ENSOARG00020002414:Promoter	ENSOARG00020002414:1:209523564-209548399:-:-165	ENSOARG00020002414(MELTF)	up
1	211029102	211029360	IP_M045_vs_In_M045_peak_233	ENSOARG00020009438:intron	ENSOARG00020009438:1:211010238-211052803:+:18993	ENSOARG00020009438(TMEM44)	up
1	211062257	211062510	IP_M045_vs_In_M045_peak_234	intergenic	ENSOARG00020009438:1:211010238-211052803:+:52145	ENSOARG00020009438(TMEM44)	up
1	211456586	211456820	IP_M045_vs_In_M045_peak_237	ENSOARG00020010954:exon	ENSOARG00020010954:1:211456400-211458505:-:1802	ENSOARG00020010954(HES1)	up
1	211792671	211793001	IP_M045_vs_In_M045_peak_238	intergenic	ENSOARG00020011334:1:211863875-212006998:-:214162	ENSOARG00020011334(OPA1)	up
1	211798188	211798457	IP_M045_vs_In_M045_peak_239	intergenic	ENSOARG00020011334:1:211863875-212006998:-:208675	ENSOARG00020011334(OPA1)	up
1	211888669	211889022	IP_M045_vs_In_M045_peak_240	ENSOARG00020011334:intron	ENSOARG00020011334:1:211863875-212006998:-:118152	ENSOARG00020011334(OPA1)	up
1	213178456	213178799	IP_M045_vs_In_M045_peak_241	ENSOARG00020023617:intron	ENSOARG00020023617:1:212929833-213539974:+:248794	ENSOARG00020023617(FGF12)	up
1	218061374	218061782	IP_M045_vs_In_M045_peak_242	intergenic	ENSOARG00020025173:1:218064212-218064320:-:2742	ENSOARG00020025173(ENSOARG00020025173)	up
1	218096056	218096314	IP_M045_vs_In_M045_peak_244	intergenic	ENSOARG00020000202:1:218106273-218109818:+:-10088	ENSOARG00020000202(ENSOARG00020000202)	up
1	221256963	221257295	IP_M045_vs_In_M045_peak_247	intergenic	ENSOARG00020002214:1:221267052-221268105:+:-9923	ENSOARG00020002214(ENSOARG00020002214)	up
1	228645299	228645609	IP_M045_vs_In_M045_peak_250	intergenic	ENSOARG00020000203:1:228395993-228570334:+:249461	ENSOARG00020000203(TBL1XR1)	up
1	236143765	236144109	IP_M045_vs_In_M045_peak_254	intergenic	ENSOARG00020001642:1:236125603-236139381:-:-4556	ENSOARG00020001642(ENSOARG00020001642)	up
1	248077323	248077589	IP_M045_vs_In_M045_peak_255	intergenic	ENSOARG00020005615:1:248088430-248094879:-:17423	ENSOARG00020005615(IL12A)	up
1	254816942	254817219	IP_M045_vs_In_M045_peak_256	ENSOARG00020002949:exon	ENSOARG00020002906:1:254423773-254565066:-:-252014	ENSOARG00020002906(ARHGEF26)	up
1	259535483	259535790	IP_M045_vs_In_M045_peak_259	ENSOARG00020004953:intron	ENSOARG00020004953:1:259443819-259575379:-:39742	ENSOARG00020004953(RNF13)	up
1	260579882	260580227	IP_M045_vs_In_M045_peak_262	intergenic	ENSOARG00020005710:1:260628009-260659991:-:79936	ENSOARG00020005710(CPA3)	up
1	269859914	269860199	IP_M045_vs_In_M045_peak_264	ENSOARG00020008414:Promoter	ENSOARG00020008414:1:269853449-269860047:-:-9	ENSOARG00020008414(RNF7)	up
1	270253366	270253654	IP_M045_vs_In_M045_peak_265	intergenic	ENSOARG00020008974:1:270165944-270171363:-:-82147	ENSOARG00020008974(ZBTB38)	up
1	272433295	272433703	IP_M045_vs_In_M045_peak_270	intergenic	ENSOARG00020010500:1:272392558-272406350:-:-27149	ENSOARG00020010500(MRPS22)	up
1	273478957	273479239	IP_M045_vs_In_M045_peak_273	intergenic	ENSOARG00020012267:1:273483747-273541392:+:-4649	ENSOARG00020012267(NME9)	up
1	273754400	273754795	IP_M045_vs_In_M045_peak_274	ENSOARG00020015148:intron	ENSOARG00020015112:1:273687511-273692236:+:67086	ENSOARG00020015112(A4GNT)	up
1	275911116	275911353	IP_M045_vs_In_M045_peak_276	ENSOARG00020016807:intron	ENSOARG00020016807:1:275777297-275966918:-:55683	ENSOARG00020016807(PPP2R3A)	up
1	281919925	281920157	IP_M045_vs_In_M045_peak_281	ENSOARG00020001241:intron	ENSOARG00020001241:1:281659177-281937288:-:17247	ENSOARG00020001241(NEK11)	up
1	282636406	282636650	IP_M045_vs_In_M045_peak_282	ENSOARG00020002389:Promoter	ENSOARG00020002389:1:282637300-282701794:+:-772	ENSOARG00020002389(ENSOARG00020002389)	up
1	284446786	284447072	IP_M045_vs_In_M045_peak_283	intergenic	ENSOARG00020002557:1:284426052-284426792:-:-20137	ENSOARG00020002557(ENSOARG00020002557)	up
1	285920809	285921061	IP_M045_vs_In_M045_peak_285	intergenic	ENSOARG00020003264:1:285927590-285930829:-:9894	ENSOARG00020003264(TFF2)	up
1	286408435	286408721	IP_M045_vs_In_M045_peak_286	ENSOARG00020005224:intron	ENSOARG00020005224:1:286400839-286418820:-:10242	ENSOARG00020005224(WDR4)	up
1	286425584	286425847	IP_M045_vs_In_M045_peak_287	intergenic	ENSOARG00020005224:1:286400839-286418820:-:-6895	ENSOARG00020005224(WDR4)	up
1	286635722	286636012	IP_M045_vs_In_M045_peak_288	intergenic	ENSOARG00020005666:1:286629751-286632474:+:6116	ENSOARG00020005666(CRYAA)	up
1	287488057	287488309	IP_M045_vs_In_M045_peak_292	intergenic	ENSOARG00020006120:1:287477758-287485878:+:10425	ENSOARG00020006120(GATD3A)	up
1	287727333	287727599	IP_M045_vs_In_M045_peak_293	ENSOARG00020014481:intron	ENSOARG00020014481:1:287718677-287758399:+:8789	ENSOARG00020014481(TRPM2)	up
1	287927066	287927368	IP_M045_vs_In_M045_peak_295	ENSOARG00020015029:intron	ENSOARG00020006757:1:287917309-287917684:+:9908	ENSOARG00020006757(ENSOARG00020006757)	up
1	288108209	288108717	IP_M045_vs_In_M045_peak_297	ENSOARG00020007059:intron	ENSOARG00020007059:1:288103729-288135095:-:26632	ENSOARG00020007059(ITGB2)	up
1	289756915	289757164	IP_M045_vs_In_M045_peak_299	intergenic	ENSOARG00020013592:1:289734514-289735668:+:22525	ENSOARG00020013592(ENSOARG00020013592)	up
1	291501820	291502204	IP_M045_vs_In_M045_peak_300	intergenic	ENSOARG00020014436:1:291560219-291589141:-:87129	ENSOARG00020014436(SETD4)	up
1	291676690	291676958	IP_M045_vs_In_M045_peak_302	intergenic	ENSOARG00020014737:1:291687933-291696344:+:-11109	ENSOARG00020014737(CBR3)	up
1	292157617	292158001	IP_M045_vs_In_M045_peak_305	intergenic	ENSOARG00020015398:1:292224264-292272109:+:-66455	ENSOARG00020015398(SIM2)	up
1	292430392	292430651	IP_M045_vs_In_M045_peak_306	ENSOARG00020015556:intron	ENSOARG00020015653:1:292507588-292510988:+:-77066	ENSOARG00020015653(ENSOARG00020015653)	up
1	294271888	294272177	IP_M045_vs_In_M045_peak_309	ENSOARG00020017961:intron	ENSOARG00020017961:1:294131956-294361315:-:89282	ENSOARG00020017961(ERG)	up
1	296033492	296033755	IP_M045_vs_In_M045_peak_312	intergenic	ENSOARG00020019436:1:296039484-296054240:-:20616	ENSOARG00020019436(METTL6)	up
1	296663723	296664002	IP_M045_vs_In_M045_peak_313	intergenic	ENSOARG00020020797:1:296321535-296531208:-:-132654	ENSOARG00020020797(ANKRD28)	up
1	297220713	297220966	IP_M045_vs_In_M045_peak_315	intergenic	ENSOARG00020021565:1:297256328-297264319:-:43479	ENSOARG00020021565(ENSOARG00020021565)	up
1	375785	376171	IP_M090_vs_In_M090_peak_2	ENSOARG00020000079:intron	ENSOARG00020000074:1:326899-336159:+:49079	ENSOARG00020000074(STK25)	down
1	438080	438418	IP_M090_vs_In_M090_peak_3	intergenic	ENSOARG00020000087:1:440574-460767:-:22518	ENSOARG00020000087(SEPTIN2)	down
1	1007315	1007621	IP_M090_vs_In_M090_peak_5	ENSOARG00020001183:Promoter	ENSOARG00020001183:1:1006175-1007090:-:-378	ENSOARG00020001183(DUSP28)	down
1	1227534	1227813	IP_M090_vs_In_M090_peak_9	intergenic	ENSOARG00020001243:1:1314392-1315538:+:-86718	ENSOARG00020001243(ENSOARG00020001243)	down
1	2309630	2309988	IP_M090_vs_In_M090_peak_11	intergenic	ENSOARG00020001470:1:2400900-2401383:-:91574	ENSOARG00020001470(TWIST2)	down
1	2738123	2738451	IP_M090_vs_In_M090_peak_12	ENSOARG00020001480:exon	ENSOARG00020001480:1:2724090-2742443:-:4156	ENSOARG00020001480(ASB1)	down
1	2804245	2804596	IP_M090_vs_In_M090_peak_13	ENSOARG00020001517:intron	ENSOARG00020001517:1:2762543-2821743:-:17322	ENSOARG00020001517(TRAF3IP1)	down
1	2989943	2990284	IP_M090_vs_In_M090_peak_16	ENSOARG00020001740:Promoter	ENSOARG00020001740:1:2979882-2989121:-:-992	ENSOARG00020001740(KLHL30)	down
1	5929331	5929611	IP_M090_vs_In_M090_peak_23	intergenic	ENSOARG00020004783:1:5876146-5877046:+:53325	ENSOARG00020004783(ENSOARG00020004783)	down
1	5955555	5955891	IP_M090_vs_In_M090_peak_24	intergenic	ENSOARG00020004783:1:5876146-5877046:+:79577	ENSOARG00020004783(ENSOARG00020004783)	down
1	7248238	7248624	IP_M090_vs_In_M090_peak_25	intergenic	ENSOARG00020005263:1:7250946-7262068:+:-2515	ENSOARG00020005263(ENSOARG00020005263)	down
1	7613886	7614217	IP_M090_vs_In_M090_peak_26	ENSOARG00020007641:intron	ENSOARG00020008004:1:7705222-7708160:-:94108	ENSOARG00020008004(ENSOARG00020008004)	down
1	9853009	9853268	IP_M090_vs_In_M090_peak_27	intergenic	ENSOARG00020009024:1:10077248-10078070:+:-224109	ENSOARG00020009024(GJB5)	down
1	10472938	10473216	IP_M090_vs_In_M090_peak_28	ENSOARG00020009648:intron	ENSOARG00020009956:1:10496453-10497329:+:-23376	ENSOARG00020009956(ENSOARG00020009956)	down
1	11453289	11453675	IP_M090_vs_In_M090_peak_31	ENSOARG00020013418:intron	ENSOARG00020013418:1:11433554-11454976:+:19928	ENSOARG00020013418(MAP7D1)	down
1	12748769	12749125	IP_M090_vs_In_M090_peak_33	intergenic	ENSOARG00020015441:1:12765333-12774087:+:-16386	ENSOARG00020015441(ZC3H12A)	down
1	12806831	12807239	IP_M090_vs_In_M090_peak_35	ENSOARG00020015561:Promoter	ENSOARG00020015561:1:12783759-12807019:-:-16	ENSOARG00020015561(MEAF6)	down
1	13197665	13198025	IP_M090_vs_In_M090_peak_37	ENSOARG00020017211:Promoter	ENSOARG00020017211:1:13173748-13197695:-:-150	ENSOARG00020017211(SF3A3)	down
1	14793327	14793671	IP_M090_vs_In_M090_peak_41	intergenic	ENSOARG00020025866:1:14756014-14769046:-:-24453	ENSOARG00020025866(PABPC4)	down
1	15527915	15528292	IP_M090_vs_In_M090_peak_45	intergenic	ENSOARG00020026019:1:15501428-15516195:-:-11908	ENSOARG00020026019(COL9A2)	down
1	15758669	15758932	IP_M090_vs_In_M090_peak_46	ENSOARG00020000046:intron	ENSOARG00020000046:1:15755124-15770824:-:12023	ENSOARG00020000046(RIMS3)	down
1	15965179	15965507	IP_M090_vs_In_M090_peak_49	intergenic	ENSOARG00020000054:1:15975346-15975904:-:10561	ENSOARG00020000054(CITED4)	down
1	16070448	16070779	IP_M090_vs_In_M090_peak_50	intergenic	ENSOARG00020000058:1:16093334-16123542:+:-22720	ENSOARG00020000058(CTPS1)	down
1	16240285	16240608	IP_M090_vs_In_M090_peak_51	ENSOARG00020000067:intron	ENSOARG00020000067:1:16136770-16278134:-:37687	ENSOARG00020000067(SCMH1)	down
1	16393417	16393824	IP_M090_vs_In_M090_peak_53	intergenic	ENSOARG00020000067:1:16136770-16278134:-:-115486	ENSOARG00020000067(SCMH1)	down
1	16927424	16927700	IP_M090_vs_In_M090_peak_56	intergenic	ENSOARG00020000082:1:16643335-16742553:-:-185009	ENSOARG00020000082(HIVEP3)	down
1	17247111	17247381	IP_M090_vs_In_M090_peak_57	ENSOARG00020000084:Promoter	ENSOARG00020000084:1:17247814-17248672:+:-568	ENSOARG00020000084(ENSOARG00020000084)	down
1	17926111	17926440	IP_M090_vs_In_M090_peak_59	intergenic	ENSOARG00020000426:1:17914445-17915568:+:11830	ENSOARG00020000426(ZNF691)	down
1	19232605	19232878	IP_M090_vs_In_M090_peak_60	ENSOARG00020002750:intron	ENSOARG00020002741:1:19218821-19222347:+:13920	ENSOARG00020002741(CCDC24)	down
1	19267770	19268041	IP_M090_vs_In_M090_peak_61	intergenic	ENSOARG00020002750:1:19223363-19248518:-:-19387	ENSOARG00020002750(SLC6A9)	down
1	19862566	19862943	IP_M090_vs_In_M090_peak_63	ENSOARG00020002839:intron	ENSOARG00020002864:1:19919407-19936925:-:74170	ENSOARG00020002864(TMEM53)	down
1	19920688	19921061	IP_M090_vs_In_M090_peak_65	ENSOARG00020002864:intron	ENSOARG00020002864:1:19919407-19936925:-:16050	ENSOARG00020002864(TMEM53)	down
1	20129475	20129787	IP_M090_vs_In_M090_peak_66	ENSOARG00020003023:intron;ENSOARG00020002902:intron	ENSOARG00020003023:1:20127035-20131003:-:1372	ENSOARG00020003023(BEST4)	down
1	20328708	20329001	IP_M090_vs_In_M090_peak_67	ENSOARG00020003627:intron	ENSOARG00020003787:1:20315890-20323852:-:-5002	ENSOARG00020003787(HECTD3)	down
1	20858113	20858388	IP_M090_vs_In_M090_peak_68	intergenic	ENSOARG00020000189:1:20846700-20857235:+:11550	ENSOARG00020000189(AKR1A1)	down
1	21742254	21742592	IP_M090_vs_In_M090_peak_69	intergenic	ENSOARG00020001085:1:21747483-21748020:-:5597	ENSOARG00020001085(TMEM275)	down
1	27342907	27343284	IP_M090_vs_In_M090_peak_73	ENSOARG00020004078:intron	ENSOARG00020004078:1:27335624-27384829:-:41733	ENSOARG00020004078(TTC39A)	down
1	28399804	28400067	IP_M090_vs_In_M090_peak_75	ENSOARG00020007895:intron	ENSOARG00020007895:1:28371878-28402074:-:2138	ENSOARG00020007895(ORC1)	down
1	29417541	29417805	IP_M090_vs_In_M090_peak_76	ENSOARG00020005834:intron	ENSOARG00020005541:1:29369222-29378062:-:-39611	ENSOARG00020005541(MAGOH)	down
1	29611078	29611393	IP_M090_vs_In_M090_peak_79	intergenic	ENSOARG00020016434:1:29584335-29590466:+:26900	ENSOARG00020016434(ENSOARG00020016434)	down
1	30933548	30933806	IP_M090_vs_In_M090_peak_84	intergenic	ENSOARG00020019762:1:30880247-30911539:-:-22138	ENSOARG00020019762(DHCR24)	down
1	31245703	31246078	IP_M090_vs_In_M090_peak_85	intergenic	ENSOARG00020019969:1:31019003-31189700:-:-56190	ENSOARG00020019969(USP24)	down
1	32539898	32540250	IP_M090_vs_In_M090_peak_86	intergenic	ENSOARG00020021119:1:32640692-32726462:-:186388	ENSOARG00020021119(PLPP3)	down
1	35056913	35057225	IP_M090_vs_In_M090_peak_88	intergenic	ENSOARG00020022826:1:34979405-35017907:-:-39162	ENSOARG00020022826(MYSM1)	down
1	36349824	36350246	IP_M090_vs_In_M090_peak_89	ENSOARG00020023091:intron	ENSOARG00020023235:1:36490963-36563801:+:-140928	ENSOARG00020023235(HOOK1)	down
1	38168664	38168939	IP_M090_vs_In_M090_peak_91	ENSOARG00020023719:intron	ENSOARG00020023719:1:37975982-38596549:+:192819	ENSOARG00020023719(NFIA)	down
1	38754388	38754668	IP_M090_vs_In_M090_peak_93	intergenic	ENSOARG00020024049:1:38797667-38843818:-:89290	ENSOARG00020024049(TM2D1)	down
1	39320950	39321219	IP_M090_vs_In_M090_peak_94	intergenic	ENSOARG00020025248:1:39385088-39386204:+:-64003	ENSOARG00020025248(ENSOARG00020025248)	down
1	42854547	42854807	IP_M090_vs_In_M090_peak_95	ENSOARG00020025984:intron	ENSOARG00020025984:1:42824767-43004269:+:29910	ENSOARG00020025984(DNAJC6)	down
1	44864286	44864608	IP_M090_vs_In_M090_peak_96	intergenic	ENSOARG00020009073:1:44873912-44916105:-:51658	ENSOARG00020009073(SLC35D1)	down
1	45192353	45192634	IP_M090_vs_In_M090_peak_97	ENSOARG00020009558:intron	ENSOARG00020009558:1:45161752-45234816:+:30741	ENSOARG00020009558(IL12RB2)	down
1	45375214	45375505	IP_M090_vs_In_M090_peak_98	intergenic	ENSOARG00020009805:1:45245310-45260067:-:-115292	ENSOARG00020009805(SERBP1)	down
1	45593287	45593627	IP_M090_vs_In_M090_peak_99	ENSOARG00020010213:intron	ENSOARG00020010213:1:45533256-45667962:-:74505	ENSOARG00020010213(GNG12)	down
1	46517692	46517957	IP_M090_vs_In_M090_peak_101	intergenic	ENSOARG00020010867:1:46363413-46384011:-:-133813	ENSOARG00020010867(DEPDC1)	down
1	51009610	51010079	IP_M090_vs_In_M090_peak_102	intergenic	ENSOARG00020014000:1:49853724-50912787:-:-97057	ENSOARG00020014000(NEGR1)	down
1	56555596	56555869	IP_M090_vs_In_M090_peak_103	ENSOARG00020017136:intron	ENSOARG00020017136:1:56472688-57105718:+:83044	ENSOARG00020017136(ST6GALNAC3)	down
1	58102574	58102857	IP_M090_vs_In_M090_peak_104	ENSOARG00020017396:intron	ENSOARG00020017620:1:58129860-58197647:-:94931	ENSOARG00020017620(ZZZ3)	down
1	66038347	66038625	IP_M090_vs_In_M090_peak_106	intergenic	ENSOARG00020001163:1:65997032-66014503:+:41454	ENSOARG00020001163(DNASE2B)	down
1	66354846	66355108	IP_M090_vs_In_M090_peak_107	intergenic	ENSOARG00020001297:1:66244393-66301988:-:-52989	ENSOARG00020001297(SSX2IP)	down
1	69858797	69859061	IP_M090_vs_In_M090_peak_110	ENSOARG00020006497:intron	ENSOARG00020006497:1:69813592-69875260:-:16331	ENSOARG00020006497(KYAT3)	down
1	72811018	72811324	IP_M090_vs_In_M090_peak_111	intergenic	ENSOARG00020008161:1:72778937-72805273:+:32234	ENSOARG00020008161(CDC7)	down
1	74150121	74150515	IP_M090_vs_In_M090_peak_112	ENSOARG00020010263:Promoter	ENSOARG00020009564:1:73846783-74044123:-:-106195	ENSOARG00020009564(EVI5)	down
1	74338640	74338917	IP_M090_vs_In_M090_peak_113	intergenic	ENSOARG00020010785:1:74381750-74454672:+:-42971	ENSOARG00020010785(MTF2)	down
1	74634542	74634871	IP_M090_vs_In_M090_peak_114	intergenic	ENSOARG00020011400:1:74674632-74692745:+:-39925	ENSOARG00020011400(DR1)	down
1	76150404	76150664	IP_M090_vs_In_M090_peak_117	ENSOARG00020000556:intron	ENSOARG00020000556:1:76112291-76195558:+:38243	ENSOARG00020000556(SLC44A3)	down
1	82289897	82290212	IP_M090_vs_In_M090_peak_120	ENSOARG00020002168:intron	ENSOARG00020002338:1:82384364-82385516:+:-94309	ENSOARG00020002338(GPR88)	down
1	82296069	82296351	IP_M090_vs_In_M090_peak_121	ENSOARG00020002168:intron	ENSOARG00020002338:1:82384364-82385516:+:-88154	ENSOARG00020002338(GPR88)	down
1	91118035	91118438	IP_M090_vs_In_M090_peak_125	ENSOARG00020005697:intron	ENSOARG00020005697:1:91104645-91127972:+:13591	ENSOARG00020005697(CELSR2)	down
1	91130472	91130845	IP_M090_vs_In_M090_peak_126	intergenic	ENSOARG00020005813:1:91132749-91135434:-:4775	ENSOARG00020005813(PSRC1)	down
1	91301675	91302117	IP_M090_vs_In_M090_peak_127	ENSOARG00020006006:intron	ENSOARG00020006474:1:91305376-91313149:+:-3480	ENSOARG00020006474(CYB561D1)	down
1	91693965	91694360	IP_M090_vs_In_M090_peak_128	intergenic	ENSOARG00020008395:1:91667768-91678662:-:-15500	ENSOARG00020008395(EPS8L3)	down
1	91869698	91870068	IP_M090_vs_In_M090_peak_129	ENSOARG00020008688:Promoter	ENSOARG00020008688:1:91870081-91909442:+:-198	ENSOARG00020008688(AHCYL1)	down
1	91990374	91990672	IP_M090_vs_In_M090_peak_131	intergenic	ENSOARG00020008958:1:91996335-91997015:+:-5812	ENSOARG00020008958(ENSOARG00020008958)	down
1	93660950	93661373	IP_M090_vs_In_M090_peak_135	intergenic	ENSOARG00020012347:1:93653611-93658438:+:7550	ENSOARG00020012347(ENSOARG00020012347)	down
1	93897734	93897998	IP_M090_vs_In_M090_peak_137	intergenic	ENSOARG00020012728:1:93909954-93910803:-:12937	ENSOARG00020012728(INKA2)	down
1	94654053	94654318	IP_M090_vs_In_M090_peak_139	ENSOARG00020013173:intron	ENSOARG00020013948:1:94675578-94689505:+:-21392	ENSOARG00020013948(WNT2B)	down
1	96121295	96121565	IP_M090_vs_In_M090_peak_145	ENSOARG00020020553:Promoter	ENSOARG00020020553:1:96121871-96124453:+:-441	ENSOARG00020020553(OLFML3)	down
1	98701478	98701801	IP_M090_vs_In_M090_peak_149	intergenic	ENSOARG00020000743:1:98765389-98766159:+:-63749	ENSOARG00020000743(ENSOARG00020000743)	down
1	98994741	98995089	IP_M090_vs_In_M090_peak_150	intergenic	ENSOARG00020000791:1:99000006-99014267:+:-5091	ENSOARG00020000791(CD2)	down
1	103739675	103740002	IP_M090_vs_In_M090_peak_152	intergenic	ENSOARG00020002599:1:103786460-103798242:-:58403	ENSOARG00020002599(PRKAB2)	down
1	105008506	105008874	IP_M090_vs_In_M090_peak_156	ENSOARG00020003936:intron	ENSOARG00020003925:1:104993121-104994606:-:-14084	ENSOARG00020003925(ANKRD34A)	down
1	106367307	106367588	IP_M090_vs_In_M090_peak_159	intergenic	ENSOARG00020008758:1:106368392-106374739:-:7291	ENSOARG00020008758(ENSA)	down
1	106750153	106750449	IP_M090_vs_In_M090_peak_161	intergenic	ENSOARG00020012089:1:106747005-106747278:+:3296	ENSOARG00020012089(MLLT11)	down
1	107662581	107662935	IP_M090_vs_In_M090_peak_164	intergenic	ENSOARG00020018617:1:107574691-107625413:-:-37345	ENSOARG00020018617(THEM4)	down
1	110131566	110131922	IP_M090_vs_In_M090_peak_165	intergenic	ENSOARG00020000829:1:110148375-110149009:-:17265	ENSOARG00020000829(S100A6)	down
1	110146523	110146845	IP_M090_vs_In_M090_peak_166	intergenic	ENSOARG00020000829:1:110148375-110149009:-:2325	ENSOARG00020000829(S100A6)	down
1	110334650	110335078	IP_M090_vs_In_M090_peak_170	ENSOARG00020001042:intron	ENSOARG00020001042:1:110315954-110354257:+:18910	ENSOARG00020001042(INTS3)	down
1	110866197	110866532	IP_M090_vs_In_M090_peak_172	intergenic	ENSOARG00020001998:1:110869833-110886935:-:20570	ENSOARG00020001998(SHE)	down
1	111047221	111047516	IP_M090_vs_In_M090_peak_173	intergenic	ENSOARG00020002136:1:110978614-111027282:-:-20086	ENSOARG00020002136(ADAR)	down
1	111319727	111319988	IP_M090_vs_In_M090_peak_175	intergenic	ENSOARG00020002284:1:111299287-111310489:-:-9368	ENSOARG00020002284(PMVK)	down
1	111325546	111325993	IP_M090_vs_In_M090_peak_176	intergenic	ENSOARG00020002298:1:111326474-111337270:-:11500	ENSOARG00020002298(PBXIP1)	down
1	112270335	112270676	IP_M090_vs_In_M090_peak_186	intergenic	ENSOARG00020015946:1:112258538-112263667:-:-6838	ENSOARG00020015946(MEX3A)	down
1	112298747	112299153	IP_M090_vs_In_M090_peak_188	ENSOARG00020016018:intron	ENSOARG00020016018:1:112292986-112311540:+:5964	ENSOARG00020016018(LMNA)	down
1	112304877	112305171	IP_M090_vs_In_M090_peak_189	ENSOARG00020016018:intron	ENSOARG00020016018:1:112292986-112311540:+:12038	ENSOARG00020016018(LMNA)	down
1	112795823	112796132	IP_M090_vs_In_M090_peak_193	ENSOARG00020026112:Promoter	ENSOARG00020026112:1:112786383-112795046:-:-931	ENSOARG00020026112(NES)	down
1	113003394	113003652	IP_M090_vs_In_M090_peak_195	ENSOARG00020026132:intron	ENSOARG00020026136:1:113011196-113022933:+:-7673	ENSOARG00020026136(LRRC71)	down
1	113010778	113011095	IP_M090_vs_In_M090_peak_196	ENSOARG00020026136:Promoter	ENSOARG00020026136:1:113011196-113022933:+:-259	ENSOARG00020026136(LRRC71)	down
1	113168669	113168954	IP_M090_vs_In_M090_peak_198	intergenic	ENSOARG00020026154:1:113171043-113177167:-:8355	ENSOARG00020026154(ETV3L)	down
1	118236352	118236671	IP_M090_vs_In_M090_peak_208	intergenic	ENSOARG00020016078:1:118205722-118219143:+:30789	ENSOARG00020016078(NCSTN)	down
1	118276885	118277281	IP_M090_vs_In_M090_peak_209	ENSOARG00020016183:intron	ENSOARG00020016183:1:118276320-118285876:+:763	ENSOARG00020016183(VANGL2)	down
1	122837937	122838239	IP_M090_vs_In_M090_peak_211	intergenic	ENSOARG00020001519:1:122823490-122824584:-:-13504	ENSOARG00020001519(ENSOARG00020001519)	down
1	124486758	124487151	IP_M090_vs_In_M090_peak_213	intergenic	ENSOARG00020001833:1:124620553-124790288:-:303333	ENSOARG00020001833(LMX1A)	down
1	125441788	125442103	IP_M090_vs_In_M090_peak_216	ENSOARG00020001921:Promoter	ENSOARG00020001921:1:125194543-125440233:-:-1712	ENSOARG00020001921(ENSOARG00020001921)	down
1	126537940	126538216	IP_M090_vs_In_M090_peak_217	ENSOARG00020002011:Promoter	ENSOARG00020002011:1:126523328-126537819:-:-259	ENSOARG00020002011(TADA1)	down
1	126855250	126855589	IP_M090_vs_In_M090_peak_218	ENSOARG00020002684:intron	ENSOARG00020002684:1:126836060-126885698:-:30278	ENSOARG00020002684(GPA33)	down
1	127311076	127311432	IP_M090_vs_In_M090_peak_220	ENSOARG00020002799:intron	ENSOARG00020002799:1:127304585-127389336:-:78082	ENSOARG00020002799(CD247)	down
1	128966445	128966716	IP_M090_vs_In_M090_peak_223	intergenic	ENSOARG00020005458:1:128990449-129001488:+:-23868	ENSOARG00020005458(RCAN1)	down
1	129054706	129055035	IP_M090_vs_In_M090_peak_224	intergenic	ENSOARG00020005478:1:129047729-129048125:+:7141	ENSOARG00020005478(ENSOARG00020005478)	down
1	129720823	129721101	IP_M090_vs_In_M090_peak_225	intergenic	ENSOARG00020005595:1:129726660-129733605:+:-5698	ENSOARG00020005595(ATP5PO)	down
1	130843355	130843710	IP_M090_vs_In_M090_peak_226	intergenic	ENSOARG00020000147:1:130878165-130878822:+:-34632	ENSOARG00020000147(C21orf62)	down
1	135016275	135016544	IP_M090_vs_In_M090_peak_228	intergenic	ENSOARG00020002891:1:135046522-135064494:-:48084	ENSOARG00020002891(BACH1)	down
1	138036068	138036467	IP_M090_vs_In_M090_peak_229	intergenic	ENSOARG00020003950:1:138040878-138049458:+:-4610	ENSOARG00020003950(ADAMTS1)	down
1	139141981	139142241	IP_M090_vs_In_M090_peak_230	ENSOARG00020004123:intron	ENSOARG00020004933:1:139257508-139294255:-:152144	ENSOARG00020004933(GABPA)	down
1	150505607	150505936	IP_M090_vs_In_M090_peak_232	intergenic	ENSOARG00020000650:1:150578985-150598883:+:-73213	ENSOARG00020000650(BTG3)	down
1	152826451	152826769	IP_M090_vs_In_M090_peak_233	intergenic	ENSOARG00020001028:1:153432562-153509044:+:-605952	ENSOARG00020001028(NRIP1)	down
1	152917745	152918046	IP_M090_vs_In_M090_peak_234	intergenic	ENSOARG00020001028:1:153432562-153509044:+:-514666	ENSOARG00020001028(NRIP1)	down
1	155467190	155467448	IP_M090_vs_In_M090_peak_235	ENSOARG00020001346:intron	ENSOARG00020001494:1:155354857-155355514:-:-111805	ENSOARG00020001494(ENSOARG00020001494)	down
1	175416369	175416669	IP_M090_vs_In_M090_peak_239	ENSOARG00020003710:intron	ENSOARG00020003764:1:175434986-175438421:+:-18467	ENSOARG00020003764(EPHX3)	down
1	178723321	178723611	IP_M090_vs_In_M090_peak_243	intergenic	ENSOARG00020000483:1:178731590-178743529:-:20063	ENSOARG00020000483(CPOX)	down
1	181576083	181576399	IP_M090_vs_In_M090_peak_244	intergenic	ENSOARG00020001365:1:181172372-181465068:-:-111173	ENSOARG00020001365(ABI3BP)	down
1	190101588	190101904	IP_M090_vs_In_M090_peak_245	ENSOARG00020002866:Promoter	ENSOARG00020002866:1:190043129-190101621:-:-125	ENSOARG00020002866(CD47)	down
1	194391975	194392330	IP_M090_vs_In_M090_peak_246	intergenic	ENSOARG00020006068:1:194407326-194421486:+:-15173	ENSOARG00020006068(ABHD10)	down
1	195336450	195336759	IP_M090_vs_In_M090_peak_247	intergenic	ENSOARG00020000602:1:195280147-195321498:-:-15106	ENSOARG00020000602(ENSOARG00020000602)	down
1	195407881	195408161	IP_M090_vs_In_M090_peak_248	intergenic	ENSOARG00020000643:1:195356531-195370357:+:51490	ENSOARG00020000643(GTPBP8)	down
1	195966217	195966527	IP_M090_vs_In_M090_peak_249	ENSOARG00020000920:intron	ENSOARG00020001164:1:195991170-196011835:-:45463	ENSOARG00020001164(USF3)	down
1	196673408	196673668	IP_M090_vs_In_M090_peak_251	intergenic	ENSOARG00020001417:1:196627063-196670712:-:-2826	ENSOARG00020001417(ZBTB20)	down
1	205953441	205953700	IP_M090_vs_In_M090_peak_253	intergenic	ENSOARG00020010155:1:205758927-205914845:-:-38725	ENSOARG00020010155(ADCY5)	down
1	206107557	206107904	IP_M090_vs_In_M090_peak_254	ENSOARG00020000157:intron	ENSOARG00020000118:1:205958151-206047336:-:-60394	ENSOARG00020000118(HACD2)	down
1	206973666	206973942	IP_M090_vs_In_M090_peak_255	ENSOARG00020000470:intron	ENSOARG00020001003:1:206876736-206877194:+:97068	ENSOARG00020001003(ENSOARG00020001003)	down
1	208451523	208451941	IP_M090_vs_In_M090_peak_258	ENSOARG00020001756:Promoter	ENSOARG00020001756:1:208422478-208451586:-:-146	ENSOARG00020001756(ENSOARG00020001756)	down
1	208690792	208691414	IP_M090_vs_In_M090_peak_260	ENSOARG00020001863:Promoter	ENSOARG00020001863:1:208666966-208689131:-:-1972	ENSOARG00020001863(TNK2)	down
1	208854317	208854742	IP_M090_vs_In_M090_peak_261	intergenic	ENSOARG00020001984:1:208855593-208867271:-:12741	ENSOARG00020001984(ZDHHC19)	down
1	209176077	209176486	IP_M090_vs_In_M090_peak_262	intergenic	ENSOARG00020002216:1:209201440-209295381:+:-25158	ENSOARG00020002216(PIGX)	down
1	209487139	209487506	IP_M090_vs_In_M090_peak_263	intergenic	ENSOARG00020002409:1:209470353-209470707:-:-16615	ENSOARG00020002409(ENSOARG00020002409)	down
1	209715574	209715919	IP_M090_vs_In_M090_peak_264	ENSOARG00020002726:intron	ENSOARG00020002726:1:209560363-209825487:-:109740	ENSOARG00020002726(DLG1)	down
1	210071101	210071426	IP_M090_vs_In_M090_peak_267	intergenic	ENSOARG00020008942:1:210014637-210052103:-:-19160	ENSOARG00020008942(BDH1)	down
1	210653822	210654132	IP_M090_vs_In_M090_peak_270	intergenic	ENSOARG00020009298:1:210372379-210549819:+:281598	ENSOARG00020009298(XXYLT1)	down
1	215798230	215798493	IP_M090_vs_In_M090_peak_273	ENSOARG00020024146:intron	ENSOARG00020024146:1:215627132-215804359:+:171229	ENSOARG00020024146(P3H2)	down
1	216627951	216628278	IP_M090_vs_In_M090_peak_274	intergenic	ENSOARG00020025106:1:216440885-216563310:-:-64804	ENSOARG00020025106(TPRG1)	down
1	218595097	218595458	IP_M090_vs_In_M090_peak_276	ENSOARG00020000314:intron	ENSOARG00020000358:1:218607216-218610087:-:14809	ENSOARG00020000358(RTP1)	down
1	219519432	219519797	IP_M090_vs_In_M090_peak_277	ENSOARG00020000724:intron	ENSOARG00020000724:1:219439256-219609401:+:80358	ENSOARG00020000724(DGKG)	down
1	219760664	219760946	IP_M090_vs_In_M090_peak_278	intergenic	ENSOARG00020001000:1:219763760-219778128:-:17323	ENSOARG00020001000(ENSOARG00020001000)	down
1	221151349	221151809	IP_M090_vs_In_M090_peak_281	ENSOARG00020002164:Promoter	ENSOARG00020002164:1:221131853-221150848:-:-731	ENSOARG00020002164(EPHB3)	down
1	221169040	221169372	IP_M090_vs_In_M090_peak_282	intergenic	ENSOARG00020002164:1:221131853-221150848:-:-18358	ENSOARG00020002164(EPHB3)	down
1	221441630	221441913	IP_M090_vs_In_M090_peak_283	ENSOARG00020003862:Promoter;ENSOARG00020003838:intron	ENSOARG00020003838:1:221436528-221442512:-:740	ENSOARG00020003838(EEF1AKMT4)	down
1	221763581	221763849	IP_M090_vs_In_M090_peak_285	ENSOARG00020004881:Promoter	ENSOARG00020004881:1:221763812-221817229:+:-97	ENSOARG00020004881(ENSOARG00020004881)	down
1	222127540	222127856	IP_M090_vs_In_M090_peak_286	intergenic	ENSOARG00020005175:1:222175742-222383040:+:-48044	ENSOARG00020005175(MCF2L2)	down
1	222450503	222450769	IP_M090_vs_In_M090_peak_287	intergenic	ENSOARG00020005267:1:222467381-222497512:+:-16745	ENSOARG00020005267(ENSOARG00020005267)	down
1	222458678	222458954	IP_M090_vs_In_M090_peak_288	intergenic	ENSOARG00020005267:1:222467381-222497512:+:-8565	ENSOARG00020005267(ENSOARG00020005267)	down
1	226529013	226529276	IP_M090_vs_In_M090_peak_290	intergenic	ENSOARG00020000075:1:226571049-226603065:+:-41904	ENSOARG00020000075(ZMAT3)	down
1	227438640	227438931	IP_M090_vs_In_M090_peak_291	intergenic	ENSOARG00020000133:1:227226752-227227928:+:212033	ENSOARG00020000133(ENSOARG00020000133)	down
1	233963610	233963921	IP_M090_vs_In_M090_peak_293	ENSOARG00020000787:intron	ENSOARG00020000787:1:233963513-234029895:+:252	ENSOARG00020000787(NCEH1)	down
1	235082247	235082559	IP_M090_vs_In_M090_peak_296	intergenic	ENSOARG00020001197:1:235170244-235569025:+:-87841	ENSOARG00020001197(TNIK)	down
1	235462529	235462802	IP_M090_vs_In_M090_peak_297	ENSOARG00020001197:intron	ENSOARG00020001524:1:235595567-235629728:+:-132901	ENSOARG00020001524(SLC2A2)	down
1	239731133	239731403	IP_M090_vs_In_M090_peak_298	intergenic	ENSOARG00020002638:1:239139485-239172756:+:591783	ENSOARG00020002638(SERPINI2)	down
1	241235373	241235761	IP_M090_vs_In_M090_peak_299	intergenic	ENSOARG00020002710:1:241633617-241636560:+:-398050	ENSOARG00020002710(SLITRK3)	down
1	249128901	249129226	IP_M090_vs_In_M090_peak_300	intergenic	ENSOARG00020005799:1:248904182-249117263:-:-11800	ENSOARG00020005799(ENSOARG00020005799)	down
1	249609643	249609958	IP_M090_vs_In_M090_peak_301	ENSOARG00020000197:Promoter	ENSOARG00020000197:1:249558691-249609667:-:-133	ENSOARG00020000197(GFM1)	down
1	251171374	251171647	IP_M090_vs_In_M090_peak_302	intergenic	ENSOARG00020000976:1:251143458-251155648:+:28052	ENSOARG00020000976(CCNL1)	down
1	251175851	251176135	IP_M090_vs_In_M090_peak_303	intergenic	ENSOARG00020000976:1:251143458-251155648:+:32535	ENSOARG00020000976(CCNL1)	down
1	251228425	251228721	IP_M090_vs_In_M090_peak_304	intergenic	ENSOARG00020000976:1:251143458-251155648:+:85115	ENSOARG00020000976(CCNL1)	down
1	253106851	253107148	IP_M090_vs_In_M090_peak_305	intergenic	ENSOARG00020002364:1:253196737-253199856:+:-89737	ENSOARG00020002364(STRIT1)	down
1	258634827	258635213	IP_M090_vs_In_M090_peak_307	intergenic	ENSOARG00020004497:1:258660673-258701339:+:-25653	ENSOARG00020004497(ERICH6)	down
1	263894628	263894907	IP_M090_vs_In_M090_peak_311	intergenic	ENSOARG00020005334:1:263910041-263933891:+:-15273	ENSOARG00020005334(PLSCR1)	down
1	268046505	268046810	IP_M090_vs_In_M090_peak_312	ENSOARG00020005671:intron	ENSOARG00020005671:1:267736964-268388501:+:309693	ENSOARG00020005671(SLC9A9)	down
1	269974481	269974753	IP_M090_vs_In_M090_peak_314	intergenic	ENSOARG00020008414:1:269853449-269860047:-:-114570	ENSOARG00020008414(RNF7)	down
1	276082465	276082745	IP_M090_vs_In_M090_peak_322	intergenic	ENSOARG00020016807:1:275777297-275966918:-:-115687	ENSOARG00020016807(PPP2R3A)	down
1	277235465	277235749	IP_M090_vs_In_M090_peak_323	ENSOARG00020017281:Promoter	ENSOARG00020017281:1:276779782-277235066:-:-541	ENSOARG00020017281(EPHB1)	down
1	285466038	285466361	IP_M090_vs_In_M090_peak_328	ENSOARG00020002824:intron	ENSOARG00020002794:1:285285458-285445954:-:-20245	ENSOARG00020002794(ENSOARG00020002794)	down
1	286492011	286492314	IP_M090_vs_In_M090_peak_330	ENSOARG00020005292:Promoter	ENSOARG00020005292:1:286493469-286516551:+:-1306	ENSOARG00020005292(PKNOX1)	down
1	287019317	287019667	IP_M090_vs_In_M090_peak_332	ENSOARG00020005745:intron	ENSOARG00020005745:1:286950523-287033852:-:14360	ENSOARG00020005745(HSF2BP)	down
1	287048235	287048552	IP_M090_vs_In_M090_peak_333	ENSOARG00020005777:intron	ENSOARG00020005745:1:286950523-287033852:-:-14541	ENSOARG00020005745(HSF2BP)	down
1	287174727	287175104	IP_M090_vs_In_M090_peak_334	ENSOARG00020005964:Promoter	ENSOARG00020005964:1:287175074-287189019:+:-158	ENSOARG00020005964(RRP1)	down
1	287789395	287789690	IP_M090_vs_In_M090_peak_337	ENSOARG00020015029:intron	ENSOARG00020014996:1:287772607-287773381:+:16935	ENSOARG00020014996(LRRC3)	down
1	288163743	288164003	IP_M090_vs_In_M090_peak_340	ENSOARG00020007156:intron	ENSOARG00020007156:1:288155459-288180570:+:8414	ENSOARG00020007156(FAM207A)	down
1	288179854	288180173	IP_M090_vs_In_M090_peak_341	ENSOARG00020007156:exon	ENSOARG00020007156:1:288155459-288180570:+:24554	ENSOARG00020007156(FAM207A)	down
1	288326925	288327392	IP_M090_vs_In_M090_peak_342	ENSOARG00020007192:intron	ENSOARG00020007192:1:288281627-288391413:+:45531	ENSOARG00020007192(ADARB1)	down
1	288585995	288586345	IP_M090_vs_In_M090_peak_343	ENSOARG00020007293:intron	ENSOARG00020007293:1:288558135-288649898:+:28035	ENSOARG00020007293(COL18A1)	down
1	288650080	288650525	IP_M090_vs_In_M090_peak_344	intergenic	ENSOARG00020007403:1:288660393-288684701:-:34398	ENSOARG00020007403(SLC19A1)	down
1	291693253	291693587	IP_M090_vs_In_M090_peak_347	ENSOARG00020014737:intron	ENSOARG00020014737:1:291687933-291696344:+:5487	ENSOARG00020014737(CBR3)	down
1	293962944	293963297	IP_M090_vs_In_M090_peak_352	intergenic	ENSOARG00020017911:1:294056234-294057362:+:-93113	ENSOARG00020017911(KCNJ15)	down
1	296268107	296268425	IP_M090_vs_In_M090_peak_355	ENSOARG00020020641:intron	ENSOARG00020020758:1:296259600-296259948:-:-8318	ENSOARG00020020758(ENSOARG00020020758)	down
1	296627479	296627832	IP_M090_vs_In_M090_peak_356	intergenic	ENSOARG00020020797:1:296321535-296531208:-:-96447	ENSOARG00020020797(ANKRD28)	down
1	297980496	297980904	IP_M090_vs_In_M090_peak_358	ENSOARG00020021801:intron	ENSOARG00020022013:1:298180542-298182335:+:-199842	ENSOARG00020022013(ENSOARG00020022013)	down
1	299344232	299344587	IP_M090_vs_In_M090_peak_359	intergenic	ENSOARG00020022035:1:299112335-299205296:-:-139113	ENSOARG00020022035(SATB1)	down
1	300834938	300835232	IP_M090_vs_In_M090_peak_360	intergenic	ENSOARG00020000122:1:300842907-300901571:-:66486	ENSOARG00020000122(EFHB)	down
2	138902	139197	IP_M045_vs_In_M045_peak_1779	ENSOARG00020000782:intron	ENSOARG00020000782:2:75187-230086:-:91036	ENSOARG00020000782(SH3YL1)	up
2	930624	931100	IP_M045_vs_In_M045_peak_1783	ENSOARG00020001527:intron	ENSOARG00020001527:2:905583-1056363:-:125501	ENSOARG00020001527(MYT1L)	up
2	1945677	1945911	IP_M045_vs_In_M045_peak_1784	ENSOARG00020002723:intron	ENSOARG00020002723:2:1939610-1947321:-:1527	ENSOARG00020002723(ADI1)	up
2	2538937	2539214	IP_M045_vs_In_M045_peak_1786	ENSOARG00020003946:intron	ENSOARG00020003946:2:2529806-2635697:+:9269	ENSOARG00020003946(C5)	up
2	2828318	2828571	IP_M045_vs_In_M045_peak_1787	intergenic	ENSOARG00020004368:2:2794926-2819155:+:33518	ENSOARG00020004368(FBXW2)	up
2	9102567	9102965	IP_M045_vs_In_M045_peak_1788	intergenic	ENSOARG00020017663:2:9190744-9217087:+:-87978	ENSOARG00020017663(TNFSF8)	up
2	9977692	9978003	IP_M045_vs_In_M045_peak_1790	intergenic	ENSOARG00020018944:2:9983528-9996062:+:-5680	ENSOARG00020018944(AMBP)	up
2	10414870	10415143	IP_M045_vs_In_M045_peak_1794	intergenic	ENSOARG00020019771:2:10423432-10423832:-:8825	ENSOARG00020019771(ENSOARG00020019771)	up
2	12414059	12414321	IP_M045_vs_In_M045_peak_1799	ENSOARG00020000236:intron	ENSOARG00020000629:2:12467496-12469386:+:-53306	ENSOARG00020000629(OR2K2)	up
2	14312793	14313034	IP_M045_vs_In_M045_peak_1801	ENSOARG00020001469:intron	ENSOARG00020001469:2:14245119-14399440:+:67794	ENSOARG00020001469(PTPN3)	up
2	16212898	16213324	IP_M045_vs_In_M045_peak_1803	intergenic	ENSOARG00020002084:2:16196162-16199762:+:16949	ENSOARG00020002084(ENSOARG00020002084)	up
2	16243181	16243548	IP_M045_vs_In_M045_peak_1804	intergenic	ENSOARG00020002084:2:16196162-16199762:+:47202	ENSOARG00020002084(ENSOARG00020002084)	up
2	16389739	16390030	IP_M045_vs_In_M045_peak_1805	intergenic	ENSOARG00020002134:2:16321519-16363295:-:-26589	ENSOARG00020002134(RAD23B)	up
2	17932595	17932936	IP_M045_vs_In_M045_peak_1806	intergenic	ENSOARG00020002304:2:17989972-17990998:-:58232	ENSOARG00020002304(ENSOARG00020002304)	up
2	20856858	20857113	IP_M045_vs_In_M045_peak_1808	intergenic	ENSOARG00020002855:2:20874807-20900903:-:43917	ENSOARG00020002855(ENSOARG00020002855)	up
2	24173910	24174191	IP_M045_vs_In_M045_peak_1810	ENSOARG00020003277:intron	ENSOARG00020003277:2:24124357-24181767:-:7716	ENSOARG00020003277(CDK20)	up
2	25865714	25866184	IP_M045_vs_In_M045_peak_1811	ENSOARG00020004157:Promoter	ENSOARG00020004157:2:25866842-25868270:+:-893	ENSOARG00020004157(GADD45G)	up
2	27098282	27098609	IP_M045_vs_In_M045_peak_1812	intergenic	ENSOARG00020004255:2:27109126-27109726:-:11280	ENSOARG00020004255(DIRAS2)	up
2	28284799	28285110	IP_M045_vs_In_M045_peak_1814	ENSOARG00020000547:intron	ENSOARG00020000547:2:28275767-28516007:-:231052	ENSOARG00020000547(ROR2)	up
2	28936795	28937031	IP_M045_vs_In_M045_peak_1815	intergenic	ENSOARG00020000644:2:28899857-28917913:-:-19000	ENSOARG00020000644(ZNF169)	up
2	29954975	29955313	IP_M045_vs_In_M045_peak_1817	ENSOARG00020001080:Promoter	ENSOARG00020001111:2:29993722-30004743:+:-38578	ENSOARG00020001111(NINJ1)	up
2	30238695	30238947	IP_M045_vs_In_M045_peak_1821	ENSOARG00020001190:intron	ENSOARG00020001217:2:30253705-30311290:+:-14884	ENSOARG00020001217(IPPK)	up
2	30780565	30780871	IP_M045_vs_In_M045_peak_1822	intergenic	ENSOARG00020001669:2:30785851-30790043:-:9325	ENSOARG00020001669(ENSOARG00020001669)	up
2	33444441	33444685	IP_M045_vs_In_M045_peak_1823	ENSOARG00020002574:intron	ENSOARG00020002620:2:33471454-33596472:+:-26891	ENSOARG00020002620(FBP2)	up
2	34978738	34979002	IP_M045_vs_In_M045_peak_1825	intergenic	ENSOARG00020002752:2:35161658-35218995:+:-182788	ENSOARG00020002752(TUT7)	up
2	39607592	39607834	IP_M045_vs_In_M045_peak_1830	ENSOARG00020008553:intron	ENSOARG00020008796:2:39614563-39712334:-:104621	ENSOARG00020008796(UBE2R2)	up
2	40230443	40230742	IP_M045_vs_In_M045_peak_1833	intergenic	ENSOARG00020011616:2:40242800-40243212:-:12619	ENSOARG00020011616(ENSOARG00020011616)	up
2	42075783	42076022	IP_M045_vs_In_M045_peak_1834	intergenic	ENSOARG00020014388:2:42170821-42211576:-:135673	ENSOARG00020014388(CDCA2)	up
2	42112966	42113294	IP_M045_vs_In_M045_peak_1835	intergenic	ENSOARG00020014388:2:42170821-42211576:-:98446	ENSOARG00020014388(CDCA2)	up
2	45267247	45267512	IP_M045_vs_In_M045_peak_1840	ENSOARG00020020583:intron	ENSOARG00020020511:2:45249592-45262906:-:-4473	ENSOARG00020020511(ENSOARG00020020511)	up
2	45761139	45761489	IP_M045_vs_In_M045_peak_1844	ENSOARG00020022707:intron	ENSOARG00020022707:2:45749294-45761446:-:132	ENSOARG00020022707(DMTN)	up
2	47804970	47805208	IP_M045_vs_In_M045_peak_1847	intergenic	ENSOARG00020000094:2:47725637-47726577:+:79452	ENSOARG00020000094(ENSOARG00020000094)	up
2	53046602	53046848	IP_M045_vs_In_M045_peak_1856	intergenic	ENSOARG00020001806:2:53056253-53085057:-:38332	ENSOARG00020001806(ENSOARG00020001806)	up
2	53419568	53419879	IP_M045_vs_In_M045_peak_1857	intergenic	ENSOARG00020002051:2:53435114-53569070:+:-15390	ENSOARG00020002051(ENSOARG00020002051)	up
2	54780684	54780947	IP_M045_vs_In_M045_peak_1859	intergenic	ENSOARG00020003109:2:54693940-54764929:-:-15886	ENSOARG00020003109(MELK)	up
2	56102520	56103083	IP_M045_vs_In_M045_peak_1861	ENSOARG00020001708:Promoter	ENSOARG00020001708:2:56103740-56110379:+:-938	ENSOARG00020001708(PIGO)	up
2	62467489	62467796	IP_M045_vs_In_M045_peak_1862	ENSOARG00020004491:exon	ENSOARG00020004481:2:62456388-62456823:-:-10819	ENSOARG00020004481(ENSOARG00020004481)	up
2	67841205	67841462	IP_M045_vs_In_M045_peak_1864	intergenic	ENSOARG00020013084:2:67876301-67895591:-:54257	ENSOARG00020013084(ANXA1)	up
2	68033871	68034126	IP_M045_vs_In_M045_peak_1865	intergenic	ENSOARG00020013324:2:67996621-68014264:-:-19734	ENSOARG00020013324(ENSOARG00020013324)	up
2	68397605	68397879	IP_M045_vs_In_M045_peak_1866	intergenic	ENSOARG00020014540:2:68216666-68350010:-:-47732	ENSOARG00020014540(TMC1)	up
2	69232167	69232681	IP_M045_vs_In_M045_peak_1868	ENSOARG00020015413:Promoter	ENSOARG00020015413:2:69233168-69312349:+:-744	ENSOARG00020015413(CEMIP2)	up
2	72243030	72243266	IP_M045_vs_In_M045_peak_1870	intergenic	ENSOARG00020019533:2:72259770-72343156:+:-16622	ENSOARG00020019533(APBA1)	up
2	72803670	72803954	IP_M045_vs_In_M045_peak_1872	ENSOARG00020021769:intron	ENSOARG00020019889:2:72501976-72607656:-:-196156	ENSOARG00020019889(ENSOARG00020019889)	up
2	74523459	74523780	IP_M045_vs_In_M045_peak_1875	intergenic	ENSOARG00020024138:2:74499207-74512728:+:24412	ENSOARG00020024138(DMRT3)	up
2	95100375	95100725	IP_M045_vs_In_M045_peak_1879	intergenic	ENSOARG00020022302:2:95063074-95092550:+:37476	ENSOARG00020022302(ACER2)	up
2	95103299	95103547	IP_M045_vs_In_M045_peak_1880	intergenic	ENSOARG00020022302:2:95063074-95092550:+:40349	ENSOARG00020022302(ACER2)	up
2	96484663	96485020	IP_M045_vs_In_M045_peak_1883	ENSOARG00020022657:intron	ENSOARG00020022780:2:96557753-96583400:-:98558	ENSOARG00020022780(HACD4)	up
2	97328531	97328772	IP_M045_vs_In_M045_peak_1884	ENSOARG00020007178:Promoter	ENSOARG00020007178:2:97328699-97329173:+:-47	ENSOARG00020007178(IFND)	up
2	97437700	97437937	IP_M045_vs_In_M045_peak_1885	ENSOARG00020007314:Promoter	ENSOARG00020007314:2:97435722-97435908:-:-1910	ENSOARG00020007314(ENSOARG00020007314)	up
2	97958411	97958691	IP_M045_vs_In_M045_peak_1886	intergenic	ENSOARG00020007545:2:97964072-98005767:+:-5521	ENSOARG00020007545(ENSOARG00020007545)	up
2	110249677	110249954	IP_M045_vs_In_M045_peak_1889	ENSOARG00020009753:Promoter	ENSOARG00020009753:2:110232040-110249490:-:-325	ENSOARG00020009753(ENSOARG00020009753)	up
2	110974205	110974748	IP_M045_vs_In_M045_peak_1891	intergenic	ENSOARG00020011467:2:110996780-111007410:+:-22303	ENSOARG00020011467(PNOC)	up
2	111275790	111276074	IP_M045_vs_In_M045_peak_1894	intergenic	ENSOARG00020006102:2:111345321-111438291:+:-69389	ENSOARG00020006102(EXTL3)	up
2	112387080	112387410	IP_M045_vs_In_M045_peak_1895	ENSOARG00020007105:intron	ENSOARG00020007105:2:112351634-112724239:+:35611	ENSOARG00020007105(MSRA)	up
2	113327561	113327826	IP_M045_vs_In_M045_peak_1897	ENSOARG00020007631:intron	ENSOARG00020007661:2:113422850-113481966:+:-95156	ENSOARG00020007661(MTMR9)	up
2	113457741	113458018	IP_M045_vs_In_M045_peak_1898	ENSOARG00020007661:intron	ENSOARG00020007661:2:113422850-113481966:+:35029	ENSOARG00020007661(MTMR9)	up
2	113869773	113870009	IP_M045_vs_In_M045_peak_1900	ENSOARG00020008081:intron	ENSOARG00020008081:2:113859472-113886164:+:10419	ENSOARG00020008081(FDFT1)	up
2	113968321	113968591	IP_M045_vs_In_M045_peak_1903	intergenic	ENSOARG00020008399:2:113979664-113980347:-:11891	ENSOARG00020008399(DEFB136)	up
2	121781900	121782316	IP_M045_vs_In_M045_peak_1905	intergenic	ENSOARG00020015044:2:121793322-121879475:-:97367	ENSOARG00020015044(ANXA10)	up
2	128048310	128048632	IP_M045_vs_In_M045_peak_1910	intergenic	ENSOARG00020008621:2:128119172-128173559:+:-70701	ENSOARG00020008621(BIN1)	up
2	139161883	139162134	IP_M045_vs_In_M045_peak_1915	ENSOARG00020019367:five_prime_UTR;ENSOARG00020019367:exon	ENSOARG00020019367:2:139068368-139162183:-:174	ENSOARG00020019367(ENSOARG00020019367)	up
2	144647598	144647883	IP_M045_vs_In_M045_peak_1920	intergenic	ENSOARG00020000381:2:144652078-144655699:+:-4337	ENSOARG00020000381(EVX2)	up
2	145988627	145988905	IP_M045_vs_In_M045_peak_1921	ENSOARG00020001273:intron	ENSOARG00020001273:2:145972280-145989676:+:16486	ENSOARG00020001273(CHRNA1)	up
2	146322835	146323330	IP_M045_vs_In_M045_peak_1922	intergenic	ENSOARG00020001556:2:146326289-146329545:-:6462	ENSOARG00020001556(SP9)	up
2	150842921	150843153	IP_M045_vs_In_M045_peak_1924	ENSOARG00020004372:Promoter	ENSOARG00020004372:2:150843313-150852354:+:-276	ENSOARG00020004372(METTL5)	up
2	151349764	151350081	IP_M045_vs_In_M045_peak_1925	ENSOARG00020004893:intron	ENSOARG00020005485:2:151391070-151397815:-:47892	ENSOARG00020005485(DHRS9)	up
2	152060150	152060482	IP_M045_vs_In_M045_peak_1927	intergenic	ENSOARG00020005930:2:151688570-152030612:-:-29704	ENSOARG00020005930(CERS6)	up
2	159352326	159352588	IP_M045_vs_In_M045_peak_1928	intergenic	ENSOARG00020010727:2:159363000-159422840:+:-10543	ENSOARG00020010727(IFIH1)	up
2	160374608	160374885	IP_M045_vs_In_M045_peak_1929	intergenic	ENSOARG00020015507:2:160251908-160354240:-:-20506	ENSOARG00020015507(ENSOARG00020015507)	up
2	161303159	161303415	IP_M045_vs_In_M045_peak_1930	ENSOARG00020015696:intron	ENSOARG00020016177:2:161366902-161367457:+:-63615	ENSOARG00020016177(ENSOARG00020016177)	up
2	169048595	169048892	IP_M045_vs_In_M045_peak_1932	intergenic	ENSOARG00020023418:2:169060194-169108682:+:-11450	ENSOARG00020023418(STAM2)	up
2	170322568	170322813	IP_M045_vs_In_M045_peak_1933	intergenic	ENSOARG00020024716:2:170267495-170274310:+:55195	ENSOARG00020024716(ENSOARG00020024716)	up
2	170451593	170451892	IP_M045_vs_In_M045_peak_1934	ENSOARG00020024731:Promoter	ENSOARG00020024731:2:170452150-170471602:+:-407	ENSOARG00020024731(RND3)	up
2	180588965	180589277	IP_M045_vs_In_M045_peak_1935	intergenic	ENSOARG00020006148:2:180961417-182391945:+:-372296	ENSOARG00020006148(LRP1B)	up
2	186976498	186976772	IP_M045_vs_In_M045_peak_1936	intergenic	ENSOARG00020012040:2:187227592-187231089:+:-250957	ENSOARG00020012040(CXCR4)	up
2	187545076	187545395	IP_M045_vs_In_M045_peak_1937	ENSOARG00020012566:intron	ENSOARG00020012566:2:187505435-187553454:+:39800	ENSOARG00020012566(LCT)	up
2	190020654	190020918	IP_M045_vs_In_M045_peak_1940	ENSOARG00020018633:intron	ENSOARG00020018566:2:189823696-189823909:-:-196877	ENSOARG00020018566(ENSOARG00020018566)	up
2	197736712	197737002	IP_M045_vs_In_M045_peak_1941	intergenic	ENSOARG00020022941:2:197869266-197870714:-:133857	ENSOARG00020022941(C1QL2)	up
2	198047603	198047910	IP_M045_vs_In_M045_peak_1942	intergenic	ENSOARG00020023056:2:198060858-198112938:-:65181	ENSOARG00020023056(C2orf76)	up
2	199421230	199421476	IP_M045_vs_In_M045_peak_1944	intergenic	ENSOARG00020023763:2:199534751-199725893:+:-113398	ENSOARG00020023763(GLI2)	up
2	199822164	199822460	IP_M045_vs_In_M045_peak_1946	intergenic	ENSOARG00020023824:2:199948150-200010667:-:188355	ENSOARG00020023824(TFCP2L1)	up
2	213074433	213074732	IP_M045_vs_In_M045_peak_1947	ENSOARG00020010197:intron	ENSOARG00020009268:2:212929209-213000987:-:-73595	ENSOARG00020009268(PGAP1)	up
2	215217594	215217873	IP_M045_vs_In_M045_peak_1948	ENSOARG00020013326:Promoter	ENSOARG00020013326:2:215219593-215219779:+:-1859	ENSOARG00020013326(ENSOARG00020013326)	up
2	216762773	216763052	IP_M045_vs_In_M045_peak_1949	ENSOARG00020014270:intron	ENSOARG00020014668:2:216778394-216778931:-:16018	ENSOARG00020014668(ENSOARG00020014668)	up
2	220281664	220281915	IP_M045_vs_In_M045_peak_1950	intergenic	ENSOARG00020008420:2:220063293-220085611:+:218496	ENSOARG00020008420(ICOS)	up
2	220484261	220484502	IP_M045_vs_In_M045_peak_1951	intergenic	ENSOARG00020008587:2:220719238-221878200:+:-234856	ENSOARG00020008587(PARD3B)	up
2	222043133	222043535	IP_M045_vs_In_M045_peak_1952	ENSOARG00020013172:intron	ENSOARG00020013172:2:221957033-222072945:+:86301	ENSOARG00020013172(NRP2)	up
2	222218130	222218409	IP_M045_vs_In_M045_peak_1954	intergenic	ENSOARG00020013371:2:222241046-222241487:+:-22776	ENSOARG00020013371(ENSOARG00020013371)	up
2	225316702	225316940	IP_M045_vs_In_M045_peak_1955	intergenic	ENSOARG00020019223:2:225141563-225142968:-:-173853	ENSOARG00020019223(ENSOARG00020019223)	up
2	226135132	226135409	IP_M045_vs_In_M045_peak_1956	ENSOARG00020021309:intron	ENSOARG00020021309:2:226120590-226162951:-:27680	ENSOARG00020021309(ACADL)	up
2	233218010	233218307	IP_M045_vs_In_M045_peak_1958	intergenic	ENSOARG00020025380:2:233226867-233277946:+:-8708	ENSOARG00020025380(SMARCAL1)	up
2	233245415	233245692	IP_M045_vs_In_M045_peak_1959	ENSOARG00020025380:intron	ENSOARG00020025380:2:233226867-233277946:+:18686	ENSOARG00020025380(SMARCAL1)	up
2	234817776	234818022	IP_M045_vs_In_M045_peak_1964	ENSOARG00020025486:intron	ENSOARG00020025486:2:234733043-234939800:-:121901	ENSOARG00020025486(TNS1)	up
2	234926057	234926335	IP_M045_vs_In_M045_peak_1965	ENSOARG00020025486:intron	ENSOARG00020025486:2:234733043-234939800:-:13604	ENSOARG00020025486(TNS1)	up
2	235181726	235181979	IP_M045_vs_In_M045_peak_1966	ENSOARG00020006707:intron	ENSOARG00020007041:2:235199178-235205048:+:-17325	ENSOARG00020007041(CATIP)	up
2	235637199	235637456	IP_M045_vs_In_M045_peak_1967	intergenic	ENSOARG00020008888:2:235648790-235661370:+:-11462	ENSOARG00020008888(WNT6)	up
2	235823497	235823824	IP_M045_vs_In_M045_peak_1971	ENSOARG00020009787:intron	ENSOARG00020009787:2:235820496-235825826:-:2165	ENSOARG00020009787(IHH)	up
2	236057031	236057266	IP_M045_vs_In_M045_peak_1973	ENSOARG00020013154:intron	ENSOARG00020013154:2:236050834-236069859:-:12710	ENSOARG00020013154(PTPRN)	up
2	236212947	236213188	IP_M045_vs_In_M045_peak_1976	ENSOARG00020014178:intron	ENSOARG00020015599:2:236233619-236235749:+:-20551	ENSOARG00020015599(ENSOARG00020015599)	up
2	239843006	239843257	IP_M045_vs_In_M045_peak_1979	ENSOARG00020018444:intron	ENSOARG00020018444:2:239814415-239844388:+:28716	ENSOARG00020018444(MOGAT1)	up
2	242948938	242949209	IP_M045_vs_In_M045_peak_1981	intergenic	ENSOARG00020021262:2:242686126-242939377:+:262947	ENSOARG00020021262(NYAP2)	up
2	242958628	242958860	IP_M045_vs_In_M045_peak_1982	intergenic	ENSOARG00020021303:2:243227894-243229150:+:-269150	ENSOARG00020021303(ENSOARG00020021303)	up
2	248261266	248261500	IP_M045_vs_In_M045_peak_1985	intergenic	ENSOARG00020009671:2:248290508-248303715:+:-29125	ENSOARG00020009671(ITM2C)	up
2	248632809	248633056	IP_M045_vs_In_M045_peak_1987	ENSOARG00020010823:intron	ENSOARG00020010823:2:248589793-248773676:+:43139	ENSOARG00020010823(ARMC9)	up
2	249014622	249014940	IP_M045_vs_In_M045_peak_1989	intergenic	ENSOARG00020011440:2:249038352-249042911:+:-23571	ENSOARG00020011440(ENSOARG00020011440)	up
2	249036834	249037093	IP_M045_vs_In_M045_peak_1991	ENSOARG00020011440:Promoter	ENSOARG00020011440:2:249038352-249042911:+:-1388	ENSOARG00020011440(ENSOARG00020011440)	up
2	249040259	249040533	IP_M045_vs_In_M045_peak_1992	ENSOARG00020011440:intron	ENSOARG00020011440:2:249038352-249042911:+:2044	ENSOARG00020011440(ENSOARG00020011440)	up
2	250395485	250395824	IP_M045_vs_In_M045_peak_1997	ENSOARG00020019396:intron	ENSOARG00020019396:2:250394178-250402469:-:6814	ENSOARG00020019396(HPCA)	up
2	250804119	250804458	IP_M045_vs_In_M045_peak_2000	intergenic	ENSOARG00020020807:2:250809026-250832110:+:-4737	ENSOARG00020020807(BSDC1)	up
2	251409661	251409935	IP_M045_vs_In_M045_peak_2003	ENSOARG00020008158:exon	ENSOARG00020008158:2:251389311-251444919:+:20487	ENSOARG00020008158(COL16A1)	up
2	251483433	251483732	IP_M045_vs_In_M045_peak_2005	ENSOARG00020010140:Promoter	ENSOARG00020010140:2:251474528-251482763:-:-819	ENSOARG00020010140(HCRTR1)	up
2	251539377	251539681	IP_M045_vs_In_M045_peak_2006	intergenic	ENSOARG00020010269:2:251517280-251528779:-:-10750	ENSOARG00020010269(TINAGL1)	up
2	251653455	251653752	IP_M045_vs_In_M045_peak_2007	intergenic	ENSOARG00020010991:2:251661821-251670293:+:-8217	ENSOARG00020010991(FABP3)	up
2	251807489	251807785	IP_M045_vs_In_M045_peak_2008	ENSOARG00020011700:intron	ENSOARG00020011614:2:251722736-251747195:+:84901	ENSOARG00020011614(SNRNP40)	up
2	252197948	252198210	IP_M045_vs_In_M045_peak_2012	intergenic	ENSOARG00020013915:2:252228649-252254542:+:-30570	ENSOARG00020013915(LAPTM5)	up
2	253841287	253841562	IP_M045_vs_In_M045_peak_2015	ENSOARG00020014061:Promoter	ENSOARG00020014061:2:253755221-253841194:-:-230	ENSOARG00020014061(PTPRU)	up
2	254262510	254262758	IP_M045_vs_In_M045_peak_2017	ENSOARG00020017875:Promoter	ENSOARG00020017875:2:254232722-254262612:-:-22	ENSOARG00020017875(YTHDF2)	up
2	254553546	254553871	IP_M045_vs_In_M045_peak_2020	intergenic	ENSOARG00020018864:2:254580555-254585154:-:31445	ENSOARG00020018864(MED18)	up
2	256442967	256443250	IP_M045_vs_In_M045_peak_2031	ENSOARG00020007573:Promoter;ENSOARG00020007715:intron	ENSOARG00020007573:2:256425377-256441354:-:-1754	ENSOARG00020007573(CATSPER4)	up
2	256587057	256587494	IP_M045_vs_In_M045_peak_2033	intergenic	ENSOARG00020008017:2:256577777-256584545:+:9498	ENSOARG00020008017(SLC30A2)	up
2	256621107	256621389	IP_M045_vs_In_M045_peak_2034	ENSOARG00020008352:Promoter	ENSOARG00020008352:2:256621462-256659771:+:-214	ENSOARG00020008352(PAFAH2)	up
2	256991638	256991945	IP_M045_vs_In_M045_peak_2036	intergenic	ENSOARG00020008879:2:256831067-256977612:-:-14179	ENSOARG00020008879(MAN1C1)	up
2	257794108	257794469	IP_M045_vs_In_M045_peak_2039	intergenic	ENSOARG00020010009:2:257803359-257831508:-:37219	ENSOARG00020010009(SRRM1)	up
2	257886397	257886743	IP_M045_vs_In_M045_peak_2040	intergenic	ENSOARG00020010447:2:257871800-257880728:-:-5842	ENSOARG00020010447(NCMAP)	up
2	258042456	258042786	IP_M045_vs_In_M045_peak_2041	intergenic	ENSOARG00020010878:2:257992169-258038734:-:-3887	ENSOARG00020010878(NIPAL3)	up
2	258783955	258784190	IP_M045_vs_In_M045_peak_2047	intergenic	ENSOARG00020013911:2:258829838-258831546:+:-45765	ENSOARG00020013911(ID3)	up
2	259933839	259934077	IP_M045_vs_In_M045_peak_2050	intergenic	ENSOARG00020017357:2:259824862-259860295:-:-73663	ENSOARG00020017357(ZBTB40)	up
2	260821557	260821934	IP_M045_vs_In_M045_peak_2052	intergenic	ENSOARG00020021243:2:260855197-260974523:+:-33451	ENSOARG00020021243(ECE1)	up
2	260865047	260865372	IP_M045_vs_In_M045_peak_2053	ENSOARG00020021243:intron	ENSOARG00020021243:2:260855197-260974523:+:10012	ENSOARG00020021243(ECE1)	up
2	262222490	262222754	IP_M045_vs_In_M045_peak_2056	ENSOARG00020006782:intron	ENSOARG00020006807:2:262216665-262221437:+:5957	ENSOARG00020006807(ENSOARG00020006807)	up
2	262930228	262930592	IP_M045_vs_In_M045_peak_2058	ENSOARG00020008469:Promoter;ENSOARG00020007774:intron	ENSOARG00020007774:2:262923266-262946663:+:7144	ENSOARG00020007774(EMC1)	up
2	263333168	263333415	IP_M045_vs_In_M045_peak_2060	ENSOARG00020009561:intron	ENSOARG00020010680:2:263302591-263319549:+:30700	ENSOARG00020010680(TAS1R2)	up
2	264496086	264496341	IP_M045_vs_In_M045_peak_2063	ENSOARG00020011152:intron	ENSOARG00020011007:2:264453058-264454040:-:-42173	ENSOARG00020011007(ENSOARG00020011007)	up
2	264714428	264714730	IP_M045_vs_In_M045_peak_2065	intergenic	ENSOARG00020012552:2:264690402-264712210:+:24177	ENSOARG00020012552(RCC2)	up
2	264750799	264751038	IP_M045_vs_In_M045_peak_2066	ENSOARG00020012905:intron	ENSOARG00020012552:2:264690402-264712210:+:60516	ENSOARG00020012552(RCC2)	up
2	265092870	265093145	IP_M045_vs_In_M045_peak_2069	ENSOARG00020014108:exon	ENSOARG00020014366:2:265098571-265101952:+:-5563	ENSOARG00020014366(MFAP2)	up
2	265113559	265113835	IP_M045_vs_In_M045_peak_2070	ENSOARG00020014443:intron	ENSOARG00020014366:2:265098571-265101952:+:15126	ENSOARG00020014366(MFAP2)	up
2	265160846	265161094	IP_M045_vs_In_M045_peak_2071	intergenic	ENSOARG00020014443:2:265103572-265150956:-:-10014	ENSOARG00020014443(CROCC)	up
2	773692	773973	IP_M090_vs_In_M090_peak_1951	ENSOARG00020001091:Promoter	ENSOARG00020000979:2:620197-768076:+:153635	ENSOARG00020000979(SNTG2)	down
2	892570	892890	IP_M090_vs_In_M090_peak_1953	ENSOARG00020001338:Promoter	ENSOARG00020001527:2:905583-1056363:-:163633	ENSOARG00020001527(MYT1L)	down
2	2274518	2274849	IP_M090_vs_In_M090_peak_1956	ENSOARG00020002932:intron	ENSOARG00020002932:2:2251499-2299197:-:24513	ENSOARG00020002932(GSN)	down
2	2728785	2729079	IP_M090_vs_In_M090_peak_1957	ENSOARG00020004142:intron	ENSOARG00020004142:2:2719435-2736467:+:9497	ENSOARG00020004142(PHF19)	down
2	3066726	3066990	IP_M090_vs_In_M090_peak_1958	intergenic	ENSOARG00020004392:2:2871085-2949604:+:195773	ENSOARG00020004392(MEGF9)	down
2	7438506	7438938	IP_M090_vs_In_M090_peak_1959	ENSOARG00020004561:intron	ENSOARG00020005023:2:7324784-7336305:-:-102417	ENSOARG00020005023(TRIM32)	down
2	9604353	9604690	IP_M090_vs_In_M090_peak_1960	ENSOARG00020017869:intron	ENSOARG00020017869:2:9586239-9676258:+:18282	ENSOARG00020017869(WHRN)	down
2	9782603	9782910	IP_M090_vs_In_M090_peak_1961	ENSOARG00020018339:intron	ENSOARG00020018274:2:9743300-9745949:-:-36807	ENSOARG00020018274(ENSOARG00020018274)	down
2	10480345	10480626	IP_M090_vs_In_M090_peak_1968	ENSOARG00020019825:intron	ENSOARG00020019771:2:10423432-10423832:-:-56653	ENSOARG00020019771(ENSOARG00020019771)	down
2	11755661	11756098	IP_M090_vs_In_M090_peak_1970	ENSOARG00020022255:intron	ENSOARG00020022255:2:11680141-11810861:+:75738	ENSOARG00020022255(SUSD1)	down
2	14459633	14459930	IP_M090_vs_In_M090_peak_1973	ENSOARG00020001692:Promoter	ENSOARG00020001692:2:14460437-14601426:+:-655	ENSOARG00020001692(EPB41L4B)	down
2	15126074	15126338	IP_M090_vs_In_M090_peak_1975	intergenic	ENSOARG00020002055:2:14858292-14859546:+:267914	ENSOARG00020002055(ACTL7B)	down
2	17878644	17878905	IP_M090_vs_In_M090_peak_1976	intergenic	ENSOARG00020002304:2:17989972-17990998:-:112223	ENSOARG00020002304(ENSOARG00020002304)	down
2	25855267	25855598	IP_M090_vs_In_M090_peak_1979	intergenic	ENSOARG00020004157:2:25866842-25868270:+:-11409	ENSOARG00020004157(GADD45G)	down
2	26468777	26469056	IP_M090_vs_In_M090_peak_1980	intergenic	ENSOARG00020004199:2:26535570-26539880:-:70963	ENSOARG00020004199(ENSOARG00020004199)	down
2	26631115	26631451	IP_M090_vs_In_M090_peak_1981	intergenic	ENSOARG00020004199:2:26535570-26539880:-:-91403	ENSOARG00020004199(ENSOARG00020004199)	down
2	35134850	35135227	IP_M090_vs_In_M090_peak_1988	intergenic	ENSOARG00020002752:2:35161658-35218995:+:-26619	ENSOARG00020002752(TUT7)	down
2	38903938	38904262	IP_M090_vs_In_M090_peak_1991	intergenic	ENSOARG00020004798:2:38900991-38903139:+:3109	ENSOARG00020004798(SIGMAR1)	down
2	39038659	39039078	IP_M090_vs_In_M090_peak_1993	ENSOARG00020006762:exon	ENSOARG00020006722:2:39011686-39011917:+:27182	ENSOARG00020006722(ENHO)	down
2	39156037	39156325	IP_M090_vs_In_M090_peak_1995	intergenic	ENSOARG00020007739:2:39162285-39164430:+:-6104	ENSOARG00020007739(MYORG)	down
2	44410099	44410589	IP_M090_vs_In_M090_peak_1998	ENSOARG00020019551:intron	ENSOARG00020019551:2:44400120-44444158:-:33814	ENSOARG00020019551(SLC25A37)	down
2	44914101	44914402	IP_M090_vs_In_M090_peak_2000	ENSOARG00020019900:intron	ENSOARG00020019900:2:44905576-45126093:+:8675	ENSOARG00020019900(PEBP4)	down
2	45247561	45247819	IP_M090_vs_In_M090_peak_2003	intergenic	ENSOARG00020020420:2:45238553-45244083:-:-3607	ENSOARG00020020420(ENSOARG00020020420)	down
2	45749427	45749721	IP_M090_vs_In_M090_peak_2008	ENSOARG00020022707:exon	ENSOARG00020022611:2:45727220-45741798:-:-7776	ENSOARG00020022611(FAM160B2)	down
2	47997916	47998238	IP_M090_vs_In_M090_peak_2012	intergenic	ENSOARG00020000131:2:47965647-47976395:+:32430	ENSOARG00020000131(LZTS1)	down
2	52225395	52225662	IP_M090_vs_In_M090_peak_2018	ENSOARG00020001525:intron	ENSOARG00020001525:2:52189219-52232054:+:36309	ENSOARG00020001525(TBC1D2)	down
2	52442971	52443331	IP_M090_vs_In_M090_peak_2020	ENSOARG00020001663:Promoter	ENSOARG00020001663:2:52444781-52455671:+:-1630	ENSOARG00020001663(TRMO)	down
2	52709020	52709363	IP_M090_vs_In_M090_peak_2022	ENSOARG00020001739:intron	ENSOARG00020001739:2:52694092-52719880:+:15099	ENSOARG00020001739(TSTD2)	down
2	54033579	54033933	IP_M090_vs_In_M090_peak_2024	intergenic	ENSOARG00020002285:2:54018554-54027417:-:-6339	ENSOARG00020002285(GRHPR)	down
2	55098044	55098405	IP_M090_vs_In_M090_peak_2025	ENSOARG00020004382:Promoter	ENSOARG00020004382:2:55095211-55096978:-:-1246	ENSOARG00020004382(CCIN)	down
2	55313085	55313354	IP_M090_vs_In_M090_peak_2026	intergenic	ENSOARG00020004749:2:55327115-55327360:-:14140	ENSOARG00020004749(ENSOARG00020004749)	down
2	55591859	55592310	IP_M090_vs_In_M090_peak_2027	ENSOARG00020005763:exon;ENSOARG00020005763:five_prime_UTR	ENSOARG00020005763:2:55592063-55595311:+:21	ENSOARG00020005763(ARHGEF39)	down
2	55606435	55606700	IP_M090_vs_In_M090_peak_2028	intergenic	ENSOARG00020005841:2:55604125-55605355:+:2442	ENSOARG00020005841(SIT1)	down
2	60252156	60252414	IP_M090_vs_In_M090_peak_2030	intergenic	ENSOARG00020002116:2:60643413-60817983:-:565698	ENSOARG00020002116(TLE4)	down
2	61272874	61273143	IP_M090_vs_In_M090_peak_2031	intergenic	ENSOARG00020002116:2:60643413-60817983:-:-455025	ENSOARG00020002116(TLE4)	down
2	68199029	68199321	IP_M090_vs_In_M090_peak_2033	intergenic	ENSOARG00020014246:2:68106755-68163247:+:92420	ENSOARG00020014246(ALDH1A1)	down
2	68340118	68340392	IP_M090_vs_In_M090_peak_2034	ENSOARG00020014540:intron	ENSOARG00020014540:2:68216666-68350010:-:9755	ENSOARG00020014540(TMC1)	down
2	68675551	68675896	IP_M090_vs_In_M090_peak_2035	intergenic	ENSOARG00020014779:2:68601176-68610221:+:74547	ENSOARG00020014779(ZFAND5)	down
2	68987668	68987988	IP_M090_vs_In_M090_peak_2037	intergenic	ENSOARG00020015251:2:69027624-69088792:-:100964	ENSOARG00020015251(ENSOARG00020015251)	down
2	71162677	71162985	IP_M090_vs_In_M090_peak_2039	ENSOARG00020016354:intron	ENSOARG00020018792:2:71284568-71308537:+:-121737	ENSOARG00020018792(KLF9)	down
2	73337801	73338124	IP_M090_vs_In_M090_peak_2041	intergenic	ENSOARG00020022146:2:73391085-73394442:+:-53122	ENSOARG00020022146(TMEM252)	down
2	75098032	75098296	IP_M090_vs_In_M090_peak_2044	intergenic	ENSOARG00020024243:2:75549524-75712198:+:-451360	ENSOARG00020024243(SMARCA2)	down
2	75182047	75182411	IP_M090_vs_In_M090_peak_2045	ENSOARG00020024221:exon	ENSOARG00020024243:2:75549524-75712198:+:-367295	ENSOARG00020024243(SMARCA2)	down
2	78535525	78535836	IP_M090_vs_In_M090_peak_2046	intergenic	ENSOARG00020007523:2:78496655-78515191:-:-20489	ENSOARG00020007523(AK3)	down
2	80196561	80196882	IP_M090_vs_In_M090_peak_2047	intergenic	ENSOARG00020009656:2:80078319-80162570:-:-34151	ENSOARG00020009656(GLDC)	down
2	87950593	87950879	IP_M090_vs_In_M090_peak_2048	intergenic	ENSOARG00020012805:2:87783865-87785278:-:-165458	ENSOARG00020012805(ENSOARG00020012805)	down
2	94083601	94083957	IP_M090_vs_In_M090_peak_2052	intergenic	ENSOARG00020020780:2:94142762-94733446:+:-58983	ENSOARG00020020780(ADAMTSL1)	down
2	95098526	95098841	IP_M090_vs_In_M090_peak_2053	intergenic	ENSOARG00020022302:2:95063074-95092550:+:35609	ENSOARG00020022302(ACER2)	down
2	96648521	96648799	IP_M090_vs_In_M090_peak_2056	intergenic	ENSOARG00020022827:2:96650550-96651111:-:2451	ENSOARG00020022827(ENSOARG00020022827)	down
2	101305885	101306229	IP_M090_vs_In_M090_peak_2057	intergenic	ENSOARG00020007925:2:101732374-101733013:-:426956	ENSOARG00020007925(TUSC1)	down
2	109926018	109926308	IP_M090_vs_In_M090_peak_2060	intergenic	ENSOARG00020009670:2:109908936-109923953:-:-2210	ENSOARG00020009670(NDUFB6)	down
2	110696974	110697252	IP_M090_vs_In_M090_peak_2062	ENSOARG00020010811:intron	ENSOARG00020010811:2:110691549-110819283:+:5564	ENSOARG00020010811(ELP3)	down
2	111294825	111295085	IP_M090_vs_In_M090_peak_2065	intergenic	ENSOARG00020006102:2:111345321-111438291:+:-50366	ENSOARG00020006102(EXTL3)	down
2	111461058	111461366	IP_M090_vs_In_M090_peak_2066	ENSOARG00020006140:intron	ENSOARG00020006102:2:111345321-111438291:+:115891	ENSOARG00020006102(EXTL3)	down
2	112137135	112137503	IP_M090_vs_In_M090_peak_2067	intergenic	ENSOARG00020006646:2:111839168-112087458:-:-49861	ENSOARG00020006646(KIF13B)	down
2	112140470	112140814	IP_M090_vs_In_M090_peak_2068	intergenic	ENSOARG00020006646:2:111839168-112087458:-:-53184	ENSOARG00020006646(KIF13B)	down
2	112718372	112718742	IP_M090_vs_In_M090_peak_2069	ENSOARG00020007105:intron	ENSOARG00020007386:2:112727161-112734494:-:15937	ENSOARG00020007386(ENSOARG00020007386)	down
2	115928541	115928830	IP_M090_vs_In_M090_peak_2074	ENSOARG00020009661:intron	ENSOARG00020010317:2:115912339-115914376:+:16346	ENSOARG00020010317(ENSOARG00020010317)	down
2	115995360	115995662	IP_M090_vs_In_M090_peak_2075	ENSOARG00020009661:intron	ENSOARG00020009661:2:115897058-116074017:-:78506	ENSOARG00020009661(GALNT7)	down
2	119533778	119534067	IP_M090_vs_In_M090_peak_2076	intergenic	ENSOARG00020010615:2:120274294-120274630:+:-740371	ENSOARG00020010615(ENSOARG00020010615)	down
2	127101470	127101800	IP_M090_vs_In_M090_peak_2080	intergenic	ENSOARG00020022426:2:127121121-127192966:+:-19486	ENSOARG00020022426(SAP130)	down
2	131387459	131387808	IP_M090_vs_In_M090_peak_2086	intergenic	ENSOARG00020013738:2:130673398-131000601:-:-387032	ENSOARG00020013738(GULP1)	down
2	140832832	140833091	IP_M090_vs_In_M090_peak_2088	intergenic	ENSOARG00020019707:2:140864359-141227025:+:-31397	ENSOARG00020019707(ZNF385B)	down
2	141749374	141749643	IP_M090_vs_In_M090_peak_2089	ENSOARG00020020155:intron	ENSOARG00020020356:2:141864055-141925310:+:-114546	ENSOARG00020020356(ENSOARG00020020356)	down
2	144065274	144065558	IP_M090_vs_In_M090_peak_2091	intergenic	ENSOARG00020000188:2:144391378-144467834:-:402418	ENSOARG00020000188(MTX2)	down
2	144081618	144082079	IP_M090_vs_In_M090_peak_2092	intergenic	ENSOARG00020000188:2:144391378-144467834:-:385985	ENSOARG00020000188(MTX2)	down
2	147472056	147472421	IP_M090_vs_In_M090_peak_2096	ENSOARG00020001796:intron	ENSOARG00020001796:2:147388232-147572299:-:100060	ENSOARG00020001796(MAP3K20)	down
2	148589248	148589542	IP_M090_vs_In_M090_peak_2097	ENSOARG00020002518:Promoter	ENSOARG00020002518:2:148590889-148592035:+:-1494	ENSOARG00020002518(DLX2)	down
2	149179194	149179614	IP_M090_vs_In_M090_peak_2098	intergenic	ENSOARG00020002807:2:149141242-149166214:-:-13190	ENSOARG00020002807(DCAF17)	down
2	149721972	149722271	IP_M090_vs_In_M090_peak_2099	intergenic	ENSOARG00020003212:2:149728224-149788994:-:66872	ENSOARG00020003212(GORASP2)	down
2	150849265	150849555	IP_M090_vs_In_M090_peak_2101	ENSOARG00020004372:intron	ENSOARG00020004372:2:150843313-150852354:+:6097	ENSOARG00020004372(METTL5)	down
2	156935231	156935521	IP_M090_vs_In_M090_peak_2103	ENSOARG00020009351:exon	ENSOARG00020009236:2:156600616-156725422:+:334760	ENSOARG00020009236(GRB14)	down
2	158390985	158391310	IP_M090_vs_In_M090_peak_2104	intergenic	ENSOARG00020009443:2:158691580-159310642:+:-300432	ENSOARG00020009443(KCNH7)	down
2	161353139	161353482	IP_M090_vs_In_M090_peak_2105	intergenic	ENSOARG00020016177:2:161366902-161367457:+:-13591	ENSOARG00020016177(ENSOARG00020016177)	down
2	162803883	162804144	IP_M090_vs_In_M090_peak_2106	intergenic	ENSOARG00020020413:2:162720167-162743203:-:-60810	ENSOARG00020020413(DAPL1)	down
2	171267444	171267758	IP_M090_vs_In_M090_peak_2108	intergenic	ENSOARG00020024756:2:171276931-171294034:+:-9330	ENSOARG00020024756(MMADHC)	down
2	171959904	171960331	IP_M090_vs_In_M090_peak_2109	ENSOARG00020024809:intron	ENSOARG00020024784:2:171691161-171815204:-:-144913	ENSOARG00020024784(LYPD6B)	down
2	171988321	171988608	IP_M090_vs_In_M090_peak_2110	ENSOARG00020024809:intron	ENSOARG00020024809:2:171952086-172112336:-:123871	ENSOARG00020024809(KIF5C)	down
2	178748074	178748348	IP_M090_vs_In_M090_peak_2111	intergenic	ENSOARG00020005939:2:178619944-178739506:-:-8705	ENSOARG00020005939(KYNU)	down
2	178851881	178852154	IP_M090_vs_In_M090_peak_2112	intergenic	ENSOARG00020005939:2:178619944-178739506:-:-112511	ENSOARG00020005939(KYNU)	down
2	190866838	190867147	IP_M090_vs_In_M090_peak_2115	ENSOARG00020019803:intron	ENSOARG00020019827:2:190881716-190882193:-:15200	ENSOARG00020019827(ENSOARG00020019827)	down
2	191708415	191708735	IP_M090_vs_In_M090_peak_2116	intergenic	ENSOARG00020020404:2:191626793-191678960:+:81782	ENSOARG00020020404(ACTR3)	down
2	197573233	197573768	IP_M090_vs_In_M090_peak_2117	intergenic	ENSOARG00020022915:2:197560565-197565182:-:-8318	ENSOARG00020022915(EN1)	down
2	198448333	198448703	IP_M090_vs_In_M090_peak_2119	intergenic	ENSOARG00020023343:2:198428899-198429835:+:19619	ENSOARG00020023343(TMEM177)	down
2	199071930	199072243	IP_M090_vs_In_M090_peak_2120	intergenic	ENSOARG00020023725:2:199074665-199078371:+:-2578	ENSOARG00020023725(INHBB)	down
2	200235489	200235866	IP_M090_vs_In_M090_peak_2122	ENSOARG00020023927:intron	ENSOARG00020023927:2:200059667-200293243:-:57565	ENSOARG00020023927(CLASP1)	down
2	206964255	206964547	IP_M090_vs_In_M090_peak_2123	intergenic	ENSOARG00020007703:2:207103729-207112108:+:-139328	ENSOARG00020007703(ENSOARG00020007703)	down
2	218556605	218556963	IP_M090_vs_In_M090_peak_2124	ENSOARG00020023194:intron	ENSOARG00020023283:2:218581504-218608495:-:51711	ENSOARG00020023283(SUMO1)	down
2	224464206	224464495	IP_M090_vs_In_M090_peak_2126	ENSOARG00020016933:Promoter	ENSOARG00020016933:2:224444041-224464051:-:-299	ENSOARG00020016933(IDH1)	down
2	234639213	234639508	IP_M090_vs_In_M090_peak_2130	intergenic	ENSOARG00020025486:2:234733043-234939800:-:300439	ENSOARG00020025486(TNS1)	down
2	234725188	234725509	IP_M090_vs_In_M090_peak_2133	intergenic	ENSOARG00020025486:2:234733043-234939800:-:214451	ENSOARG00020025486(TNS1)	down
2	234828508	234828787	IP_M090_vs_In_M090_peak_2134	ENSOARG00020025486:intron	ENSOARG00020025486:2:234733043-234939800:-:111152	ENSOARG00020025486(TNS1)	down
2	234975546	234975836	IP_M090_vs_In_M090_peak_2135	ENSOARG00020025590:Promoter	ENSOARG00020025590:2:234977427-234997046:+:-1736	ENSOARG00020025590(RUFY4)	down
2	235160135	235160465	IP_M090_vs_In_M090_peak_2136	ENSOARG00020006707:intron	ENSOARG00020006961:2:235127563-235144219:-:-16081	ENSOARG00020006961(TMBIM1)	down
2	236055658	236056032	IP_M090_vs_In_M090_peak_2141	ENSOARG00020013154:exon;ENSOARG00020013608:Promoter	ENSOARG00020013154:2:236050834-236069859:-:14014	ENSOARG00020013154(PTPRN)	down
2	236169008	236169353	IP_M090_vs_In_M090_peak_2144	intergenic	ENSOARG00020014178:2:236172955-236231246:+:-3774	ENSOARG00020014178(SPEG)	down
2	236296958	236297289	IP_M090_vs_In_M090_peak_2146	ENSOARG00020015221:intron	ENSOARG00020016204:2:236308612-236311576:+:-11488	ENSOARG00020016204(INHA)	down
2	244455205	244455500	IP_M090_vs_In_M090_peak_2149	ENSOARG00020021411:intron;ENSOARG00020021389:intron	ENSOARG00020021389:2:244297885-244484375:-:29022	ENSOARG00020021389(IRS1)	down
2	244707745	244708012	IP_M090_vs_In_M090_peak_2150	ENSOARG00020021472:intron	ENSOARG00020021472:2:244626027-244782348:+:81851	ENSOARG00020021472(COL4A3)	down
2	246933780	246934050	IP_M090_vs_In_M090_peak_2152	intergenic	ENSOARG00020007795:2:246603937-246931533:-:-2382	ENSOARG00020007795(PID1)	down
2	247248075	247248338	IP_M090_vs_In_M090_peak_2153	ENSOARG00020007818:intron	ENSOARG00020007818:2:247015957-247394024:-:145817	ENSOARG00020007818(DNER)	down
2	247674567	247674842	IP_M090_vs_In_M090_peak_2154	ENSOARG00020008902:intron	ENSOARG00020009028:2:247698032-247720396:-:45691	ENSOARG00020009028(SLC16A14)	down
2	249043744	249044087	IP_M090_vs_In_M090_peak_2159	intergenic	ENSOARG00020011440:2:249038352-249042911:+:5563	ENSOARG00020011440(ENSOARG00020011440)	down
2	249144786	249145045	IP_M090_vs_In_M090_peak_2161	intergenic	ENSOARG00020011620:2:249112869-249136582:+:32046	ENSOARG00020011620(COPS7B)	down
2	249944791	249945202	IP_M090_vs_In_M090_peak_2163	ENSOARG00020017994:intron	ENSOARG00020017994:2:249937640-249985179:+:7356	ENSOARG00020017994(PHC2)	down
2	250164653	250164951	IP_M090_vs_In_M090_peak_2166	intergenic	ENSOARG00020018658:2:250169862-250209241:-:44439	ENSOARG00020018658(AZIN2)	down
2	250415665	250416082	IP_M090_vs_In_M090_peak_2167	intergenic	ENSOARG00020019456:2:250418193-250424130:+:-2319	ENSOARG00020019456(FNDC5)	down
2	251148847	251149106	IP_M090_vs_In_M090_peak_2170	intergenic	ENSOARG00020006704:2:251169305-251192943:+:-20328	ENSOARG00020006704(PTP4A2)	down
2	251589616	251589973	IP_M090_vs_In_M090_peak_2174	intergenic	ENSOARG00020010572:2:251558495-251570992:-:-18802	ENSOARG00020010572(ENSOARG00020010572)	down
2	251642817	251643253	IP_M090_vs_In_M090_peak_2175	intergenic	ENSOARG00020010687:2:251609446-251628399:-:-14636	ENSOARG00020010687(SERINC2)	down
2	254139096	254139398	IP_M090_vs_In_M090_peak_2182	intergenic	ENSOARG00020017834:2:254154404-254193359:-:54112	ENSOARG00020017834(OPRD1)	down
2	254222712	254223123	IP_M090_vs_In_M090_peak_2183	intergenic	ENSOARG00020017834:2:254154404-254193359:-:-29558	ENSOARG00020017834(OPRD1)	down
2	255381834	255382104	IP_M090_vs_In_M090_peak_2191	ENSOARG00020021160:intron	ENSOARG00020021228:2:255401540-255402533:-:20564	ENSOARG00020021228(GPR3)	down
2	255395083	255395373	IP_M090_vs_In_M090_peak_2192	intergenic	ENSOARG00020021228:2:255401540-255402533:-:7305	ENSOARG00020021228(GPR3)	down
2	255400642	255400933	IP_M090_vs_In_M090_peak_2193	intergenic	ENSOARG00020021228:2:255401540-255402533:-:1745	ENSOARG00020021228(GPR3)	down
2	255437545	255437807	IP_M090_vs_In_M090_peak_2194	ENSOARG00020021395:intron	ENSOARG00020021395:2:255427154-255440554:+:10522	ENSOARG00020021395(MAP3K6)	down
2	255610604	255611023	IP_M090_vs_In_M090_peak_2196	ENSOARG00020022275:Promoter	ENSOARG00020022275:2:255611705-255661952:+:-891	ENSOARG00020022275(SLC9A1)	down
2	255901616	255901910	IP_M090_vs_In_M090_peak_2199	intergenic	ENSOARG00020022509:2:255871467-255896176:-:-5587	ENSOARG00020022509(ZDHHC18)	down
2	255921458	255921783	IP_M090_vs_In_M090_peak_2200	ENSOARG00020022591:intron	ENSOARG00020022591:2:255913832-255922819:-:1198	ENSOARG00020022591(PIGV)	down
2	256069101	256069359	IP_M090_vs_In_M090_peak_2201	intergenic	ENSOARG00020022904:2:256095422-256132272:-:63042	ENSOARG00020022904(RPS6KA1)	down
2	256481253	256481686	IP_M090_vs_In_M090_peak_2204	intergenic	ENSOARG00020007900:2:256466775-256467588:-:-13881	ENSOARG00020007900(FAM110D)	down
2	257667895	257668175	IP_M090_vs_In_M090_peak_2209	ENSOARG00020009910:intron	ENSOARG00020009910:2:257655185-257733464:-:65429	ENSOARG00020009910(CLIC4)	down
2	258252198	258252567	IP_M090_vs_In_M090_peak_2212	intergenic	ENSOARG00020011823:2:258261081-258281562:+:-8698	ENSOARG00020011823(IFNLR1)	down
2	258843091	258843428	IP_M090_vs_In_M090_peak_2216	intergenic	ENSOARG00020013979:2:258854917-258874171:+:-11657	ENSOARG00020013979(E2F2)	down
2	259197425	259197842	IP_M090_vs_In_M090_peak_2217	intergenic	ENSOARG00020015143:2:259199955-259200198:+:-2321	ENSOARG00020015143(ENSOARG00020015143)	down
2	259387232	259387569	IP_M090_vs_In_M090_peak_2218	intergenic	ENSOARG00020016054:2:259396843-259411009:+:-9442	ENSOARG00020016054(LACTBL1)	down
2	260233672	260234016	IP_M090_vs_In_M090_peak_2221	ENSOARG00020017488:intron	ENSOARG00020017488:2:260217119-260243314:+:16725	ENSOARG00020017488(WNT4)	down
2	260254700	260254986	IP_M090_vs_In_M090_peak_2222	intergenic	ENSOARG00020017488:2:260217119-260243314:+:37724	ENSOARG00020017488(WNT4)	down
2	260699191	260699533	IP_M090_vs_In_M090_peak_2224	intergenic	ENSOARG00020020068:2:260646639-260698172:+:52723	ENSOARG00020020068(RAP1GAP)	down
2	260833026	260833454	IP_M090_vs_In_M090_peak_2225	intergenic	ENSOARG00020021243:2:260855197-260974523:+:-21957	ENSOARG00020021243(ECE1)	down
2	260992846	260993123	IP_M090_vs_In_M090_peak_2226	intergenic	ENSOARG00020021895:2:261009835-261391031:+:-16850	ENSOARG00020021895(EIF4G3)	down
2	261675178	261675591	IP_M090_vs_In_M090_peak_2229	intergenic	ENSOARG00020023697:2:261683851-261685689:+:-8466	ENSOARG00020023697(CAMK2N1)	down
2	261981719	261982027	IP_M090_vs_In_M090_peak_2230	intergenic	ENSOARG00020006535:2:262006172-262007018:-:25145	ENSOARG00020006535(UBXN10)	down
2	262350724	262351070	IP_M090_vs_In_M090_peak_2231	ENSOARG00020007011:Promoter	ENSOARG00020007011:2:262320290-262350631:-:-266	ENSOARG00020007011(OTUD3)	down
2	262361097	262361430	IP_M090_vs_In_M090_peak_2232	intergenic	ENSOARG00020007011:2:262320290-262350631:-:-10632	ENSOARG00020007011(OTUD3)	down
2	262507046	262507520	IP_M090_vs_In_M090_peak_2233	ENSOARG00020007110:intron	ENSOARG00020007204:2:262541170-262553532:-:46249	ENSOARG00020007204(HTR6)	down
2	262518551	262518846	IP_M090_vs_In_M090_peak_2234	ENSOARG00020007110:intron	ENSOARG00020007204:2:262541170-262553532:-:34833	ENSOARG00020007204(HTR6)	down
2	262566606	262566951	IP_M090_vs_In_M090_peak_2235	ENSOARG00020007241:intron	ENSOARG00020007204:2:262541170-262553532:-:-13246	ENSOARG00020007204(HTR6)	down
2	263254858	263255197	IP_M090_vs_In_M090_peak_2237	intergenic	ENSOARG00020009561:2:263259188-263480780:+:-4160	ENSOARG00020009561(ALDH4A1)	down
2	265043243	265043613	IP_M090_vs_In_M090_peak_2244	ENSOARG00020013805:intron	ENSOARG00020013805:2:265033471-265065199:+:9957	ENSOARG00020013805(ENSOARG00020013805)	down
2	265521758	265522108	IP_M090_vs_In_M090_peak_2246	intergenic	ENSOARG00020016139:2:265529246-265552255:+:-7313	ENSOARG00020016139(FAM131C)	down
2	265550384	265550684	IP_M090_vs_In_M090_peak_2248	ENSOARG00020016139:exon	ENSOARG00020016244:2:265553262-265565761:-:15227	ENSOARG00020016244(ENSOARG00020016244)	down
3	393883	394150	IP_M045_vs_In_M045_peak_2747	ENSOARG00020019868:intron	ENSOARG00020019868:3:393657-414061:+:359	ENSOARG00020019868(DPH7)	up
3	909093	909470	IP_M045_vs_In_M045_peak_2751	intergenic	ENSOARG00020000226:3:910692-912800:-:3518	ENSOARG00020000226(ENSOARG00020000226)	up
3	962144	962422	IP_M045_vs_In_M045_peak_2752	intergenic	ENSOARG00020000375:3:958850-961680:+:3433	ENSOARG00020000375(FBXW5)	up
3	991929	992207	IP_M045_vs_In_M045_peak_2754	ENSOARG00020000401:Promoter	ENSOARG00020000401:3:992283-1384555:+:-215	ENSOARG00020000401(EDF1)	up
3	1132811	1133206	IP_M045_vs_In_M045_peak_2756	ENSOARG00020000739:Promoter;ENSOARG00020000401:intron	ENSOARG00020000739:3:1134825-1139605:+:-1816	ENSOARG00020000739(ENSOARG00020000739)	up
3	2845414	2845757	IP_M045_vs_In_M045_peak_2768	ENSOARG00020002471:Promoter;ENSOARG00020002468:Promoter	ENSOARG00020002483:3:2850619-2858171:-:12585	ENSOARG00020002483(DIPK1B)	up
3	2869983	2870379	IP_M045_vs_In_M045_peak_2769	intergenic	ENSOARG00020002513:3:2876422-2889001:+:-6241	ENSOARG00020002513(ENSOARG00020002513)	up
3	2895847	2896101	IP_M045_vs_In_M045_peak_2771	ENSOARG00020002558:intron	ENSOARG00020002558:3:2890211-2898816:-:2842	ENSOARG00020002558(EGFL7)	up
3	4102131	4102365	IP_M045_vs_In_M045_peak_2782	intergenic	ENSOARG00020016632:3:4089976-4094095:-:-8153	ENSOARG00020016632(GFI1B)	up
3	5235940	5236233	IP_M045_vs_In_M045_peak_2786	ENSOARG00020000271:Promoter	ENSOARG00020000271:3:5236521-5371324:+:-434	ENSOARG00020000271(RAPGEF1)	up
3	7051370	7051704	IP_M045_vs_In_M045_peak_2794	intergenic	ENSOARG00020002124:3:7041479-7048540:+:10058	ENSOARG00020002124(ENSOARG00020002124)	up
3	8696059	8696351	IP_M045_vs_In_M045_peak_2801	ENSOARG00020016053:Promoter	ENSOARG00020016053:3:8691264-8695303:-:-902	ENSOARG00020016053(CDK9)	up
3	8867667	8867905	IP_M045_vs_In_M045_peak_2804	intergenic	ENSOARG00020018057:3:8882942-8935784:+:-15156	ENSOARG00020018057(NIBAN2)	up
3	9600747	9601018	IP_M045_vs_In_M045_peak_2807	intergenic	ENSOARG00020006288:3:9549849-9551851:-:-49031	ENSOARG00020006288(ZBTB43)	up
3	9871688	9871957	IP_M045_vs_In_M045_peak_2808	ENSOARG00020006420:intron	ENSOARG00020006318:3:9682752-9765600:-:-106222	ENSOARG00020006318(LMX1B)	up
3	9873670	9873915	IP_M045_vs_In_M045_peak_2809	ENSOARG00020006420:intron	ENSOARG00020006318:3:9682752-9765600:-:-108192	ENSOARG00020006318(LMX1B)	up
3	19942223	19942472	IP_M045_vs_In_M045_peak_2824	intergenic	ENSOARG00020009035:3:19912066-19927865:-:-14482	ENSOARG00020009035(CYS1)	up
3	20218249	20218571	IP_M045_vs_In_M045_peak_2825	ENSOARG00020009151:intron	ENSOARG00020009225:3:20245323-20249696:-:31286	ENSOARG00020009225(ODC1)	up
3	21082237	21082527	IP_M045_vs_In_M045_peak_2828	intergenic	ENSOARG00020011096:3:21056661-21073615:-:-8767	ENSOARG00020011096(E2F6)	up
3	26015751	26015985	IP_M045_vs_In_M045_peak_2830	ENSOARG00020016491:intron	ENSOARG00020016491:3:25960124-26034038:-:18170	ENSOARG00020016491(FAM49A)	up
3	26164872	26165126	IP_M045_vs_In_M045_peak_2831	intergenic	ENSOARG00020016491:3:25960124-26034038:-:-130961	ENSOARG00020016491(FAM49A)	up
3	32665244	32665568	IP_M045_vs_In_M045_peak_2837	intergenic	ENSOARG00020019264:3:32793200-33030674:+:-127794	ENSOARG00020019264(KLHL29)	up
3	32959862	32960124	IP_M045_vs_In_M045_peak_2838	ENSOARG00020019264:intron	ENSOARG00020019264:3:32793200-33030674:+:166793	ENSOARG00020019264(KLHL29)	up
3	33854928	33855294	IP_M045_vs_In_M045_peak_2840	ENSOARG00020021236:intron	ENSOARG00020021166:3:33834573-33848627:+:20538	ENSOARG00020021166(CENPO)	up
3	34436738	34437137	IP_M045_vs_In_M045_peak_2841	ENSOARG00020022321:intron	ENSOARG00020022321:3:34325855-34538156:-:101218	ENSOARG00020022321(ENSOARG00020022321)	up
3	35703091	35703459	IP_M045_vs_In_M045_peak_2844	ENSOARG00020001333:Promoter	ENSOARG00020001333:3:35703627-35716194:+:-352	ENSOARG00020001333(KHK)	up
3	35762893	35763191	IP_M045_vs_In_M045_peak_2845	intergenic	ENSOARG00020001414:3:35766760-35769920:+:-3718	ENSOARG00020001414(TCF23)	up
3	39209438	39209731	IP_M045_vs_In_M045_peak_2851	intergenic	ENSOARG00020005452:3:39220971-39275721:-:66136	ENSOARG00020005452(CAPN13)	up
3	40121807	40122055	IP_M045_vs_In_M045_peak_2853	intergenic	ENSOARG00020005966:3:40098924-40119611:-:-2320	ENSOARG00020005966(MXD1)	up
3	53354324	53354586	IP_M045_vs_In_M045_peak_2861	intergenic	ENSOARG00020002369:3:53546188-53547363:-:192908	ENSOARG00020002369(ENSOARG00020002369)	up
3	55975208	55975466	IP_M045_vs_In_M045_peak_2862	ENSOARG00020002547:exon	ENSOARG00020002555:3:57287606-57288521:-:1313184	ENSOARG00020002555(ENSOARG00020002555)	up
3	60381965	60382239	IP_M045_vs_In_M045_peak_2863	intergenic	ENSOARG00020002647:3:60393336-60677587:+:-11234	ENSOARG00020002647(DNAH6)	up
3	60385372	60385662	IP_M045_vs_In_M045_peak_2864	intergenic	ENSOARG00020002647:3:60393336-60677587:+:-7819	ENSOARG00020002647(DNAH6)	up
3	62018975	62019215	IP_M045_vs_In_M045_peak_2870	ENSOARG00020003653:intron	ENSOARG00020003653:3:61956797-62041295:-:22200	ENSOARG00020003653(POLR1A)	up
3	62901916	62902181	IP_M045_vs_In_M045_peak_2872	intergenic	ENSOARG00020000914:3:62882545-62899561:+:19503	ENSOARG00020000914(THNSL2)	up
3	63245382	63245692	IP_M045_vs_In_M045_peak_2873	intergenic	ENSOARG00020000945:3:63250780-63251302:-:5765	ENSOARG00020000945(ENSOARG00020000945)	up
3	63790465	63790843	IP_M045_vs_In_M045_peak_2874	intergenic	ENSOARG00020001505:3:63856781-63863047:-:72393	ENSOARG00020001505(IL1RN)	up
3	63848905	63849153	IP_M045_vs_In_M045_peak_2875	intergenic	ENSOARG00020001505:3:63856781-63863047:-:14018	ENSOARG00020001505(IL1RN)	up
3	65290400	65290712	IP_M045_vs_In_M045_peak_2877	intergenic	ENSOARG00020001885:3:65304135-65305233:-:14677	ENSOARG00020001885(ENSOARG00020001885)	up
3	66471802	66472038	IP_M045_vs_In_M045_peak_2878	ENSOARG00020002598:Promoter	ENSOARG00020002474:3:66322517-66353133:+:149403	ENSOARG00020002474(CCDC138)	up
3	74797774	74798046	IP_M045_vs_In_M045_peak_2881	intergenic	ENSOARG00020001082:3:74598026-74781687:-:-16223	ENSOARG00020001082(ENSOARG00020001082)	up
3	82692025	82692313	IP_M045_vs_In_M045_peak_2887	intergenic	ENSOARG00020005170:3:82524124-82637302:-:-54867	ENSOARG00020005170(TTC7A)	up
3	82701793	82702097	IP_M045_vs_In_M045_peak_2888	intergenic	ENSOARG00020005170:3:82524124-82637302:-:-64643	ENSOARG00020005170(TTC7A)	up
3	83536238	83536509	IP_M045_vs_In_M045_peak_2889	ENSOARG00020005680:intron	ENSOARG00020005535:3:83230336-83322541:-:-213832	ENSOARG00020005535(EPAS1)	up
3	83971013	83971320	IP_M045_vs_In_M045_peak_2890	intergenic	ENSOARG00020005680:3:83420725-83961777:-:-9389	ENSOARG00020005680(PRKCE)	up
3	84641880	84642132	IP_M045_vs_In_M045_peak_2891	intergenic	ENSOARG00020005903:3:84651776-84654575:-:12569	ENSOARG00020005903(SIX3)	up
3	86375681	86375927	IP_M045_vs_In_M045_peak_2893	intergenic	ENSOARG00020007883:3:86294282-86296552:+:81522	ENSOARG00020007883(ZFP36L2)	up
3	86540904	86541378	IP_M045_vs_In_M045_peak_2895	intergenic	ENSOARG00020007901:3:86675600-86690312:+:-134459	ENSOARG00020007901(HAAO)	up
3	89841116	89841378	IP_M045_vs_In_M045_peak_2897	intergenic	ENSOARG00020010784:3:89967759-90025097:-:183850	ENSOARG00020010784(TMEM178A)	up
3	91712508	91712779	IP_M045_vs_In_M045_peak_2898	intergenic	ENSOARG00020000622:3:91632293-91685161:-:-27482	ENSOARG00020000622(RMDN2)	up
3	92089997	92090256	IP_M045_vs_In_M045_peak_2899	intergenic	ENSOARG00020000653:3:91956651-91957416:+:133475	ENSOARG00020000653(CDC42EP3)	up
3	95581290	95581533	IP_M045_vs_In_M045_peak_2901	intergenic	ENSOARG00020001591:3:96191553-96191913:-:610501	ENSOARG00020001591(ENSOARG00020001591)	up
3	96682198	96682504	IP_M045_vs_In_M045_peak_2902	intergenic	ENSOARG00020001602:3:96666232-96681861:+:16119	ENSOARG00020001602(FAM98A)	up
3	98645514	98645983	IP_M045_vs_In_M045_peak_2904	ENSOARG00020005043:Promoter	ENSOARG00020005043:3:98642050-98645652:-:-96	ENSOARG00020005043(ENSOARG00020005043)	up
3	99359468	99359796	IP_M045_vs_In_M045_peak_2905	ENSOARG00020005704:Promoter	ENSOARG00020005704:3:99354134-99359527:-:-105	ENSOARG00020005704(ENSOARG00020005704)	up
3	99364971	99365308	IP_M045_vs_In_M045_peak_2906	intergenic	ENSOARG00020005704:3:99354134-99359527:-:-5612	ENSOARG00020005704(ENSOARG00020005704)	up
3	99532843	99533138	IP_M045_vs_In_M045_peak_2907	ENSOARG00020005773:intron	ENSOARG00020005747:3:99400884-99442142:-:-90848	ENSOARG00020005747(PAIP2B)	up
3	102562088	102562422	IP_M045_vs_In_M045_peak_2911	ENSOARG00020000384:Promoter	ENSOARG00020000384:3:102532310-102561957:-:-298	ENSOARG00020000384(ENSOARG00020000384)	up
3	103522984	103523247	IP_M045_vs_In_M045_peak_2913	intergenic	ENSOARG00020002342:3:103547678-103548705:+:-24562	ENSOARG00020002342(ENSOARG00020002342)	up
3	105704706	105704955	IP_M045_vs_In_M045_peak_2914	ENSOARG00020002600:intron	ENSOARG00020002556:3:105637531-105688134:-:-16696	ENSOARG00020002556(SLC9A4)	up
3	106895367	106895679	IP_M045_vs_In_M045_peak_2918	ENSOARG00020011910:intron;ENSOARG00020012320:intron	ENSOARG00020012320:3:106889874-106906277:-:10754	ENSOARG00020012320(RPL31)	up
3	107273546	107273846	IP_M045_vs_In_M045_peak_2919	intergenic	ENSOARG00020012507:3:107296806-107307663:-:33967	ENSOARG00020012507(PDCL3)	up
3	107486366	107486602	IP_M045_vs_In_M045_peak_2920	intergenic	ENSOARG00020012666:3:107419460-107427049:+:67024	ENSOARG00020012666(ENSOARG00020012666)	up
3	109932575	109932920	IP_M045_vs_In_M045_peak_2923	intergenic	ENSOARG00020016781:3:109895141-109900430:+:37606	ENSOARG00020016781(ANKRD23)	up
3	110128146	110128427	IP_M045_vs_In_M045_peak_2924	intergenic	ENSOARG00020018469:3:110129915-110142210:-:13923	ENSOARG00020018469(ARID5A)	up
3	110403503	110403785	IP_M045_vs_In_M045_peak_2927	ENSOARG00020000533:Promoter	ENSOARG00020000533:3:110405119-110418210:+:-1475	ENSOARG00020000533(ASTL)	up
3	110593236	110593489	IP_M045_vs_In_M045_peak_2930	ENSOARG00020000859:intron	ENSOARG00020000859:3:110539424-110636334:-:42971	ENSOARG00020000859(KCNIP3)	up
3	120782412	120782733	IP_M045_vs_In_M045_peak_2934	intergenic	ENSOARG00020003813:3:121062810-121449510:+:-280237	ENSOARG00020003813(NAV3)	up
3	124929083	124929408	IP_M045_vs_In_M045_peak_2935	ENSOARG00020009124:intron	ENSOARG00020009124:3:124879527-125052943:+:49718	ENSOARG00020009124(ACSS3)	up
3	127571328	127571575	IP_M045_vs_In_M045_peak_2937	intergenic	ENSOARG00020006617:3:127921255-127988375:+:-349803	ENSOARG00020006617(ENSOARG00020006617)	up
3	131215412	131215713	IP_M045_vs_In_M045_peak_2938	intergenic	ENSOARG00020007547:3:131012671-131034645:-:-180917	ENSOARG00020007547(ENSOARG00020007547)	up
3	137597983	137598229	IP_M045_vs_In_M045_peak_2942	intergenic	ENSOARG00020010084:3:137373667-137375014:+:224439	ENSOARG00020010084(ENSOARG00020010084)	up
3	139807578	139807873	IP_M045_vs_In_M045_peak_2943	intergenic	ENSOARG00020012556:3:139845501-139998461:+:-37775	ENSOARG00020012556(PLXNC1)	up
3	140196613	140196874	IP_M045_vs_In_M045_peak_2944	intergenic	ENSOARG00020013661:3:140001993-140142531:-:-54212	ENSOARG00020013661(CEP83)	up
3	140736899	140737132	IP_M045_vs_In_M045_peak_2945	ENSOARG00020014046:Promoter	ENSOARG00020014046:3:140698131-140736715:-:-300	ENSOARG00020014046(NR2C1)	up
3	141664731	141665032	IP_M045_vs_In_M045_peak_2947	intergenic	ENSOARG00020016394:3:141686566-141706885:+:-21684	ENSOARG00020016394(ITGA5)	up
3	141860665	141861090	IP_M045_vs_In_M045_peak_2950	intergenic	ENSOARG00020017837:3:141881762-141883584:+:-20884	ENSOARG00020017837(ENSOARG00020017837)	up
3	142327728	142328137	IP_M045_vs_In_M045_peak_2956	intergenic	ENSOARG00020018277:3:142352977-142366348:+:-25044	ENSOARG00020018277(CALCOCO1)	up
3	142542722	142542978	IP_M045_vs_In_M045_peak_2958	ENSOARG00020018800:Promoter	ENSOARG00020018800:3:142543547-142544368:+:-697	ENSOARG00020018800(NPFF)	up
3	142933490	142933759	IP_M045_vs_In_M045_peak_2963	intergenic	ENSOARG00020008391:3:142918111-142930441:-:-3183	ENSOARG00020008391(TNS2)	up
3	143546767	143547050	IP_M045_vs_In_M045_peak_2965	intergenic	ENSOARG00020013482:3:143554703-143562250:+:-7794	ENSOARG00020013482(KRT85)	up
3	143641334	143641628	IP_M045_vs_In_M045_peak_2966	intergenic	ENSOARG00020014226:3:143629379-143635272:+:12102	ENSOARG00020014226(ENSOARG00020014226)	up
3	144269790	144270069	IP_M045_vs_In_M045_peak_2971	intergenic	ENSOARG00020018389:3:144295000-144369689:-:99759	ENSOARG00020018389(SLC4A8)	up
3	144550270	144550545	IP_M045_vs_In_M045_peak_2972	intergenic	ENSOARG00020019639:3:144560600-144576580:+:-10192	ENSOARG00020019639(POU6F1)	up
3	145368201	145368523	IP_M045_vs_In_M045_peak_2973	ENSOARG00020021074:Promoter	ENSOARG00020021074:3:145141191-145368124:-:-238	ENSOARG00020021074(DIP2B)	up
3	146157607	146157877	IP_M045_vs_In_M045_peak_2975	ENSOARG00020023731:intron	ENSOARG00020023519:3:146133363-146145622:-:-12120	ENSOARG00020023519(SMARCD1)	up
3	146354088	146354365	IP_M045_vs_In_M045_peak_2977	intergenic	ENSOARG00020023998:3:146376339-146381085:+:-22112	ENSOARG00020023998(BCDIN3D)	up
3	147142801	147143105	IP_M045_vs_In_M045_peak_2981	intergenic	ENSOARG00020001388:3:147139398-147141906:+:3555	ENSOARG00020001388(DDN)	up
3	147251215	147251496	IP_M045_vs_In_M045_peak_2983	intergenic	ENSOARG00020001513:3:147257474-147266501:+:-6118	ENSOARG00020001513(DDX23)	up
3	148612649	148613002	IP_M045_vs_In_M045_peak_2985	ENSOARG00020002234:intron	ENSOARG00020002234:3:148582731-148625404:-:12578	ENSOARG00020002234(PFKM)	up
3	148754660	148754940	IP_M045_vs_In_M045_peak_2986	intergenic	ENSOARG00020002677:3:148755219-148759911:-:5111	ENSOARG00020002677(TMEM106C)	up
3	150957340	150957703	IP_M045_vs_In_M045_peak_2993	ENSOARG00020003803:Promoter	ENSOARG00020003803:3:150751228-150956747:-:-774	ENSOARG00020003803(ARID2)	up
3	150960657	150960987	IP_M045_vs_In_M045_peak_2994	intergenic	ENSOARG00020003803:3:150751228-150956747:-:-4075	ENSOARG00020003803(ARID2)	up
3	160909404	160909685	IP_M045_vs_In_M045_peak_2995	ENSOARG00020002771:Promoter	ENSOARG00020002771:3:160843034-160909285:-:-259	ENSOARG00020002771(ENSOARG00020002771)	up
3	162629691	162629998	IP_M045_vs_In_M045_peak_2996	ENSOARG00020005410:intron	ENSOARG00020005410:3:162626725-162643797:+:3119	ENSOARG00020005410(IL26)	up
3	164840637	164840906	IP_M045_vs_In_M045_peak_2997	ENSOARG00020006254:intron	ENSOARG00020006254:3:164805459-164861217:-:20445	ENSOARG00020006254(IRAK3)	up
3	164862675	164863061	IP_M045_vs_In_M045_peak_2998	ENSOARG00020006254:Promoter	ENSOARG00020006254:3:164805459-164861217:-:-1651	ENSOARG00020006254(IRAK3)	up
3	166171912	166172180	IP_M045_vs_In_M045_peak_2999	intergenic	ENSOARG00020007366:3:166186846-166276046:-:104000	ENSOARG00020007366(ENSOARG00020007366)	up
3	166291481	166291714	IP_M045_vs_In_M045_peak_3000	ENSOARG00020007597:Promoter	ENSOARG00020007597:3:166291654-166337447:+:-56	ENSOARG00020007597(GNS)	up
3	172563272	172563624	IP_M045_vs_In_M045_peak_3003	intergenic	ENSOARG00020019130:3:172194036-172245033:+:369412	ENSOARG00020019130(LRIG3)	up
3	173676148	173676392	IP_M045_vs_In_M045_peak_3007	ENSOARG00020000696:intron	ENSOARG00020000696:3:173672623-173678672:-:2402	ENSOARG00020000696(ENSOARG00020000696)	up
3	173712258	173712538	IP_M045_vs_In_M045_peak_3009	ENSOARG00020001125:Promoter;ENSOARG00020001004:intron	ENSOARG00020001125:3:173714372-173723584:+:-1974	ENSOARG00020001125(ENSOARG00020001125)	up
3	173811756	173812111	IP_M045_vs_In_M045_peak_3010	intergenic	ENSOARG00020001392:3:173813591-173814888:-:2954	ENSOARG00020001392(INHBE)	up
3	174074886	174075120	IP_M045_vs_In_M045_peak_3015	ENSOARG00020001685:exon	ENSOARG00020001623:3:174026663-174035425:-:-39578	ENSOARG00020001623(NXPH4)	up
3	174237373	174237648	IP_M045_vs_In_M045_peak_3017	ENSOARG00020002175:Promoter	ENSOARG00020002175:3:174239353-174241477:+:-1842	ENSOARG00020002175(ZBTB39)	up
3	174242555	174242874	IP_M045_vs_In_M045_peak_3018	intergenic	ENSOARG00020002175:3:174239353-174241477:+:3361	ENSOARG00020002175(ZBTB39)	up
3	174854882	174855136	IP_M045_vs_In_M045_peak_3019	ENSOARG00020002651:intron	ENSOARG00020002694:3:174858609-174860503:-:5494	ENSOARG00020002694(IL23A)	up
3	174924060	174924376	IP_M045_vs_In_M045_peak_3020	ENSOARG00020002883:Promoter	ENSOARG00020002883:3:174924446-174935829:+:-228	ENSOARG00020002883(ANKRD52)	up
3	178446477	178446778	IP_M045_vs_In_M045_peak_3025	ENSOARG00020010148:Promoter	ENSOARG00020009770:3:178231642-178365258:-:-81369	ENSOARG00020009770(CDK17)	up
3	178473789	178474121	IP_M045_vs_In_M045_peak_3026	ENSOARG00020010148:intron	ENSOARG00020009770:3:178231642-178365258:-:-108697	ENSOARG00020009770(CDK17)	up
3	180391002	180391253	IP_M045_vs_In_M045_peak_3027	intergenic	ENSOARG00020011279:3:180411808-180436221:+:-20680	ENSOARG00020011279(TMPO)	up
3	183231162	183231534	IP_M045_vs_In_M045_peak_3028	ENSOARG00020008561:intron	ENSOARG00020008561:3:183225968-183231965:-:617	ENSOARG00020008561(SYCP3)	up
3	184419634	184419889	IP_M045_vs_In_M045_peak_3032	ENSOARG00020010456:intron	ENSOARG00020010456:3:184374459-184459195:-:39433	ENSOARG00020010456(PAH)	up
3	191461868	191462152	IP_M045_vs_In_M045_peak_3043	intergenic	ENSOARG00020020362:3:191534371-191566130:+:-72361	ENSOARG00020020362(HMGXB4)	up
3	191848369	191848651	IP_M045_vs_In_M045_peak_3047	intergenic	ENSOARG00020020783:3:191831805-191842890:-:-5620	ENSOARG00020020783(MB)	up
3	193392257	193392566	IP_M045_vs_In_M045_peak_3052	ENSOARG00020000305:intron	ENSOARG00020000322:3:193449886-193466303:-:73891	ENSOARG00020000322(TEX33)	up
3	194072735	194072983	IP_M045_vs_In_M045_peak_3055	intergenic	ENSOARG00020000842:3:194024642-194058408:+:48217	ENSOARG00020000842(ENSOARG00020000842)	up
3	194148440	194148724	IP_M045_vs_In_M045_peak_3056	ENSOARG00020000882:Promoter	ENSOARG00020000882:3:194141886-194148336:-:-246	ENSOARG00020000882(ENSOARG00020000882)	up
3	210398351	210398635	IP_M045_vs_In_M045_peak_3058	ENSOARG00020000915:intron	ENSOARG00020000915:3:210062003-210469946:-:71453	ENSOARG00020000915(PLEKHA5)	up
3	210666357	210666603	IP_M045_vs_In_M045_peak_3059	intergenic	ENSOARG00020001614:3:210834504-210834875:+:-168024	ENSOARG00020001614(ENSOARG00020001614)	up
3	216086932	216087212	IP_M045_vs_In_M045_peak_3061	ENSOARG00020002958:Promoter	ENSOARG00020002958:3:216087706-216592847:+:-634	ENSOARG00020002958(GRIN2B)	up
3	216473259	216473518	IP_M045_vs_In_M045_peak_3062	ENSOARG00020002958:intron	ENSOARG00020002958:3:216087706-216592847:+:385682	ENSOARG00020002958(GRIN2B)	up
3	218045084	218045380	IP_M045_vs_In_M045_peak_3066	intergenic	ENSOARG00020004278:3:217993245-218015635:-:-29597	ENSOARG00020004278(BCL2L14)	up
3	222039284	222039627	IP_M045_vs_In_M045_peak_3067	intergenic	ENSOARG00020008398:3:222049681-222061483:+:-10225	ENSOARG00020008398(MFAP5)	up
3	222085026	222085298	IP_M045_vs_In_M045_peak_3068	ENSOARG00020008611:intron	ENSOARG00020008611:3:222081918-222091841:+:3244	ENSOARG00020008611(AICDA)	up
3	222256423	222256734	IP_M045_vs_In_M045_peak_3069	intergenic	ENSOARG00020008721:3:222243346-222248374:+:13232	ENSOARG00020008721(ENSOARG00020008721)	up
3	222595955	222596194	IP_M045_vs_In_M045_peak_3070	ENSOARG00020011245:intron	ENSOARG00020011245:3:222584544-222664996:-:68921	ENSOARG00020011245(SLC2A3)	up
3	222656001	222656304	IP_M045_vs_In_M045_peak_3071	ENSOARG00020011245:intron	ENSOARG00020011245:3:222584544-222664996:-:8843	ENSOARG00020011245(SLC2A3)	up
3	223362868	223363101	IP_M045_vs_In_M045_peak_3072	ENSOARG00020016176:intron	ENSOARG00020016176:3:223361883-223416811:-:53826	ENSOARG00020016176(ENSOARG00020016176)	up
3	224015847	224016114	IP_M045_vs_In_M045_peak_3073	ENSOARG00020021853:Promoter	ENSOARG00020021853:3:224000053-224014894:-:-1086	ENSOARG00020021853(PEX5)	up
3	224393701	224393987	IP_M045_vs_In_M045_peak_3080	ENSOARG00020004446:intron	ENSOARG00020004446:3:224392388-224395987:-:2143	ENSOARG00020004446(GPR162)	up
3	225902488	225902808	IP_M045_vs_In_M045_peak_3084	intergenic	ENSOARG00020009091:3:225939263-225941060:-:38412	ENSOARG00020009091(KCNA5)	up
3	226966458	226966828	IP_M045_vs_In_M045_peak_3086	intergenic	ENSOARG00020010206:3:226909026-226944049:+:57617	ENSOARG00020010206(PARP11)	up
3	227574708	227574971	IP_M045_vs_In_M045_peak_3088	intergenic	ENSOARG00020011321:3:227381820-227569313:-:-5526	ENSOARG00020011321(TSPAN9)	up
3	227594274	227594553	IP_M045_vs_In_M045_peak_3089	intergenic	ENSOARG00020011321:3:227381820-227569313:-:-25100	ENSOARG00020011321(TSPAN9)	up
3	227874551	227874801	IP_M045_vs_In_M045_peak_3091	intergenic	ENSOARG00020013045:3:227896255-227952630:+:-21579	ENSOARG00020013045(IQSEC3)	up
3	228970992	228971294	IP_M045_vs_In_M045_peak_3098	intergenic	ENSOARG00020015652:3:228952813-228964935:+:18330	ENSOARG00020015652(WNT5B)	up
3	229444587	229444828	IP_M045_vs_In_M045_peak_3100	ENSOARG00020016992:intron	ENSOARG00020016992:3:229250130-229635267:+:194577	ENSOARG00020016992(CACNA1C)	up
3	230305259	230305497	IP_M045_vs_In_M045_peak_3104	ENSOARG00020025826:intron	ENSOARG00020025826:3:230297687-230316017:+:7691	ENSOARG00020025826(GGA1)	up
3	230307682	230308129	IP_M045_vs_In_M045_peak_3105	ENSOARG00020025826:exon	ENSOARG00020025826:3:230297687-230316017:+:10218	ENSOARG00020025826(GGA1)	up
3	230480077	230480334	IP_M045_vs_In_M045_peak_3107	ENSOARG00020007464:Promoter	ENSOARG00020007100:3:230470921-230472665:+:9284	ENSOARG00020007100(GALR3)	up
3	231176707	231176971	IP_M045_vs_In_M045_peak_3113	ENSOARG00020011180:intron	ENSOARG00020011180:3:231162097-231182869:+:14742	ENSOARG00020011180(GTPBP1)	up
3	231299248	231299493	IP_M045_vs_In_M045_peak_3115	ENSOARG00020011626:intron	ENSOARG00020011626:3:231295296-231301417:-:2046	ENSOARG00020011626(CBX6)	up
3	231334925	231335240	IP_M045_vs_In_M045_peak_3116	intergenic	ENSOARG00020011689:3:231362849-231366681:+:-27766	ENSOARG00020011689(APOBEC3Z1)	up
3	231608295	231608567	IP_M045_vs_In_M045_peak_3120	ENSOARG00020012529:Promoter	ENSOARG00020012529:3:231608614-231635109:+:-183	ENSOARG00020012529(SYNGR1)	up
3	231618003	231618375	IP_M045_vs_In_M045_peak_3121	ENSOARG00020012529:intron	ENSOARG00020012529:3:231608614-231635109:+:9575	ENSOARG00020012529(SYNGR1)	up
3	231658574	231658810	IP_M045_vs_In_M045_peak_3122	ENSOARG00020012878:Promoter	ENSOARG00020012878:3:231658784-231687935:+:-92	ENSOARG00020012878(TAB1)	up
3	234437303	234437557	IP_M045_vs_In_M045_peak_3132	ENSOARG00020000828:intron	ENSOARG00020000803:3:234410116-234430301:-:-7129	ENSOARG00020000803(POLDIP3)	up
3	234772330	234772601	IP_M045_vs_In_M045_peak_3135	intergenic	ENSOARG00020000919:3:234780620-234821057:-:48591	ENSOARG00020000919(TTLL1)	up
3	235106060	235106316	IP_M045_vs_In_M045_peak_3136	intergenic	ENSOARG00020001099:3:235141634-235215678:+:-35446	ENSOARG00020001099(MPPED1)	up
3	235644340	235644574	IP_M045_vs_In_M045_peak_3137	ENSOARG00020001328:intron	ENSOARG00020001328:3:235616117-235647436:+:28340	ENSOARG00020001328(SAMM50)	up
3	236653067	236653334	IP_M045_vs_In_M045_peak_3142	ENSOARG00020001770:intron	ENSOARG00020001770:3:236645103-236669223:+:8097	ENSOARG00020001770(FAM118A)	up
3	237369876	237370127	IP_M045_vs_In_M045_peak_3146	intergenic	ENSOARG00020002103:3:237432013-237454039:+:-62011	ENSOARG00020002103(PPARA)	up
3	237827847	237828136	IP_M045_vs_In_M045_peak_3148	ENSOARG00020005262:intron	ENSOARG00020005370:3:237845558-237879664:-:51672	ENSOARG00020005370(CERK)	up
3	237941924	237942181	IP_M045_vs_In_M045_peak_3150	ENSOARG00020005428:intron	ENSOARG00020005428:3:237908637-238175442:+:33415	ENSOARG00020005428(TBC1D22A)	up
3	325708	326086	IP_M090_vs_In_M090_peak_2933	ENSOARG00020019374:intron	ENSOARG00020019374:3:246949-353452:-:27555	ENSOARG00020019374(EHMT1)	down
3	691357	691739	IP_M090_vs_In_M090_peak_2935	intergenic	ENSOARG00020022799:3:685451-687732:-:-3816	ENSOARG00020022799(TUBB4B)	down
3	858655	859033	IP_M090_vs_In_M090_peak_2936	intergenic	ENSOARG00020025118:3:861303-864870:+:-2459	ENSOARG00020025118(NPDC1)	down
3	2114786	2115096	IP_M090_vs_In_M090_peak_2946	ENSOARG00020001719:Promoter	ENSOARG00020001732:3:2120020-2135466:-:20525	ENSOARG00020001732(WDR5)	down
3	2221836	2222252	IP_M090_vs_In_M090_peak_2947	intergenic	ENSOARG00020001789:3:2224230-2399079:+:-2186	ENSOARG00020001789(VAV2)	down
3	2382889	2383174	IP_M090_vs_In_M090_peak_2948	ENSOARG00020001789:intron	ENSOARG00020001993:3:2411056-2466094:+:-28024	ENSOARG00020001993(SARDH)	down
3	2912350	2912629	IP_M090_vs_In_M090_peak_2956	intergenic	ENSOARG00020002558:3:2890211-2898816:-:-13673	ENSOARG00020002558(EGFL7)	down
3	3582875	3583198	IP_M090_vs_In_M090_peak_2963	intergenic	ENSOARG00020004817:3:3613243-3632797:+:-30206	ENSOARG00020004817(UBAC1)	down
3	4005562	4005968	IP_M090_vs_In_M090_peak_2967	ENSOARG00020014951:intron	ENSOARG00020016231:3:4032447-4040382:-:34617	ENSOARG00020016231(CEL)	down
3	4109743	4110042	IP_M090_vs_In_M090_peak_2969	intergenic	ENSOARG00020016632:3:4089976-4094095:-:-15797	ENSOARG00020016632(GFI1B)	down
3	4266540	4266809	IP_M090_vs_In_M090_peak_2971	ENSOARG00020017399:intron	ENSOARG00020017399:3:4191890-4325146:+:74784	ENSOARG00020017399(AK8)	down
3	4766022	4766326	IP_M090_vs_In_M090_peak_2973	ENSOARG00020000152:intron	ENSOARG00020000152:3:4760885-4826022:-:59848	ENSOARG00020000152(NTNG2)	down
3	4822596	4822904	IP_M090_vs_In_M090_peak_2974	ENSOARG00020000152:intron	ENSOARG00020000152:3:4760885-4826022:-:3272	ENSOARG00020000152(NTNG2)	down
3	5797548	5797840	IP_M090_vs_In_M090_peak_2977	ENSOARG00020001023:intron	ENSOARG00020000990:3:5741145-5765037:-:-32657	ENSOARG00020000990(AIF1L)	down
3	6937573	6937959	IP_M090_vs_In_M090_peak_2983	intergenic	ENSOARG00020002004:3:6925236-6936494:+:12530	ENSOARG00020002004(PTGES)	down
3	7041333	7041745	IP_M090_vs_In_M090_peak_2985	ENSOARG00020002124:exon	ENSOARG00020002124:3:7041479-7048540:+:60	ENSOARG00020002124(ENSOARG00020002124)	down
3	7052403	7052770	IP_M090_vs_In_M090_peak_2986	intergenic	ENSOARG00020002124:3:7041479-7048540:+:11107	ENSOARG00020002124(ENSOARG00020002124)	down
3	8291028	8291338	IP_M090_vs_In_M090_peak_2991	intergenic	ENSOARG00020008954:3:8274123-8290198:+:17060	ENSOARG00020008954(ENSOARG00020008954)	down
3	8334779	8335123	IP_M090_vs_In_M090_peak_2992	ENSOARG00020009439:Promoter	ENSOARG00020009439:3:8291582-8334825:-:-126	ENSOARG00020009439(DNM1)	down
3	8399984	8400339	IP_M090_vs_In_M090_peak_2994	intergenic	ENSOARG00020014029:3:8391392-8396401:+:8769	ENSOARG00020014029(PTGES2)	down
3	8539435	8539730	IP_M090_vs_In_M090_peak_2996	ENSOARG00020015117:intron	ENSOARG00020015235:3:8546463-8549208:+:-6880	ENSOARG00020015235(DPM2)	down
3	8560214	8560563	IP_M090_vs_In_M090_peak_2997	intergenic	ENSOARG00020015438:3:8568027-8576848:+:-7638	ENSOARG00020015438(ST6GALNAC4)	down
3	9402049	9402410	IP_M090_vs_In_M090_peak_3001	ENSOARG00020006212:intron	ENSOARG00020006212:3:9182871-9467103:-:64873	ENSOARG00020006212(RALGPS1)	down
3	9808443	9808796	IP_M090_vs_In_M090_peak_3003	intergenic	ENSOARG00020006318:3:9682752-9765600:-:-43019	ENSOARG00020006318(LMX1B)	down
3	10959149	10959446	IP_M090_vs_In_M090_peak_3005	intergenic	ENSOARG00020007060:3:10969828-11008531:-:49233	ENSOARG00020007060(GAPVD1)	down
3	11517195	11517464	IP_M090_vs_In_M090_peak_3010	ENSOARG00020008843:intron	ENSOARG00020009154:3:11613883-11633124:+:-96553	ENSOARG00020009154(NR5A1)	down
3	11688429	11688702	IP_M090_vs_In_M090_peak_3011	ENSOARG00020009676:Promoter	ENSOARG00020009676:3:11688716-11745137:+:-150	ENSOARG00020009676(PSMB7)	down
3	11929809	11930167	IP_M090_vs_In_M090_peak_3012	intergenic	ENSOARG00020009766:3:11747450-11831425:-:-98563	ENSOARG00020009766(NEK6)	down
3	12818254	12818729	IP_M090_vs_In_M090_peak_3014	intergenic	ENSOARG00020011470:3:12791237-12815216:-:-3275	ENSOARG00020011470(CRB2)	down
3	13976348	13976611	IP_M090_vs_In_M090_peak_3016	ENSOARG00020013914:intron	ENSOARG00020013914:3:13938385-13990227:-:13747	ENSOARG00020013914(PTGS1)	down
3	14188882	14189167	IP_M090_vs_In_M090_peak_3017	intergenic	ENSOARG00020014819:3:14212918-14437542:+:-23893	ENSOARG00020014819(ENSOARG00020014819)	down
3	14491596	14491910	IP_M090_vs_In_M090_peak_3020	intergenic	ENSOARG00020014930:3:14510160-14722482:-:230729	ENSOARG00020014930(DAB2IP)	down
3	14610584	14610926	IP_M090_vs_In_M090_peak_3021	ENSOARG00020014930:intron	ENSOARG00020014930:3:14510160-14722482:-:111727	ENSOARG00020014930(DAB2IP)	down
3	18319366	18319673	IP_M090_vs_In_M090_peak_3023	intergenic	ENSOARG00020006940:3:18763017-18764977:+:-443497	ENSOARG00020006940(ID2)	down
3	19314343	19314658	IP_M090_vs_In_M090_peak_3026	ENSOARG00020007758:intron	ENSOARG00020008178:3:19350225-19365415:-:50914	ENSOARG00020008178(ITGB1BP1)	down
3	19343281	19343555	IP_M090_vs_In_M090_peak_3027	ENSOARG00020007758:intron	ENSOARG00020008178:3:19350225-19365415:-:21997	ENSOARG00020008178(ITGB1BP1)	down
3	21169241	21169529	IP_M090_vs_In_M090_peak_3032	ENSOARG00020011244:intron	ENSOARG00020011244:3:21148648-21215733:+:20737	ENSOARG00020011244(GREB1)	down
3	21248091	21248374	IP_M090_vs_In_M090_peak_3033	ENSOARG00020012462:intron	ENSOARG00020012462:3:21243623-21368703:+:4609	ENSOARG00020012462(LPIN1)	down
3	21338217	21338509	IP_M090_vs_In_M090_peak_3034	ENSOARG00020012462:intron	ENSOARG00020012462:3:21243623-21368703:+:94740	ENSOARG00020012462(LPIN1)	down
3	21400473	21400789	IP_M090_vs_In_M090_peak_3035	intergenic	ENSOARG00020012462:3:21243623-21368703:+:157008	ENSOARG00020012462(LPIN1)	down
3	25935863	25936124	IP_M090_vs_In_M090_peak_3037	intergenic	ENSOARG00020016491:3:25960124-26034038:-:98044	ENSOARG00020016491(FAM49A)	down
3	27834697	27834972	IP_M090_vs_In_M090_peak_3039	intergenic	ENSOARG00020017495:3:27867621-27872068:-:37233	ENSOARG00020017495(RDH14)	down
3	29296328	29296617	IP_M090_vs_In_M090_peak_3042	intergenic	ENSOARG00020018198:3:29229656-29245868:-:-50604	ENSOARG00020018198(LAPTM4A)	down
3	29773712	29773988	IP_M090_vs_In_M090_peak_3043	intergenic	ENSOARG00020018571:3:29801273-29835931:-:62081	ENSOARG00020018571(HS1BP3)	down
3	29819838	29820232	IP_M090_vs_In_M090_peak_3044	ENSOARG00020018571:intron	ENSOARG00020018571:3:29801273-29835931:-:15896	ENSOARG00020018571(HS1BP3)	down
3	33302435	33302718	IP_M090_vs_In_M090_peak_3047	ENSOARG00020020118:Promoter;ENSOARG00020020153:Promoter	ENSOARG00020020153:3:33302967-33329219:+:-390	ENSOARG00020020153(ENSOARG00020020153)	down
3	33518494	33518950	IP_M090_vs_In_M090_peak_3049	intergenic	ENSOARG00020020291:3:33349500-33444226:-:-74496	ENSOARG00020020291(ITSN2)	down
3	34111837	34112101	IP_M090_vs_In_M090_peak_3050	ENSOARG00020021643:intron	ENSOARG00020022037:3:34137811-34141018:-:29049	ENSOARG00020022037(POMC)	down
3	34294626	34294938	IP_M090_vs_In_M090_peak_3051	intergenic	ENSOARG00020022113:3:34196241-34268306:-:-26476	ENSOARG00020022113(DNMT3A)	down
3	34306467	34306829	IP_M090_vs_In_M090_peak_3052	intergenic	ENSOARG00020022113:3:34196241-34268306:-:-38342	ENSOARG00020022113(DNMT3A)	down
3	34781640	34781953	IP_M090_vs_In_M090_peak_3053	ENSOARG00020022724:intron	ENSOARG00020022724:3:34770286-34803179:-:21382	ENSOARG00020022724(KIF3C)	down
3	34919501	34919770	IP_M090_vs_In_M090_peak_3054	intergenic	ENSOARG00020000249:3:34938946-34952431:+:-19310	ENSOARG00020000249(GAREM2)	down
3	35263135	35263480	IP_M090_vs_In_M090_peak_3056	ENSOARG00020001012:intron	ENSOARG00020001012:3:35247527-35265126:+:15780	ENSOARG00020001012(FAM166C)	down
3	35424867	35425206	IP_M090_vs_In_M090_peak_3057	intergenic	ENSOARG00020001108:3:35435016-35450170:+:-9979	ENSOARG00020001108(SLC35F6)	down
3	35578356	35578614	IP_M090_vs_In_M090_peak_3059	intergenic	ENSOARG00020001192:3:35592121-35646156:+:-13636	ENSOARG00020001192(MAPRE3)	down
3	36938506	36938879	IP_M090_vs_In_M090_peak_3063	intergenic	ENSOARG00020004381:3:36984367-37105927:+:-45674	ENSOARG00020004381(PLB1)	down
3	39983874	39984173	IP_M090_vs_In_M090_peak_3067	intergenic	ENSOARG00020005952:3:39968717-39969788:-:-14235	ENSOARG00020005952(PCBP1)	down
3	41391394	41391683	IP_M090_vs_In_M090_peak_3069	ENSOARG00020007287:intron	ENSOARG00020007287:3:41317128-41409792:-:18253	ENSOARG00020007287(ARHGAP25)	down
3	41825740	41826119	IP_M090_vs_In_M090_peak_3070	intergenic	ENSOARG00020000338:3:41847894-41914634:+:-21964	ENSOARG00020000338(ENSOARG00020000338)	down
3	41968181	41968575	IP_M090_vs_In_M090_peak_3071	intergenic	ENSOARG00020000424:3:41931900-41962094:+:36478	ENSOARG00020000424(WDR92)	down
3	42203966	42204365	IP_M090_vs_In_M090_peak_3072	intergenic	ENSOARG00020000448:3:42021765-42025852:+:182400	ENSOARG00020000448(C1D)	down
3	45214722	45215079	IP_M090_vs_In_M090_peak_3074	intergenic	ENSOARG00020000870:3:45236176-45261722:-:46821	ENSOARG00020000870(SLC1A4)	down
3	45236629	45236890	IP_M090_vs_In_M090_peak_3075	ENSOARG00020000870:intron	ENSOARG00020000870:3:45236176-45261722:-:24962	ENSOARG00020000870(SLC1A4)	down
3	45892548	45892889	IP_M090_vs_In_M090_peak_3080	intergenic	ENSOARG00020000922:3:45777973-45782975:-:-109743	ENSOARG00020000922(ENSOARG00020000922)	down
3	48153750	48154155	IP_M090_vs_In_M090_peak_3082	ENSOARG00020001461:intron	ENSOARG00020001461:3:48013410-48181739:-:27786	ENSOARG00020001461(COMMD1)	down
3	61187223	61187587	IP_M090_vs_In_M090_peak_3084	ENSOARG00020002813:intron	ENSOARG00020002845:3:61208929-61212229:+:-21524	ENSOARG00020002845(ENSOARG00020002845)	down
3	61413536	61413867	IP_M090_vs_In_M090_peak_3086	ENSOARG00020002878:intron	ENSOARG00020002878:3:61218020-61422673:-:8971	ENSOARG00020002878(GGCX)	down
3	61584394	61584753	IP_M090_vs_In_M090_peak_3087	intergenic	ENSOARG00020003492:3:61603357-61605776:+:-18783	ENSOARG00020003492(ENSOARG00020003492)	down
3	61746884	61747225	IP_M090_vs_In_M090_peak_3091	intergenic	ENSOARG00020003555:3:61757730-61819163:-:72108	ENSOARG00020003555(ST3GAL5)	down
3	62138520	62138832	IP_M090_vs_In_M090_peak_3092	ENSOARG00020000378:intron	ENSOARG00020000311:3:62121420-62128200:+:17256	ENSOARG00020000311(MRPL35)	down
3	62876195	62876546	IP_M090_vs_In_M090_peak_3094	intergenic	ENSOARG00020000914:3:62882545-62899561:+:-6174	ENSOARG00020000914(THNSL2)	down
3	63288985	63289287	IP_M090_vs_In_M090_peak_3095	ENSOARG00020000964:intron	ENSOARG00020000945:3:63250780-63251302:-:-37834	ENSOARG00020000945(ENSOARG00020000945)	down
3	63369931	63370196	IP_M090_vs_In_M090_peak_3096	intergenic	ENSOARG00020001011:3:63387452-63421765:+:-17388	ENSOARG00020001011(RPIA)	down
3	63795026	63795356	IP_M090_vs_In_M090_peak_3097	ENSOARG00020001491:intron	ENSOARG00020001505:3:63856781-63863047:-:67856	ENSOARG00020001505(IL1RN)	down
3	64041236	64041617	IP_M090_vs_In_M090_peak_3098	intergenic	ENSOARG00020001559:3:64022779-64028395:-:-13031	ENSOARG00020001559(ENSOARG00020001559)	down
3	65208988	65209249	IP_M090_vs_In_M090_peak_3100	ENSOARG00020001860:intron	ENSOARG00020001860:3:65200353-65256803:-:47684	ENSOARG00020001860(UXS1)	down
3	67693429	67693698	IP_M090_vs_In_M090_peak_3101	intergenic	ENSOARG00020002875:3:67553848-67583993:-:-109570	ENSOARG00020002875(PAPOLG)	down
3	73853532	73853800	IP_M090_vs_In_M090_peak_3103	ENSOARG00020000804:intron	ENSOARG00020000804:3:73818153-73892199:+:35513	ENSOARG00020000804(RTN4)	down
3	74237480	74237830	IP_M090_vs_In_M090_peak_3105	ENSOARG00020000992:intron	ENSOARG00020000918:3:73894861-74181773:-:-55882	ENSOARG00020000918(EML6)	down
3	82360648	82361015	IP_M090_vs_In_M090_peak_3110	intergenic	ENSOARG00020005022:3:82264152-82274593:-:-86238	ENSOARG00020005022(EPCAM)	down
3	82638623	82638937	IP_M090_vs_In_M090_peak_3112	ENSOARG00020005365:intron;ENSOARG00020005170:Promoter	ENSOARG00020005170:3:82524124-82637302:-:-1478	ENSOARG00020005170(TTC7A)	down
3	83830290	83830595	IP_M090_vs_In_M090_peak_3113	ENSOARG00020005680:intron	ENSOARG00020005680:3:83420725-83961777:-:131334	ENSOARG00020005680(PRKCE)	down
3	85532591	85532862	IP_M090_vs_In_M090_peak_3115	intergenic	ENSOARG00020006300:3:85573229-85672267:+:-40502	ENSOARG00020006300(LRPPRC)	down
3	86290751	86291077	IP_M090_vs_In_M090_peak_3116	intergenic	ENSOARG00020007883:3:86294282-86296552:+:-3368	ENSOARG00020007883(ZFP36L2)	down
3	86513197	86513566	IP_M090_vs_In_M090_peak_3118	intergenic	ENSOARG00020007901:3:86675600-86690312:+:-162218	ENSOARG00020007901(HAAO)	down
3	86646383	86646793	IP_M090_vs_In_M090_peak_3119	intergenic	ENSOARG00020007901:3:86675600-86690312:+:-29012	ENSOARG00020007901(HAAO)	down
3	87304745	87305034	IP_M090_vs_In_M090_peak_3120	intergenic	ENSOARG00020009574:3:87322820-87331811:-:26921	ENSOARG00020009574(PKDCC)	down
3	89782659	89782925	IP_M090_vs_In_M090_peak_3122	intergenic	ENSOARG00020010784:3:89967759-90025097:-:242305	ENSOARG00020010784(TMEM178A)	down
3	90465319	90465590	IP_M090_vs_In_M090_peak_3123	ENSOARG00020012180:Promoter	ENSOARG00020012180:3:90466069-90500459:+:-614	ENSOARG00020012180(CDKL4)	down
3	90567647	90567947	IP_M090_vs_In_M090_peak_3124	intergenic	ENSOARG00020012282:3:90571024-90696809:+:-3227	ENSOARG00020012282(ENSOARG00020012282)	down
3	91174256	91174570	IP_M090_vs_In_M090_peak_3125	intergenic	ENSOARG00020000412:3:91095238-91132465:+:79175	ENSOARG00020000412(HNRNPLL)	down
3	96809298	96809567	IP_M090_vs_In_M090_peak_3127	intergenic	ENSOARG00020001625:3:96700034-96779738:-:-29694	ENSOARG00020001625(RASGRP3)	down
3	98633107	98633407	IP_M090_vs_In_M090_peak_3129	intergenic	ENSOARG00020005043:3:98642050-98645652:-:12395	ENSOARG00020005043(ENSOARG00020005043)	down
3	101081949	101082274	IP_M090_vs_In_M090_peak_3132	ENSOARG00020007215:intron	ENSOARG00020007215:3:100432699-101138675:-:56563	ENSOARG00020007215(EXOC6B)	down
3	101298225	101298560	IP_M090_vs_In_M090_peak_3133	ENSOARG00020007916:intron	ENSOARG00020007856:3:101242799-101259558:+:55593	ENSOARG00020007856(EMX1)	down
3	103150058	103150327	IP_M090_vs_In_M090_peak_3136	ENSOARG00020002205:intron	ENSOARG00020002205:3:103101168-103166998:+:49024	ENSOARG00020002205(HK2)	down
3	105399336	105399595	IP_M090_vs_In_M090_peak_3137	intergenic	ENSOARG00020002529:3:105511055-105597899:-:198433	ENSOARG00020002529(SLC9A2)	down
3	105430016	105430339	IP_M090_vs_In_M090_peak_3138	ENSOARG00020002503:intron	ENSOARG00020002529:3:105511055-105597899:-:167721	ENSOARG00020002529(SLC9A2)	down
3	105688455	105688946	IP_M090_vs_In_M090_peak_3139	ENSOARG00020002556:Promoter	ENSOARG00020002556:3:105637531-105688134:-:-566	ENSOARG00020002556(SLC9A4)	down
3	105872939	105873209	IP_M090_vs_In_M090_peak_3140	intergenic	ENSOARG00020002664:3:105874462-105905526:-:32452	ENSOARG00020002664(IL1RL2)	down
3	106308119	106308389	IP_M090_vs_In_M090_peak_3141	ENSOARG00020003040:intron	ENSOARG00020003040:3:106264513-106412580:-:104326	ENSOARG00020003040(MAP4K4)	down
3	109160668	109161008	IP_M090_vs_In_M090_peak_3145	ENSOARG00020015118:intron	ENSOARG00020015072:3:109052809-109077445:-:-83393	ENSOARG00020015072(CNGA3)	down
3	109713257	109713667	IP_M090_vs_In_M090_peak_3147	intergenic	ENSOARG00020016173:3:109666268-109701580:-:-11882	ENSOARG00020016173(ENSOARG00020016173)	down
3	109753452	109753740	IP_M090_vs_In_M090_peak_3148	intergenic	ENSOARG00020016302:3:109749142-109751615:+:4454	ENSOARG00020016302(ENSOARG00020016302)	down
3	109791957	109792395	IP_M090_vs_In_M090_peak_3149	ENSOARG00020016361:intron	ENSOARG00020016361:3:109773460-109825442:+:18716	ENSOARG00020016361(ENSOARG00020016361)	down
3	109875677	109875957	IP_M090_vs_In_M090_peak_3150	ENSOARG00020016543:intron	ENSOARG00020016543:3:109874571-109884507:+:1246	ENSOARG00020016543(SEMA4C)	down
3	110169781	110170168	IP_M090_vs_In_M090_peak_3153	intergenic	ENSOARG00020018508:3:110174496-110181029:+:-4521	ENSOARG00020018508(NEURL3)	down
3	110569735	110570075	IP_M090_vs_In_M090_peak_3157	ENSOARG00020000859:intron	ENSOARG00020000773:3:110512045-110522390:-:-47515	ENSOARG00020000773(FAHD2A)	down
3	111500127	111500446	IP_M090_vs_In_M090_peak_3158	ENSOARG00020001355:intron	ENSOARG00020001472:3:111503919-111549786:+:-3632	ENSOARG00020001472(BCL2L11)	down
3	112510763	112511195	IP_M090_vs_In_M090_peak_3160	intergenic	ENSOARG00020001922:3:112516287-112542519:-:31540	ENSOARG00020001922(ZC3H8)	down
3	116128203	116128463	IP_M090_vs_In_M090_peak_3162	intergenic	ENSOARG00020002713:3:116071362-116091970:-:-36363	ENSOARG00020002713(KDM8)	down
3	120097703	120098091	IP_M090_vs_In_M090_peak_3164	intergenic	ENSOARG00020003529:3:120116528-120149973:-:52076	ENSOARG00020003529(E2F7)	down
3	124101752	124102225	IP_M090_vs_In_M090_peak_3165	intergenic	ENSOARG00020008080:3:124129449-124377111:+:-27460	ENSOARG00020008080(PTPRQ)	down
3	134750130	134750452	IP_M090_vs_In_M090_peak_3167	intergenic	ENSOARG00020008432:3:134783456-134784473:-:34182	ENSOARG00020008432(ENSOARG00020008432)	down
3	139476583	139476861	IP_M090_vs_In_M090_peak_3171	ENSOARG00020012437:intron	ENSOARG00020012474:3:139545689-139546066:-:69344	ENSOARG00020012474(ENSOARG00020012474)	down
3	140210243	140210536	IP_M090_vs_In_M090_peak_3172	intergenic	ENSOARG00020013661:3:140001993-140142531:-:-67858	ENSOARG00020013661(CEP83)	down
3	140769041	140769301	IP_M090_vs_In_M090_peak_3173	ENSOARG00020014249:intron	ENSOARG00020014046:3:140698131-140736715:-:-32456	ENSOARG00020014046(NR2C1)	down
3	141507774	141508048	IP_M090_vs_In_M090_peak_3174	intergenic	ENSOARG00020015432:3:141501879-141504775:+:6032	ENSOARG00020015432(ENSOARG00020015432)	down
3	141708648	141708935	IP_M090_vs_In_M090_peak_3177	intergenic	ENSOARG00020016620:3:141711657-141731451:+:-2865	ENSOARG00020016620(ZNF385A)	down
3	141731098	141731515	IP_M090_vs_In_M090_peak_3179	ENSOARG00020016620:exon	ENSOARG00020016959:3:141734725-141736033:+:-3418	ENSOARG00020016959(ENSOARG00020016959)	down
3	141732770	141733058	IP_M090_vs_In_M090_peak_3180	ENSOARG00020016959:Promoter	ENSOARG00020016959:3:141734725-141736033:+:-1811	ENSOARG00020016959(ENSOARG00020016959)	down
3	141766996	141767295	IP_M090_vs_In_M090_peak_3181	ENSOARG00020017012:Promoter	ENSOARG00020017012:3:141747845-141766758:-:-387	ENSOARG00020017012(COPZ1)	down
3	141798609	141798872	IP_M090_vs_In_M090_peak_3182	ENSOARG00020017499:intron	ENSOARG00020017499:3:141797092-141800130:+:1648	ENSOARG00020017499(NFE2)	down
3	142588428	142588806	IP_M090_vs_In_M090_peak_3189	intergenic	ENSOARG00020019417:3:142566851-142585777:-:-2840	ENSOARG00020019417(PCBP2)	down
3	142741887	142742146	IP_M090_vs_In_M090_peak_3192	ENSOARG00020006926:exon	ENSOARG00020006926:3:142735245-142742111:-:94	ENSOARG00020006926(MYG1)	down
3	142809729	142810004	IP_M090_vs_In_M090_peak_3193	ENSOARG00020007395:intron	ENSOARG00020007654:3:142814478-142829192:+:-4611	ENSOARG00020007654(ITGB7)	down
3	142915963	142916403	IP_M090_vs_In_M090_peak_3196	ENSOARG00020008291:intron	ENSOARG00020008291:3:142903588-142916584:+:12595	ENSOARG00020008291(SPRYD3)	down
3	143803342	143803628	IP_M090_vs_In_M090_peak_3199	intergenic	ENSOARG00020014750:3:143806789-143807065:-:3580	ENSOARG00020014750(SMIM41)	down
3	143860025	143860402	IP_M090_vs_In_M090_peak_3201	intergenic	ENSOARG00020014917:3:143864898-143871891:-:11677	ENSOARG00020014917(TAMALIN)	down
3	143883902	143884170	IP_M090_vs_In_M090_peak_3202	ENSOARG00020015084:intron	ENSOARG00020014917:3:143864898-143871891:-:-12145	ENSOARG00020014917(TAMALIN)	down
3	145125816	145126075	IP_M090_vs_In_M090_peak_3205	ENSOARG00020021026:intron	ENSOARG00020021026:3:145066678-145127319:-:1373	ENSOARG00020021026(ATF1)	down
3	146173184	146173479	IP_M090_vs_In_M090_peak_3207	intergenic	ENSOARG00020023731:3:146148547-146170577:-:-2754	ENSOARG00020023731(ASIC1)	down
3	146237734	146238011	IP_M090_vs_In_M090_peak_3208	ENSOARG00020023881:intron	ENSOARG00020023881:3:146236503-146239047:-:1174	ENSOARG00020023881(AQP6)	down
3	146464731	146465054	IP_M090_vs_In_M090_peak_3211	ENSOARG00020000307:Promoter	ENSOARG00020000307:3:146449880-146464576:-:-316	ENSOARG00020000307(ENSOARG00020000307)	down
3	146540410	146540730	IP_M090_vs_In_M090_peak_3212	intergenic	ENSOARG00020000603:3:146540900-146560907:-:20337	ENSOARG00020000603(PRPF40B)	down
3	146936639	146937303	IP_M090_vs_In_M090_peak_3214	intergenic	ENSOARG00020000929:3:146880985-146903460:-:-33511	ENSOARG00020000929(ENSOARG00020000929)	down
3	147141608	147141877	IP_M090_vs_In_M090_peak_3216	ENSOARG00020001388:exon	ENSOARG00020001388:3:147139398-147141906:+:2344	ENSOARG00020001388(DDN)	down
3	147191111	147191371	IP_M090_vs_In_M090_peak_3217	intergenic	ENSOARG00020001435:3:147186667-147189132:+:4574	ENSOARG00020001435(ENSOARG00020001435)	down
3	147301469	147301972	IP_M090_vs_In_M090_peak_3219	intergenic	ENSOARG00020001829:3:147313218-147326258:+:-11497	ENSOARG00020001829(ADCY6)	down
3	148951544	148951831	IP_M090_vs_In_M090_peak_3226	intergenic	ENSOARG00020002825:3:148937530-148944100:-:-7587	ENSOARG00020002825(SLC48A1)	down
3	148976513	148976789	IP_M090_vs_In_M090_peak_3227	ENSOARG00020002846:intron	ENSOARG00020002846:3:148960905-148981980:+:15746	ENSOARG00020002846(RAPGEF3)	down
3	149001976	149002401	IP_M090_vs_In_M090_peak_3228	ENSOARG00020002938:intron	ENSOARG00020002938:3:148993889-149010399:+:8299	ENSOARG00020002938(ENDOU)	down
3	149625099	149625417	IP_M090_vs_In_M090_peak_3229	intergenic	ENSOARG00020003270:3:149594467-149596033:+:30791	ENSOARG00020003270(AMIGO2)	down
3	162929089	162929390	IP_M090_vs_In_M090_peak_3231	intergenic	ENSOARG00020005439:3:162701024-162705420:+:228215	ENSOARG00020005439(IFNG)	down
3	165926200	165926546	IP_M090_vs_In_M090_peak_3232	ENSOARG00020007262:exon	ENSOARG00020007262:3:165926072-166012185:+:301	ENSOARG00020007262(WIF1)	down
3	173487036	173487381	IP_M090_vs_In_M090_peak_3237	ENSOARG00020019683:exon	ENSOARG00020019683:3:173477087-173493316:+:10121	ENSOARG00020019683(AVIL)	down
3	173664622	173664895	IP_M090_vs_In_M090_peak_3239	ENSOARG00020000620:Promoter	ENSOARG00020000620:3:173664861-173671275:+:-102	ENSOARG00020000620(B4GALNT1)	down
3	173808135	173808466	IP_M090_vs_In_M090_peak_3241	ENSOARG00020001339:Promoter	ENSOARG00020001339:3:173800891-173807856:-:-444	ENSOARG00020001339(GLI1)	down
3	174037779	174038162	IP_M090_vs_In_M090_peak_3245	intergenic	ENSOARG00020001623:3:174026663-174035425:-:-2545	ENSOARG00020001623(NXPH4)	down
3	174039145	174039466	IP_M090_vs_In_M090_peak_3246	intergenic	ENSOARG00020001623:3:174026663-174035425:-:-3880	ENSOARG00020001623(NXPH4)	down
3	174647363	174647728	IP_M090_vs_In_M090_peak_3249	intergenic	ENSOARG00020002394:3:174652959-174680559:+:-5413	ENSOARG00020002394(BAZ2A)	down
3	175230275	175230555	IP_M090_vs_In_M090_peak_3252	ENSOARG00020004967:Promoter	ENSOARG00020004967:3:175225638-175229648:-:-767	ENSOARG00020004967(SUOX)	down
3	177530400	177530666	IP_M090_vs_In_M090_peak_3254	intergenic	ENSOARG00020008288:3:177522215-177523157:-:-7376	ENSOARG00020008288(ENSOARG00020008288)	down
3	185441528	185441809	IP_M090_vs_In_M090_peak_3261	ENSOARG00020012868:intron	ENSOARG00020012868:3:185435593-185441888:-:219	ENSOARG00020012868(C12orf73)	down
3	188211142	188211429	IP_M090_vs_In_M090_peak_3267	intergenic	ENSOARG00020017640:3:188087492-188173813:-:-37472	ENSOARG00020017640(CRY1)	down
3	188616123	188616390	IP_M090_vs_In_M090_peak_3268	ENSOARG00020017758:intron	ENSOARG00020019102:3:188774700-188797666:-:181409	ENSOARG00020019102(PRDM4)	down
3	189360971	189361398	IP_M090_vs_In_M090_peak_3270	ENSOARG00020019574:intron	ENSOARG00020019574:3:188930931-189376678:-:15493	ENSOARG00020019574(SYN3)	down
3	191457414	191457702	IP_M090_vs_In_M090_peak_3273	intergenic	ENSOARG00020020278:3:191387965-191402477:+:69593	ENSOARG00020020278(ISX)	down
3	193628222	193628497	IP_M090_vs_In_M090_peak_3282	intergenic	ENSOARG00020000531:3:193650008-193650314:-:21954	ENSOARG00020000531(ENSOARG00020000531)	down
3	196652081	196652344	IP_M090_vs_In_M090_peak_3284	ENSOARG00020001707:Promoter	ENSOARG00020001754:3:196681863-197024925:+:-29650	ENSOARG00020001754(DENND5B)	down
3	202411607	202411867	IP_M090_vs_In_M090_peak_3285	intergenic	ENSOARG00020003422:3:202489471-202529277:-:117540	ENSOARG00020003422(SSPN)	down
3	207870008	207870324	IP_M090_vs_In_M090_peak_3287	ENSOARG00020000191:intron	ENSOARG00020000191:3:207861328-207905320:+:8838	ENSOARG00020000191(RECQL)	down
3	215386527	215386817	IP_M090_vs_In_M090_peak_3289	ENSOARG00020002724:intron	ENSOARG00020002848:3:215461045-215547842:+:-74373	ENSOARG00020002848(PLBD1)	down
3	215393168	215393434	IP_M090_vs_In_M090_peak_3290	ENSOARG00020002724:intron	ENSOARG00020002848:3:215461045-215547842:+:-67744	ENSOARG00020002848(PLBD1)	down
3	215529350	215529737	IP_M090_vs_In_M090_peak_3291	ENSOARG00020002848:intron	ENSOARG00020002861:3:215497813-215498056:-:-31487	ENSOARG00020002861(ENSOARG00020002861)	down
3	215894148	215894409	IP_M090_vs_In_M090_peak_3292	intergenic	ENSOARG00020002958:3:216087706-216592847:+:-193427	ENSOARG00020002958(GRIN2B)	down
3	217045529	217045802	IP_M090_vs_In_M090_peak_3294	ENSOARG00020003051:intron	ENSOARG00020003051:3:217039859-217058431:+:5806	ENSOARG00020003051(GSG1)	down
3	219127677	219128018	IP_M090_vs_In_M090_peak_3297	intergenic	ENSOARG00020004628:3:219073584-219074523:+:54263	ENSOARG00020004628(TAS2R7)	down
3	224307610	224307927	IP_M090_vs_In_M090_peak_3301	intergenic	ENSOARG00020022863:3:224309727-224315788:-:8019	ENSOARG00020022863(ENO2)	down
3	224432833	224433166	IP_M090_vs_In_M090_peak_3305	intergenic	ENSOARG00020004514:3:224433544-224439772:-:6772	ENSOARG00020004514(LAG3)	down
3	224458391	224458678	IP_M090_vs_In_M090_peak_3306	ENSOARG00020004578:Promoter	ENSOARG00020004578:3:224459078-224463492:+:-543	ENSOARG00020004578(MLF2)	down
3	224635856	224636121	IP_M090_vs_In_M090_peak_3307	ENSOARG00020005655:Promoter	ENSOARG00020005655:3:224633396-224635389:-:-599	ENSOARG00020005655(ENSOARG00020005655)	down
3	225608083	225608350	IP_M090_vs_In_M090_peak_3311	ENSOARG00020009049:intron	ENSOARG00020009049:3:225543217-225618782:-:10565	ENSOARG00020009049(NTF3)	down
3	225963562	225963898	IP_M090_vs_In_M090_peak_3312	ENSOARG00020009107:exon	ENSOARG00020009107:3:225961157-225967252:-:3522	ENSOARG00020009107(ENSOARG00020009107)	down
3	226898119	226898455	IP_M090_vs_In_M090_peak_3314	intergenic	ENSOARG00020010206:3:226909026-226944049:+:-10739	ENSOARG00020010206(PARP11)	down
3	227787441	227787769	IP_M090_vs_In_M090_peak_3317	intergenic	ENSOARG00020012623:3:227793077-227819838:+:-5472	ENSOARG00020012623(DDX11)	down
3	228448579	228448867	IP_M090_vs_In_M090_peak_3321	ENSOARG00020014299:intron	ENSOARG00020014299:3:228395459-228521158:+:53264	ENSOARG00020014299(WNK1)	down
3	229337577	229337863	IP_M090_vs_In_M090_peak_3326	ENSOARG00020016992:intron	ENSOARG00020016992:3:229250130-229635267:+:87590	ENSOARG00020016992(CACNA1C)	down
3	229471491	229471764	IP_M090_vs_In_M090_peak_3327	ENSOARG00020016992:intron	ENSOARG00020025713:3:229671675-229672323:-:200695	ENSOARG00020025713(ENSOARG00020025713)	down
3	229630543	229630837	IP_M090_vs_In_M090_peak_3328	ENSOARG00020016992:intron	ENSOARG00020025713:3:229671675-229672323:-:41633	ENSOARG00020025713(ENSOARG00020025713)	down
3	229870577	229870968	IP_M090_vs_In_M090_peak_3330	ENSOARG00020025737:intron	ENSOARG00020025746:3:229904667-229918381:-:47608	ENSOARG00020025746(ATP6V1E1)	down
3	230248446	230248808	IP_M090_vs_In_M090_peak_3332	intergenic	ENSOARG00020025820:3:230271264-230273847:+:-22637	ENSOARG00020025820(CDC42EP1)	down
3	232224408	232224810	IP_M090_vs_In_M090_peak_3346	intergenic	ENSOARG00020023308:3:232182686-232217625:+:41923	ENSOARG00020023308(FAM83F)	down
3	232797507	232797821	IP_M090_vs_In_M090_peak_3347	intergenic	ENSOARG00020024030:3:232831780-232834276:+:-34116	ENSOARG00020024030(MCHR1)	down
3	233466043	233466431	IP_M090_vs_In_M090_peak_3350	ENSOARG00020024476:intron	ENSOARG00020024546:3:233475763-233487213:-:20976	ENSOARG00020024546(POLR3H)	down
3	233500362	233500654	IP_M090_vs_In_M090_peak_3351	intergenic	ENSOARG00020024566:3:233508750-233511281:+:-8242	ENSOARG00020024566(CSDC2)	down
3	233507848	233508179	IP_M090_vs_In_M090_peak_3352	ENSOARG00020024566:Promoter	ENSOARG00020024566:3:233508750-233511281:+:-736	ENSOARG00020024566(CSDC2)	down
3	233947697	233948079	IP_M090_vs_In_M090_peak_3357	ENSOARG00020000319:Promoter	ENSOARG00020000319:3:233937818-233947704:-:-184	ENSOARG00020000319(NDUFA6)	down
3	234313917	234314264	IP_M090_vs_In_M090_peak_3359	intergenic	ENSOARG00020000693:3:234271981-234308484:-:-5606	ENSOARG00020000693(ENSOARG00020000693)	down
3	235719822	235720251	IP_M090_vs_In_M090_peak_3362	ENSOARG00020001366:intron	ENSOARG00020001366:3:235675047-235786220:+:44989	ENSOARG00020001366(PARVB)	down
3	237363801	237364273	IP_M090_vs_In_M090_peak_3370	intergenic	ENSOARG00020002103:3:237432013-237454039:+:-67976	ENSOARG00020002103(PPARA)	down
3	240369222	240369522	IP_M090_vs_In_M090_peak_3374	intergenic	ENSOARG00020005750:3:240359507-240367139:+:9865	ENSOARG00020005750(CRELD2)	down
3	240428303	240428609	IP_M090_vs_In_M090_peak_3375	intergenic	ENSOARG00020005871:3:240415687-240419280:-:-9176	ENSOARG00020005871(IL17REL)	down
3	240685844	240686232	IP_M090_vs_In_M090_peak_3376	intergenic	ENSOARG00020007695:3:240677200-240682267:-:-3771	ENSOARG00020007695(MAPK11)	down
4	1597915	1598217	IP_M045_vs_In_M045_peak_3154	intergenic	ENSOARG00020007913:4:1567520-1568108:+:30546	ENSOARG00020007913(ENSOARG00020007913)	up
4	2415266	2416126	IP_M045_vs_In_M045_peak_3155	intergenic	ENSOARG00020007913:4:1567520-1568108:+:848176	ENSOARG00020007913(ENSOARG00020007913)	up
4	3714846	3715100	IP_M045_vs_In_M045_peak_3156	intergenic	ENSOARG00020007938:4:4080052-4080271:+:-365079	ENSOARG00020007938(ENSOARG00020007938)	up
4	9030851	9031144	IP_M045_vs_In_M045_peak_3158	ENSOARG00020010832:intron	ENSOARG00020010832:4:8658481-9123040:-:92042	ENSOARG00020010832(ABCA13)	up
4	12418630	12418907	IP_M045_vs_In_M045_peak_3161	intergenic	ENSOARG00020016589:4:12421190-12558417:+:-2421	ENSOARG00020016589(VPS50)	up
4	13473407	13473770	IP_M045_vs_In_M045_peak_3162	intergenic	ENSOARG00020017657:4:13598415-13634733:+:-124826	ENSOARG00020017657(COL1A2)	up
4	14295917	14296222	IP_M045_vs_In_M045_peak_3163	ENSOARG00020020218:intron	ENSOARG00020020677:4:14357853-14390883:-:94813	ENSOARG00020020677(PON1)	up
4	16238953	16239373	IP_M045_vs_In_M045_peak_3165	intergenic	ENSOARG00020021833:4:16202445-16206235:-:-32928	ENSOARG00020021833(DLX5)	up
4	19437624	19437866	IP_M045_vs_In_M045_peak_3166	intergenic	ENSOARG00020001196:4:18800690-19156143:+:637055	ENSOARG00020001196(NXPH1)	up
4	30751874	30752235	IP_M045_vs_In_M045_peak_3168	ENSOARG00020002586:exon	ENSOARG00020002586:4:30427647-31124910:+:324407	ENSOARG00020002586(HDAC9)	up
4	34811416	34811736	IP_M045_vs_In_M045_peak_3172	intergenic	ENSOARG00020005723:4:34462235-34693550:-:-118026	ENSOARG00020005723(RAPGEF5)	up
4	35085069	35085345	IP_M045_vs_In_M045_peak_3173	intergenic	ENSOARG00020006206:4:35052405-35060294:-:-24913	ENSOARG00020006206(ENSOARG00020006206)	up
4	46900438	46900695	IP_M045_vs_In_M045_peak_3175	intergenic	ENSOARG00020002689:4:47061787-48852487:+:-161220	ENSOARG00020002689(MAGI2)	up
4	53255246	53255533	IP_M045_vs_In_M045_peak_3181	intergenic	ENSOARG00020010691:4:53226093-53226450:-:-28939	ENSOARG00020010691(ENSOARG00020010691)	up
4	55408819	55409096	IP_M045_vs_In_M045_peak_3185	ENSOARG00020014477:intron	ENSOARG00020014254:4:55277887-55331975:-:-76982	ENSOARG00020014254(ENSOARG00020014254)	up
4	56258003	56258252	IP_M045_vs_In_M045_peak_3186	ENSOARG00020015943:intron	ENSOARG00020016021:4:56271162-56281299:-:23171	ENSOARG00020016021(ENSOARG00020016021)	up
4	61221942	61222194	IP_M045_vs_In_M045_peak_3188	intergenic	ENSOARG00020001807:4:61091496-61130541:+:130572	ENSOARG00020001807(PPP1R3A)	up
4	62588646	62588960	IP_M045_vs_In_M045_peak_3189	intergenic	ENSOARG00020001907:4:62660946-62712011:-:123208	ENSOARG00020001907(LSMEM1)	up
4	68036111	68036360	IP_M045_vs_In_M045_peak_3192	intergenic	ENSOARG00020004276:4:68045233-68143330:-:107094	ENSOARG00020004276(SEPTIN7)	up
4	71518043	71518283	IP_M045_vs_In_M045_peak_3197	intergenic	ENSOARG00020007777:4:71537590-71549941:-:31778	ENSOARG00020007777(PPP1R17)	up
4	72392400	72392740	IP_M045_vs_In_M045_peak_3199	intergenic	ENSOARG00020010343:4:72386634-72390731:+:5936	ENSOARG00020010343(ENSOARG00020010343)	up
4	72545167	72545455	IP_M045_vs_In_M045_peak_3201	intergenic	ENSOARG00020011037:4:72473753-72524911:-:-20400	ENSOARG00020011037(GARS1)	up
4	73526905	73527243	IP_M045_vs_In_M045_peak_3203	ENSOARG00020012268:intron	ENSOARG00020012214:4:73391671-73392065:-:-135009	ENSOARG00020012214(ENSOARG00020012214)	up
4	74020322	74020557	IP_M045_vs_In_M045_peak_3204	intergenic	ENSOARG00020013245:4:73990343-73992776:+:30096	ENSOARG00020013245(TRIL)	up
4	75744494	75744756	IP_M045_vs_In_M045_peak_3205	ENSOARG00020000180:Promoter	ENSOARG00020000180:4:75744900-75752739:+:-275	ENSOARG00020000180(ENSOARG00020000180)	up
4	76678904	76679160	IP_M045_vs_In_M045_peak_3208	intergenic	ENSOARG00020000455:4:76620874-76650862:-:-28170	ENSOARG00020000455(NFE2L3)	up
4	80534426	80534665	IP_M045_vs_In_M045_peak_3211	intergenic	ENSOARG00020001862:4:79912836-79913595:-:-620950	ENSOARG00020001862(TEX47)	up
4	84178312	84178645	IP_M045_vs_In_M045_peak_3216	ENSOARG00020002798:exon;ENSOARG00020002798:five_prime_UTR	ENSOARG00020002798:4:84126473-84178542:-:63	ENSOARG00020002798(ENSOARG00020002798)	up
4	84479778	84480255	IP_M045_vs_In_M045_peak_3218	ENSOARG00020003922:Promoter	ENSOARG00020003922:4:84480116-84548825:+:-99	ENSOARG00020003922(NUDCD3)	up
4	84691382	84691731	IP_M045_vs_In_M045_peak_3219	intergenic	ENSOARG00020008076:4:84681310-84689060:-:-2496	ENSOARG00020008076(YKT6)	up
4	85689852	85690298	IP_M045_vs_In_M045_peak_3221	intergenic	ENSOARG00020010057:4:85696405-85701383:-:11308	ENSOARG00020010057(MRPL32)	up
4	88054765	88055147	IP_M045_vs_In_M045_peak_3225	ENSOARG00020000282:intron	ENSOARG00020000282:4:87762814-88573706:-:518750	ENSOARG00020000282(SUGCT)	up
4	93373206	93373479	IP_M045_vs_In_M045_peak_3227	ENSOARG00020002120:intron	ENSOARG00020002120:4:93308271-93373666:-:323	ENSOARG00020002120(TSPAN12)	up
4	93504129	93504388	IP_M045_vs_In_M045_peak_3228	ENSOARG00020002197:Promoter	ENSOARG00020002197:4:93505916-93832042:+:-1657	ENSOARG00020002197(CPED1)	up
4	95075002	95075319	IP_M045_vs_In_M045_peak_3230	ENSOARG00020002550:intron	ENSOARG00020003299:4:95215666-95216370:-:141209	ENSOARG00020003299(ENSOARG00020003299)	up
4	101669770	101670025	IP_M045_vs_In_M045_peak_3234	intergenic	ENSOARG00020005898:4:101667048-101669407:+:2849	ENSOARG00020005898(ATP6V1FNB)	up
4	102465474	102465709	IP_M045_vs_In_M045_peak_3238	intergenic	ENSOARG00020000266:4:102473325-102569745:-:104153	ENSOARG00020000266(UBE2H)	up
4	102468502	102468757	IP_M045_vs_In_M045_peak_3239	intergenic	ENSOARG00020000266:4:102473325-102569745:-:101115	ENSOARG00020000266(UBE2H)	up
4	104043714	104043988	IP_M045_vs_In_M045_peak_3243	intergenic	ENSOARG00020000910:4:103820392-104024638:+:223459	ENSOARG00020000910(MKLN1)	up
4	108349503	108349737	IP_M045_vs_In_M045_peak_3249	intergenic	ENSOARG00020001915:4:108247674-108260587:-:-89033	ENSOARG00020001915(FAM180A)	up
4	110539264	110539545	IP_M045_vs_In_M045_peak_3250	ENSOARG00020002446:intron	ENSOARG00020002048:4:109983752-110487852:-:-51552	ENSOARG00020002048(DGKI)	up
4	112013214	112013447	IP_M045_vs_In_M045_peak_3252	ENSOARG00020004569:intron	ENSOARG00020004521:4:111926196-111942108:+:87134	ENSOARG00020004521(CLEC2L)	up
4	113680140	113680428	IP_M045_vs_In_M045_peak_3253	intergenic	ENSOARG00020005551:4:113698399-113786098:+:-18115	ENSOARG00020005551(AGK)	up
4	115542573	115542869	IP_M045_vs_In_M045_peak_3254	ENSOARG00020001544:intron	ENSOARG00020001544:4:115537598-115576115:+:5123	ENSOARG00020001544(CLCN1)	up
4	121715133	121715415	IP_M045_vs_In_M045_peak_3255	intergenic	ENSOARG00020008086:4:121744922-121761868:-:46594	ENSOARG00020008086(PDIA4)	up
4	121737888	121738125	IP_M045_vs_In_M045_peak_3256	intergenic	ENSOARG00020008086:4:121744922-121761868:-:23861	ENSOARG00020008086(PDIA4)	up
4	121880839	121881134	IP_M045_vs_In_M045_peak_3258	ENSOARG00020008333:Promoter	ENSOARG00020008333:4:121881148-121895901:+:-161	ENSOARG00020008333(ZNF212)	up
4	121983748	121983982	IP_M045_vs_In_M045_peak_3259	intergenic	ENSOARG00020008450:4:121992468-122024409:-:40544	ENSOARG00020008450(ZNF777)	up
4	122067267	122067523	IP_M045_vs_In_M045_peak_3260	ENSOARG00020008505:Promoter	ENSOARG00020008505:4:122047451-122067100:-:-295	ENSOARG00020008505(ZNF746)	up
4	122068405	122068668	IP_M045_vs_In_M045_peak_3261	ENSOARG00020008505:Promoter	ENSOARG00020008505:4:122047451-122067100:-:-1436	ENSOARG00020008505(ZNF746)	up
4	122175517	122175827	IP_M045_vs_In_M045_peak_3262	ENSOARG00020008981:exon	ENSOARG00020009034:4:122186911-122238230:+:-11239	ENSOARG00020009034(ENSOARG00020009034)	up
4	123634484	123635058	IP_M045_vs_In_M045_peak_3266	intergenic	ENSOARG00020012006:4:123640083-123658999:+:-5312	ENSOARG00020012006(NOS3)	up
4	124274732	124274980	IP_M045_vs_In_M045_peak_3272	ENSOARG00020016773:intron	ENSOARG00020016773:4:124157787-124371029:-:96173	ENSOARG00020016773(PRKAG2)	up
4	124365761	124366005	IP_M045_vs_In_M045_peak_3273	ENSOARG00020016773:intron	ENSOARG00020016773:4:124157787-124371029:-:5146	ENSOARG00020016773(PRKAG2)	up
4	125223573	125223858	IP_M045_vs_In_M045_peak_3274	ENSOARG00020018455:exon	ENSOARG00020018455:4:125169203-125239322:+:54512	ENSOARG00020018455(ENSOARG00020018455)	up
4	126976630	126976868	IP_M045_vs_In_M045_peak_3275	ENSOARG00020018767:intron	ENSOARG00020020495:4:127063764-127104849:-:128100	ENSOARG00020020495(PAXIP1)	up
4	127428149	127428387	IP_M045_vs_In_M045_peak_3276	ENSOARG00020021953:intron	ENSOARG00020021953:4:127398135-127437130:-:8862	ENSOARG00020021953(CNPY1)	up
4	128455622	128455858	IP_M045_vs_In_M045_peak_3279	intergenic	ENSOARG00020022336:4:128305570-128434212:-:-21528	ENSOARG00020022336(LMBR1)	up
4	4723493	4723841	IP_M090_vs_In_M090_peak_3379	intergenic	ENSOARG00020007938:4:4080052-4080271:+:643615	ENSOARG00020007938(ENSOARG00020007938)	down
4	5663457	5663870	IP_M090_vs_In_M090_peak_3380	intergenic	ENSOARG00020007974:4:5712753-5976774:+:-49089	ENSOARG00020007974(ENSOARG00020007974)	down
4	9270845	9271183	IP_M090_vs_In_M090_peak_3382	intergenic	ENSOARG00020012741:4:9287107-9287842:+:-16093	ENSOARG00020012741(CLDN12)	down
4	11070799	11071098	IP_M090_vs_In_M090_peak_3384	intergenic	ENSOARG00020014080:4:11077672-11118797:-:47848	ENSOARG00020014080(CYP51A1)	down
4	16926622	16926910	IP_M090_vs_In_M090_peak_3387	intergenic	ENSOARG00020000198:4:16977946-16986447:+:-51180	ENSOARG00020000198(TAC1)	down
4	27990147	27990417	IP_M090_vs_In_M090_peak_3389	ENSOARG00020002007:intron	ENSOARG00020002050:4:28432711-28436012:-:445730	ENSOARG00020002050(SOSTDC1)	down
4	53203942	53204378	IP_M090_vs_In_M090_peak_3399	intergenic	ENSOARG00020010691:4:53226093-53226450:-:22290	ENSOARG00020010691(ENSOARG00020010691)	down
4	53244982	53245257	IP_M090_vs_In_M090_peak_3400	intergenic	ENSOARG00020010691:4:53226093-53226450:-:-18669	ENSOARG00020010691(ENSOARG00020010691)	down
4	53264892	53265295	IP_M090_vs_In_M090_peak_3403	intergenic	ENSOARG00020010691:4:53226093-53226450:-:-38643	ENSOARG00020010691(ENSOARG00020010691)	down
4	55827194	55827463	IP_M090_vs_In_M090_peak_3405	intergenic	ENSOARG00020015435:4:55781665-55816860:-:-10468	ENSOARG00020015435(PNPLA8)	down
4	61215786	61216045	IP_M090_vs_In_M090_peak_3407	intergenic	ENSOARG00020001807:4:61091496-61130541:+:124419	ENSOARG00020001807(PPP1R3A)	down
4	63437924	63438184	IP_M090_vs_In_M090_peak_3408	ENSOARG00020002182:intron	ENSOARG00020002972:4:63637064-64551099:+:-199010	ENSOARG00020002972(IMMP2L)	down
4	68221089	68221353	IP_M090_vs_In_M090_peak_3411	intergenic	ENSOARG00020004630:4:68241486-68277645:+:-20265	ENSOARG00020004630(HERPUD2)	down
4	69508351	69508610	IP_M090_vs_In_M090_peak_3414	ENSOARG00020005622:intron	ENSOARG00020005622:4:69483720-69739506:-:231025	ENSOARG00020005622(BMPER)	down
4	69753023	69753324	IP_M090_vs_In_M090_peak_3416	intergenic	ENSOARG00020005622:4:69483720-69739506:-:-13667	ENSOARG00020005622(BMPER)	down
4	70841615	70841934	IP_M090_vs_In_M090_peak_3418	intergenic	ENSOARG00020006950:4:70813895-70816947:+:27879	ENSOARG00020006950(LSM5)	down
4	72185881	72186255	IP_M090_vs_In_M090_peak_3419	intergenic	ENSOARG00020009688:4:72166634-72181117:-:-4951	ENSOARG00020009688(GHRHR)	down
4	72547779	72548096	IP_M090_vs_In_M090_peak_3422	intergenic	ENSOARG00020011037:4:72473753-72524911:-:-23026	ENSOARG00020011037(GARS1)	down
4	73196957	73197261	IP_M090_vs_In_M090_peak_3423	intergenic	ENSOARG00020011928:4:73149591-73194716:+:47518	ENSOARG00020011928(SCRN1)	down
4	73755459	73755737	IP_M090_vs_In_M090_peak_3425	intergenic	ENSOARG00020012268:4:73410034-73750735:-:-4863	ENSOARG00020012268(CHN2)	down
4	74077016	74077366	IP_M090_vs_In_M090_peak_3426	intergenic	ENSOARG00020013245:4:73990343-73992776:+:86848	ENSOARG00020013245(TRIL)	down
4	74939434	74939750	IP_M090_vs_In_M090_peak_3427	ENSOARG00020013785:intron	ENSOARG00020013785:4:74856637-75186591:+:82955	ENSOARG00020013785(JAZF1)	down
4	75727868	75728169	IP_M090_vs_In_M090_peak_3428	intergenic	ENSOARG00020000130:4:75723999-75726484:+:4019	ENSOARG00020000130(HOXA13)	down
4	76185520	76185796	IP_M090_vs_In_M090_peak_3431	intergenic	ENSOARG00020000333:4:76019107-76183502:+:166551	ENSOARG00020000333(SKAP2)	down
4	82122512	82122821	IP_M090_vs_In_M090_peak_3435	intergenic	ENSOARG00020002229:4:82094056-82106141:+:28610	ENSOARG00020002229(HUS1)	down
4	82414717	82415038	IP_M090_vs_In_M090_peak_3436	ENSOARG00020002305:intron	ENSOARG00020002305:4:82332407-82517045:+:82470	ENSOARG00020002305(TNS3)	down
4	93902551	93902840	IP_M090_vs_In_M090_peak_3446	ENSOARG00020002246:intron	ENSOARG00020002246:4:93882799-93934020:-:31324	ENSOARG00020002246(FAM3C)	down
4	101603591	101603893	IP_M090_vs_In_M090_peak_3451	ENSOARG00020005674:intron	ENSOARG00020005641:4:101576829-101579820:-:-23922	ENSOARG00020005641(OPN1SW)	down
4	101682086	101682383	IP_M090_vs_In_M090_peak_3452	ENSOARG00020005935:intron	ENSOARG00020005898:4:101667048-101669407:+:15186	ENSOARG00020005898(ATP6V1FNB)	down
4	101685358	101685629	IP_M090_vs_In_M090_peak_3453	ENSOARG00020005935:intron	ENSOARG00020005898:4:101667048-101669407:+:18445	ENSOARG00020005898(ATP6V1FNB)	down
4	102197883	102198159	IP_M090_vs_In_M090_peak_3457	ENSOARG00020007865:intron	ENSOARG00020008097:4:102227709-102227908:+:-29688	ENSOARG00020008097(ENSOARG00020008097)	down
4	102235055	102235459	IP_M090_vs_In_M090_peak_3458	intergenic	ENSOARG00020008097:4:102227709-102227908:+:7548	ENSOARG00020008097(ENSOARG00020008097)	down
4	103347015	103347460	IP_M090_vs_In_M090_peak_3460	intergenic	ENSOARG00020000861:4:103321969-103322935:-:-24302	ENSOARG00020000861(KLF14)	down
4	103445160	103445521	IP_M090_vs_In_M090_peak_3461	intergenic	ENSOARG00020000890:4:103565641-103566444:+:-120300	ENSOARG00020000890(ENSOARG00020000890)	down
4	105088619	105088888	IP_M090_vs_In_M090_peak_3467	intergenic	ENSOARG00020000951:4:104592745-105085725:-:-3028	ENSOARG00020000951(PLXNA4)	down
4	106819843	106820183	IP_M090_vs_In_M090_peak_3468	intergenic	ENSOARG00020001136:4:106742741-106778005:-:-42008	ENSOARG00020001136(SLC35B4)	down
4	107687226	107687597	IP_M090_vs_In_M090_peak_3469	ENSOARG00020001295:intron	ENSOARG00020001349:4:107728337-107728847:+:-40925	ENSOARG00020001349(TMEM140)	down
4	107740796	107741123	IP_M090_vs_In_M090_peak_3471	intergenic	ENSOARG00020001349:4:107728337-107728847:+:12622	ENSOARG00020001349(TMEM140)	down
4	108178567	108178884	IP_M090_vs_In_M090_peak_3472	ENSOARG00020001867:Promoter	ENSOARG00020001867:4:108178883-108193888:+:-157	ENSOARG00020001867(STMP1)	down
4	111340915	111341196	IP_M090_vs_In_M090_peak_3474	ENSOARG00020002806:intron	ENSOARG00020002679:4:111214548-111310405:-:-30650	ENSOARG00020002679(SVOPL)	down
4	112201966	112202290	IP_M090_vs_In_M090_peak_3476	intergenic	ENSOARG00020004929:4:112213475-112381108:+:-11347	ENSOARG00020004929(TBXAS1)	down
4	112511429	112511705	IP_M090_vs_In_M090_peak_3477	ENSOARG00020005079:intron	ENSOARG00020005079:4:112443790-112513228:-:1661	ENSOARG00020005079(KDM7A)	down
4	112788835	112789116	IP_M090_vs_In_M090_peak_3478	intergenic	ENSOARG00020005232:4:112734778-112753025:-:-35950	ENSOARG00020005232(ENSOARG00020005232)	down
4	114229886	114230228	IP_M090_vs_In_M090_peak_3479	ENSOARG00020000546:Promoter	ENSOARG00020000546:4:114215218-114309359:+:14839	ENSOARG00020000546(MGAM2)	down
4	121799844	121800248	IP_M090_vs_In_M090_peak_3480	intergenic	ENSOARG00020008134:4:121813897-121836332:+:-13851	ENSOARG00020008134(ZNF398)	down
4	122323920	122324311	IP_M090_vs_In_M090_peak_3483	intergenic	ENSOARG00020010160:4:122313434-122316429:-:-7686	ENSOARG00020010160(RARRES2)	down
4	123546436	123546724	IP_M090_vs_In_M090_peak_3485	intergenic	ENSOARG00020011675:4:123520070-123524454:+:26510	ENSOARG00020011675(AOC1)	down
4	123881560	123881841	IP_M090_vs_In_M090_peak_3490	ENSOARG00020016209:intron	ENSOARG00020016106:4:123850219-123863166:-:-18534	ENSOARG00020016106(ENSOARG00020016106)	down
4	124799024	124799320	IP_M090_vs_In_M090_peak_3493	ENSOARG00020017517:intron	ENSOARG00020017517:4:124652194-124908118:-:108946	ENSOARG00020017517(KMT2C)	down
4	127478386	127478715	IP_M090_vs_In_M090_peak_3494	intergenic	ENSOARG00020022000:4:127493136-127537831:+:-14585	ENSOARG00020022000(ENSOARG00020022000)	down
5	480950	481481	IP_M045_vs_In_M045_peak_3284	intergenic	ENSOARG00020010506:5:496171-505903:-:24687	ENSOARG00020010506(ENSOARG00020010506)	up
5	1288154	1288423	IP_M045_vs_In_M045_peak_3285	ENSOARG00020013747:Promoter	ENSOARG00020013747:5:1288468-1300333:+:-179	ENSOARG00020013747(ENSOARG00020013747)	up
5	1362074	1362329	IP_M045_vs_In_M045_peak_3286	intergenic	ENSOARG00020014013:5:1347340-1357549:-:-4652	ENSOARG00020014013(SQSTM1)	up
5	2195393	2195660	IP_M045_vs_In_M045_peak_3288	ENSOARG00020015867:intron	ENSOARG00020016295:5:2228256-2233265:-:37738	ENSOARG00020016295(ENSOARG00020016295)	up
5	2966559	2967035	IP_M045_vs_In_M045_peak_3289	ENSOARG00020018299:Promoter	ENSOARG00020018299:5:2956934-2966667:-:-130	ENSOARG00020018299(IBA57)	up
5	3118108	3118361	IP_M045_vs_In_M045_peak_3290	intergenic	ENSOARG00020018613:5:3037314-3111531:-:-6703	ENSOARG00020018613(WNT3A)	up
5	4152104	4152422	IP_M045_vs_In_M045_peak_3297	intergenic	ENSOARG00020020857:5:4155887-4168224:+:-3624	ENSOARG00020020857(TMEM161A)	up
5	5185452	5185749	IP_M045_vs_In_M045_peak_3309	ENSOARG00020006098:intron	ENSOARG00020006027:5:5175690-5182747:-:-2853	ENSOARG00020006027(ARRDC2)	up
5	5496361	5496679	IP_M045_vs_In_M045_peak_3311	ENSOARG00020006998:intron	ENSOARG00020006998:5:5460092-5524650:+:36428	ENSOARG00020006998(UNC13A)	up
5	5937663	5937940	IP_M045_vs_In_M045_peak_3313	intergenic	ENSOARG00020011201:5:5939440-5942670:-:4868	ENSOARG00020011201(GTPBP3)	up
5	9618657	9618951	IP_M045_vs_In_M045_peak_3320	intergenic	ENSOARG00020000632:5:9608310-9611165:+:10494	ENSOARG00020000632(DNAJB1)	up
5	9783882	9784148	IP_M045_vs_In_M045_peak_3324	intergenic	ENSOARG00020000923:5:9769199-9769452:-:-14563	ENSOARG00020000923(ENSOARG00020000923)	up
5	9918813	9919216	IP_M045_vs_In_M045_peak_3326	ENSOARG00020001159:Promoter	ENSOARG00020001159:5:9919478-9929756:+:-463	ENSOARG00020001159(ASF1B)	up
5	10157140	10157519	IP_M045_vs_In_M045_peak_3329	ENSOARG00020001351:intron	ENSOARG00020001560:5:10144910-10147290:-:-10039	ENSOARG00020001560(NANOS3)	up
5	11141828	11142183	IP_M045_vs_In_M045_peak_3337	ENSOARG00020011465:exon	ENSOARG00020011465:5:11135123-11145002:+:6882	ENSOARG00020011465(ENSOARG00020011465)	up
5	12792228	12792533	IP_M045_vs_In_M045_peak_3338	ENSOARG00020000845:intron;ENSOARG00020000916:intron	ENSOARG00020000916:5:12723596-12797528:-:5147	ENSOARG00020000916(OLFM2)	up
5	12852973	12853294	IP_M045_vs_In_M045_peak_3339	ENSOARG00020000845:intron;ENSOARG00020001143:intron	ENSOARG00020001143:5:12816843-12861828:-:8694	ENSOARG00020001143(COL5A3)	up
5	13269742	13270029	IP_M045_vs_In_M045_peak_3341	ENSOARG00020004409:intron	ENSOARG00020004490:5:13277109-13318298:+:-7223	ENSOARG00020004490(PDE4A)	up
5	13284751	13285098	IP_M045_vs_In_M045_peak_3342	ENSOARG00020004409:intron;ENSOARG00020004490:intron	ENSOARG00020004409:5:13258246-13291419:-:6494	ENSOARG00020004409(CDC37)	up
5	13324206	13324522	IP_M045_vs_In_M045_peak_3343	intergenic	ENSOARG00020004964:5:13337822-13346891:-:22527	ENSOARG00020004964(KEAP1)	up
5	13579077	13579396	IP_M045_vs_In_M045_peak_3348	ENSOARG00020006664:intron	ENSOARG00020006915:5:13612418-13615014:-:35777	ENSOARG00020006915(TMED1)	up
5	13690270	13690608	IP_M045_vs_In_M045_peak_3352	intergenic	ENSOARG00020007507:5:13681570-13682498:+:8869	ENSOARG00020007507(TIMM29)	up
5	14089389	14089709	IP_M045_vs_In_M045_peak_3356	ENSOARG00020008807:intron	ENSOARG00020008807:5:14085738-14091003:-:1454	ENSOARG00020008807(EPOR)	up
5	14143815	14144097	IP_M045_vs_In_M045_peak_3357	ENSOARG00020006849:intron	ENSOARG00020006849:5:14139225-14154423:-:10467	ENSOARG00020006849(ELAVL3)	up
5	14405519	14405804	IP_M045_vs_In_M045_peak_3359	ENSOARG00020007624:intron	ENSOARG00020007582:5:14358605-14361779:-:-43882	ENSOARG00020007582(ENSOARG00020007582)	up
5	14406361	14406751	IP_M045_vs_In_M045_peak_3360	ENSOARG00020007624:intron	ENSOARG00020007582:5:14358605-14361779:-:-44777	ENSOARG00020007582(ENSOARG00020007582)	up
5	14556899	14557326	IP_M045_vs_In_M045_peak_3361	intergenic	ENSOARG00020008034:5:14564748-14661541:+:-7635	ENSOARG00020008034(ENSOARG00020008034)	up
5	15246076	15246430	IP_M045_vs_In_M045_peak_3364	ENSOARG00020012847:three_prime_UTR;ENSOARG00020012847:exon	ENSOARG00020012973:5:15267494-15271957:-:25704	ENSOARG00020012973(ENSOARG00020012973)	up
5	16555917	16556275	IP_M045_vs_In_M045_peak_3368	ENSOARG00020019425:Promoter	ENSOARG00020019425:5:16557275-16564610:+:-1179	ENSOARG00020019425(SLC25A41)	up
5	16729939	16730299	IP_M045_vs_In_M045_peak_3369	ENSOARG00020019921:intron	ENSOARG00020020028:5:16695649-16696224:-:-33895	ENSOARG00020020028(ENSOARG00020020028)	up
5	16886771	16887059	IP_M045_vs_In_M045_peak_3370	ENSOARG00020020257:intron	ENSOARG00020020257:5:16871058-16911050:+:15857	ENSOARG00020020257(RFX2)	up
5	17523137	17523410	IP_M045_vs_In_M045_peak_3375	ENSOARG00020009353:intron	ENSOARG00020009353:5:17466256-17530200:+:57017	ENSOARG00020009353(PTPRS)	up
5	17651214	17651641	IP_M045_vs_In_M045_peak_3376	ENSOARG00020012203:intron	ENSOARG00020012203:5:17585580-17665426:-:13998	ENSOARG00020012203(KDM4B)	up
5	17653998	17654291	IP_M045_vs_In_M045_peak_3377	ENSOARG00020012203:intron	ENSOARG00020012203:5:17585580-17665426:-:11281	ENSOARG00020012203(KDM4B)	up
5	17828899	17829258	IP_M045_vs_In_M045_peak_3380	intergenic	ENSOARG00020013142:5:17822706-17825004:+:6372	ENSOARG00020013142(TICAM1)	up
5	18218925	18219174	IP_M045_vs_In_M045_peak_3385	ENSOARG00020014684:intron	ENSOARG00020014684:5:18213282-18222699:-:3649	ENSOARG00020014684(MPND)	up
5	19023773	19024105	IP_M045_vs_In_M045_peak_3393	intergenic	ENSOARG00020019406:5:18907721-19008104:-:-15835	ENSOARG00020019406(NFIC)	up
5	19767903	19768161	IP_M045_vs_In_M045_peak_3400	intergenic	ENSOARG00020022261:5:19768788-19772255:-:4223	ENSOARG00020022261(OAZ1)	up
5	21107522	21107756	IP_M045_vs_In_M045_peak_3404	ENSOARG00020000943:intron	ENSOARG00020000943:5:21062908-21186311:+:44731	ENSOARG00020000943(MEIKIN)	up
5	38068366	38068607	IP_M045_vs_In_M045_peak_3411	intergenic	ENSOARG00020010871:5:38074349-38074643:-:6156	ENSOARG00020010871(ENSOARG00020010871)	up
5	38308790	38309048	IP_M045_vs_In_M045_peak_3412	ENSOARG00020009765:intron	ENSOARG00020009765:5:38284826-38330753:+:24093	ENSOARG00020009765(CDHR2)	up
5	38390267	38390599	IP_M045_vs_In_M045_peak_3414	intergenic	ENSOARG00020010522:5:38378521-38387495:+:11912	ENSOARG00020010522(TSPAN17)	up
5	39263529	39263807	IP_M045_vs_In_M045_peak_3418	ENSOARG00020014090:Promoter	ENSOARG00020014090:5:39257927-39263229:-:-439	ENSOARG00020014090(DDX41)	up
5	39560782	39561102	IP_M045_vs_In_M045_peak_3420	intergenic	ENSOARG00020014997:5:39532984-39557938:-:-3004	ENSOARG00020014997(PHYKPL)	up
5	39607372	39607641	IP_M045_vs_In_M045_peak_3421	ENSOARG00020015159:intron	ENSOARG00020014997:5:39532984-39557938:-:-49568	ENSOARG00020014997(PHYKPL)	up
5	40890829	40891165	IP_M045_vs_In_M045_peak_3422	ENSOARG00020017040:Promoter	ENSOARG00020016996:5:40846056-40850000:-:-40997	ENSOARG00020016996(TRIM52)	up
5	44088411	44088775	IP_M045_vs_In_M045_peak_3423	ENSOARG00020013749:intron	ENSOARG00020013749:5:44067387-44090764:-:2171	ENSOARG00020013749(ENSOARG00020013749)	up
5	45189762	45190069	IP_M045_vs_In_M045_peak_3425	intergenic	ENSOARG00020010474:5:45178194-45187620:-:-2295	ENSOARG00020010474(THEG)	up
5	45773781	45774173	IP_M045_vs_In_M045_peak_3432	ENSOARG00020015219:intron	ENSOARG00020015219:5:45763393-45779202:+:10584	ENSOARG00020015219(STK11)	up
5	45790535	45790912	IP_M045_vs_In_M045_peak_3433	ENSOARG00020015444:Promoter	ENSOARG00020015444:5:45791438-45793371:+:-714	ENSOARG00020015444(ATP5F1D)	up
5	46091861	46092174	IP_M045_vs_In_M045_peak_3440	ENSOARG00020018273:intron	ENSOARG00020018193:5:46079087-46081989:-:-10028	ENSOARG00020018193(ENSOARG00020018193)	up
5	47692058	47692363	IP_M045_vs_In_M045_peak_3446	intergenic	ENSOARG00020021778:5:47716817-47728168:-:35957	ENSOARG00020021778(C5orf15)	up
5	47776663	47777027	IP_M045_vs_In_M045_peak_3447	intergenic	ENSOARG00020021794:5:47731648-47759650:-:-17195	ENSOARG00020021794(VDAC1)	up
5	49153466	49153731	IP_M045_vs_In_M045_peak_3452	intergenic	ENSOARG00020009552:5:49126369-49126855:-:-26743	ENSOARG00020009552(TIFAB)	up
5	52280968	52281224	IP_M045_vs_In_M045_peak_3457	ENSOARG00020016402:intron	ENSOARG00020016402:5:52278567-52610584:+:2529	ENSOARG00020016402(CTNNA1)	up
5	53027924	53028244	IP_M045_vs_In_M045_peak_3459	ENSOARG00020018140:exon	ENSOARG00020018140:5:53027400-53030456:-:2372	ENSOARG00020018140(ENSOARG00020018140)	up
5	54787017	54787268	IP_M045_vs_In_M045_peak_3468	ENSOARG00020015693:intron	ENSOARG00020016987:5:54777149-54777476:-:-9666	ENSOARG00020016987(ENSOARG00020016987)	up
5	55131762	55132100	IP_M045_vs_In_M045_peak_3470	intergenic	ENSOARG00020018082:5:55089692-55119815:-:-12116	ENSOARG00020018082(ARAP3)	up
5	55976563	55976821	IP_M045_vs_In_M045_peak_3472	ENSOARG00020019371:intron	ENSOARG00020019371:5:55959697-55979770:-:3078	ENSOARG00020019371(ENSOARG00020019371)	up
5	59559622	59559912	IP_M045_vs_In_M045_peak_3477	intergenic	ENSOARG00020020373:5:59524221-59542569:-:-17198	ENSOARG00020020373(GRXCR2)	up
5	61174762	61175089	IP_M045_vs_In_M045_peak_3478	ENSOARG00020022318:intron	ENSOARG00020022318:5:61107771-61224157:-:49231	ENSOARG00020022318(DPYSL3)	up
5	63055549	63055848	IP_M045_vs_In_M045_peak_3479	intergenic	ENSOARG00020023772:5:62959413-62960670:+:96285	ENSOARG00020023772(ADRB2)	up
5	63228503	63228806	IP_M045_vs_In_M045_peak_3480	intergenic	ENSOARG00020023876:5:63239822-63370771:+:-11167	ENSOARG00020023876(ABLIM3)	up
5	63912285	63912583	IP_M045_vs_In_M045_peak_3483	ENSOARG00020010736:intron	ENSOARG00020010736:5:63910838-63987008:-:74574	ENSOARG00020010736(PDE6A)	up
5	68410670	68411022	IP_M045_vs_In_M045_peak_3493	ENSOARG00020018437:intron	ENSOARG00020019252:5:68441760-68449981:+:-30914	ENSOARG00020019252(SAP30L)	up
5	68574268	68574654	IP_M045_vs_In_M045_peak_3495	intergenic	ENSOARG00020019445:5:68636681-68762965:+:-62220	ENSOARG00020019445(LARP1)	up
5	68587140	68587425	IP_M045_vs_In_M045_peak_3496	intergenic	ENSOARG00020019445:5:68636681-68762965:+:-49398	ENSOARG00020019445(LARP1)	up
5	68721743	68721998	IP_M045_vs_In_M045_peak_3498	ENSOARG00020019445:intron	ENSOARG00020019710:5:68732666-68744498:-:22627	ENSOARG00020019710(ENSOARG00020019710)	up
5	72291935	72292304	IP_M045_vs_In_M045_peak_3500	intergenic	ENSOARG00020022936:5:72278562-72286380:+:13557	ENSOARG00020022936(LSM11)	up
5	73653904	73654147	IP_M045_vs_In_M045_peak_3501	intergenic	ENSOARG00020023107:5:73220570-73626455:-:-27570	ENSOARG00020023107(EBF1)	up
5	84358926	84359196	IP_M045_vs_In_M045_peak_3506	ENSOARG00020016326:exon;ENSOARG00020016220:Promoter	ENSOARG00020016326:5:84358920-84549055:+:141	ENSOARG00020016326(MSH3)	up
5	98888089	98888371	IP_M045_vs_In_M045_peak_3510	intergenic	ENSOARG00020006905:5:98891357-98900805:+:-3127	ENSOARG00020006905(NR2F1)	up
5	100851987	100852219	IP_M045_vs_In_M045_peak_3511	intergenic	ENSOARG00020010924:5:100827726-100829070:+:24377	ENSOARG00020010924(GPR150)	up
5	102621158	102621415	IP_M045_vs_In_M045_peak_3515	intergenic	ENSOARG00020015733:5:102510600-102530945:-:-90341	ENSOARG00020015733(RIOK2)	up
5	103738449	103738712	IP_M045_vs_In_M045_peak_3516	intergenic	ENSOARG00020016120:5:104181261-104228960:+:-442680	ENSOARG00020016120(RGMB)	up
5	107942094	107942328	IP_M045_vs_In_M045_peak_3517	intergenic	ENSOARG00020017030:5:108189613-108291947:-:349736	ENSOARG00020017030(SLCO6A1)	up
5	108451070	108451350	IP_M045_vs_In_M045_peak_3518	intergenic	ENSOARG00020017228:5:108567988-108840514:+:-116778	ENSOARG00020017228(PAM)	up
5	113598801	113599050	IP_M045_vs_In_M045_peak_3519	intergenic	ENSOARG00020019523:5:113309066-113595664:-:-3261	ENSOARG00020019523(EFNA5)	up
5	114516529	114516833	IP_M045_vs_In_M045_peak_3520	intergenic	ENSOARG00020019949:5:114739018-115152140:+:-222337	ENSOARG00020019949(FER)	up
5	1029933	1030205	IP_M090_vs_In_M090_peak_3501	ENSOARG00020013195:intron	ENSOARG00020013195:5:1019057-1054553:+:11012	ENSOARG00020013195(RASGEF1C)	down
5	1248069	1248341	IP_M090_vs_In_M090_peak_3502	ENSOARG00020013456:intron	ENSOARG00020013747:5:1288468-1300333:+:-40263	ENSOARG00020013747(ENSOARG00020013747)	down
5	1437829	1438129	IP_M090_vs_In_M090_peak_3503	ENSOARG00020014516:intron	ENSOARG00020014516:5:1432931-1442965:+:5048	ENSOARG00020014516(MGAT4B)	down
5	3882573	3882835	IP_M090_vs_In_M090_peak_3507	ENSOARG00020019767:intron	ENSOARG00020019749:5:3863535-3864447:+:19169	ENSOARG00020019749(TSSK6)	down
5	4154137	4154446	IP_M090_vs_In_M090_peak_3512	ENSOARG00020020857:Promoter	ENSOARG00020020857:5:4155887-4168224:+:-1595	ENSOARG00020020857(TMEM161A)	down
5	4654561	4654863	IP_M090_vs_In_M090_peak_3516	ENSOARG00020004269:Promoter	ENSOARG00020004269:5:4652011-4654646:-:-66	ENSOARG00020004269(REX1BD)	down
5	4750332	4750714	IP_M090_vs_In_M090_peak_3517	ENSOARG00020004406:intron	ENSOARG00020004475:5:4781791-4784879:+:-31268	ENSOARG00020004475(ISYNA1)	down
5	4786344	4786699	IP_M090_vs_In_M090_peak_3518	ENSOARG00020004580:intron	ENSOARG00020004475:5:4781791-4784879:+:4730	ENSOARG00020004475(ISYNA1)	down
5	5143052	5143382	IP_M090_vs_In_M090_peak_3526	intergenic	ENSOARG00020006004:5:5142313-5142512:+:904	ENSOARG00020006004(ENSOARG00020006004)	down
5	5233694	5234011	IP_M090_vs_In_M090_peak_3528	ENSOARG00020006131:intron	ENSOARG00020006131:5:5229566-5234471:-:618	ENSOARG00020006131(CCDC124)	down
5	5742666	5742982	IP_M090_vs_In_M090_peak_3531	ENSOARG00020010913:Promoter	ENSOARG00020010913:5:5743558-5745790:+:-734	ENSOARG00020010913(Bst-2B)	down
5	6353937	6354237	IP_M090_vs_In_M090_peak_3533	ENSOARG00020014654:intron	ENSOARG00020014654:5:6331480-6373988:-:19901	ENSOARG00020014654(SIN3B)	down
5	6431820	6432165	IP_M090_vs_In_M090_peak_3534	ENSOARG00020014908:intron	ENSOARG00020014908:5:6389631-6465478:-:33485	ENSOARG00020014908(NWD1)	down
5	6990130	6990541	IP_M090_vs_In_M090_peak_3537	intergenic	ENSOARG00020018302:5:6979739-6985559:-:-4776	ENSOARG00020018302(FAM32A)	down
5	7189694	7189958	IP_M090_vs_In_M090_peak_3538	intergenic	ENSOARG00020018807:5:7182475-7183432:+:7351	ENSOARG00020018807(ENSOARG00020018807)	down
5	9641589	9641942	IP_M090_vs_In_M090_peak_3544	ENSOARG00020000667:three_prime_UTR;ENSOARG00020000667:exon	ENSOARG00020000667:5:9639429-9642278:+:2336	ENSOARG00020000667(PTGER1)	down
5	9692937	9693208	IP_M090_vs_In_M090_peak_3545	ENSOARG00020000826:exon	ENSOARG00020000763:5:9682734-9692112:+:10338	ENSOARG00020000763(DDX39A)	down
5	9860993	9861281	IP_M090_vs_In_M090_peak_3548	ENSOARG00020000968:intron	ENSOARG00020000968:5:9852467-9900680:+:8670	ENSOARG00020000968(ADGRL1)	down
5	10719912	10720726	IP_M090_vs_In_M090_peak_3552	ENSOARG00020002091:intron	ENSOARG00020008152:5:10789780-10790098:+:-69461	ENSOARG00020008152(ENSOARG00020008152)	down
5	10901441	10901747	IP_M090_vs_In_M090_peak_3556	ENSOARG00020008684:intron	ENSOARG00020008580:5:10864670-10866599:+:36924	ENSOARG00020008580(LYL1)	down
5	10973439	10973759	IP_M090_vs_In_M090_peak_3557	intergenic	ENSOARG00020008684:5:10870380-10964910:-:-8689	ENSOARG00020008684(NFIX)	down
5	11089792	11090189	IP_M090_vs_In_M090_peak_3560	ENSOARG00020010455:Promoter	ENSOARG00020010455:5:11065200-11094159:-:4168	ENSOARG00020010455(MAST1)	down
5	11224800	11225058	IP_M090_vs_In_M090_peak_3562	ENSOARG00020012993:exon	ENSOARG00020012993:5:11222961-11243256:+:1968	ENSOARG00020012993(ENSOARG00020012993)	down
5	11242477	11242792	IP_M090_vs_In_M090_peak_3563	ENSOARG00020012993:intron	ENSOARG00020013719:5:11246926-11247757:-:5122	ENSOARG00020013719(ENSOARG00020013719)	down
5	12880771	12881076	IP_M090_vs_In_M090_peak_3564	ENSOARG00020000845:Promoter	ENSOARG00020000845:5:12686010-12880238:-:-685	ENSOARG00020000845(FBXL12)	down
5	13276771	13277039	IP_M090_vs_In_M090_peak_3566	ENSOARG00020004409:intron;ENSOARG00020004490:Promoter	ENSOARG00020004490:5:13277109-13318298:+:-204	ENSOARG00020004490(PDE4A)	down
5	13630582	13630887	IP_M090_vs_In_M090_peak_3573	ENSOARG00020006962:intron	ENSOARG00020007076:5:13634135-13675348:+:-3400	ENSOARG00020007076(CARM1)	down
5	14008215	14008531	IP_M090_vs_In_M090_peak_3577	intergenic	ENSOARG00020008477:5:14019054-14032108:+:-10681	ENSOARG00020008477(ENSOARG00020008477)	down
5	14533820	14534078	IP_M090_vs_In_M090_peak_3580	intergenic	ENSOARG00020007624:5:14374948-14517884:-:-16065	ENSOARG00020007624(INSR)	down
5	14746327	14746633	IP_M090_vs_In_M090_peak_3582	intergenic	ENSOARG00020009172:5:14761102-14777209:+:-14622	ENSOARG00020009172(ENSOARG00020009172)	down
5	14974885	14975146	IP_M090_vs_In_M090_peak_3583	ENSOARG00020010429:Promoter	ENSOARG00020010429:5:14975241-14982758:+:-225	ENSOARG00020010429(MAP2K7)	down
5	15283682	15283967	IP_M090_vs_In_M090_peak_3586	ENSOARG00020013105:Promoter;ENSOARG00020013027:intron	ENSOARG00020013027:5:15278128-15285380:-:1555	ENSOARG00020013027(NDUFA7)	down
5	15346480	15346765	IP_M090_vs_In_M090_peak_3587	ENSOARG00020013395:intron	ENSOARG00020013395:5:15341072-15350213:+:5550	ENSOARG00020013395(RAB11B)	down
5	15943183	15943529	IP_M090_vs_In_M090_peak_3590	ENSOARG00020016038:Promoter	ENSOARG00020016038:5:15944736-15959361:+:-1380	ENSOARG00020016038(SH2D3A)	down
5	17310327	17310616	IP_M090_vs_In_M090_peak_3595	intergenic	ENSOARG00020009227:5:17242352-17245530:+:68119	ENSOARG00020009227(ENSOARG00020009227)	down
5	17773931	17774288	IP_M090_vs_In_M090_peak_3597	intergenic	ENSOARG00020013051:5:17778322-17799133:+:-4212	ENSOARG00020013051(PLIN3)	down
5	17949143	17949480	IP_M090_vs_In_M090_peak_3600	ENSOARG00020013191:intron	ENSOARG00020013791:5:17957515-17969122:+:-8203	ENSOARG00020013791(MYDGF)	down
5	17994369	17994628	IP_M090_vs_In_M090_peak_3601	intergenic	ENSOARG00020013854:5:17973243-17973804:-:-20694	ENSOARG00020013854(TNFAIP8L1)	down
5	18219843	18220220	IP_M090_vs_In_M090_peak_3605	ENSOARG00020014684:intron	ENSOARG00020014684:5:18213282-18222699:-:2667	ENSOARG00020014684(MPND)	down
5	18725805	18726103	IP_M090_vs_In_M090_peak_3610	ENSOARG00020017829:Promoter	ENSOARG00020017829:5:18726263-18771464:+:-309	ENSOARG00020017829(PIP5K1C)	down
5	18842551	18842869	IP_M090_vs_In_M090_peak_3612	ENSOARG00020019053:intron	ENSOARG00020019053:5:18839767-18843125:-:415	ENSOARG00020019053(C19orf71)	down
5	18889120	18889497	IP_M090_vs_In_M090_peak_3614	ENSOARG00020019280:Promoter	ENSOARG00020019280:5:18890457-18891043:+:-1148	ENSOARG00020019280(ENSOARG00020019280)	down
5	18899500	18899888	IP_M090_vs_In_M090_peak_3616	intergenic	ENSOARG00020019336:5:18892565-18895282:+:7129	ENSOARG00020019336(SMIM24)	down
5	18926688	18926997	IP_M090_vs_In_M090_peak_3617	ENSOARG00020019406:intron	ENSOARG00020019336:5:18892565-18895282:+:34277	ENSOARG00020019336(SMIM24)	down
5	19123511	19123946	IP_M090_vs_In_M090_peak_3619	intergenic	ENSOARG00020020029:5:19110539-19111697:-:-12031	ENSOARG00020020029(S1PR4)	down
5	19179871	19180395	IP_M090_vs_In_M090_peak_3621	intergenic	ENSOARG00020020092:5:19153772-19169388:-:-10745	ENSOARG00020020092(GNA11)	down
5	19786189	19786470	IP_M090_vs_In_M090_peak_3626	intergenic	ENSOARG00020022261:5:19768788-19772255:-:-14074	ENSOARG00020022261(OAZ1)	down
5	19953229	19953702	IP_M090_vs_In_M090_peak_3628	intergenic	ENSOARG00020023226:5:19970744-19981769:+:-17278	ENSOARG00020023226(MKNK2)	down
5	20419675	20420234	IP_M090_vs_In_M090_peak_3629	intergenic	ENSOARG00020000299:5:20399571-20401935:+:20383	ENSOARG00020000299(IL5)	down
5	20432655	20432960	IP_M090_vs_In_M090_peak_3630	intergenic	ENSOARG00020000320:5:20448860-20455188:+:-16052	ENSOARG00020000320(IRF1)	down
5	20438979	20439248	IP_M090_vs_In_M090_peak_3631	intergenic	ENSOARG00020000320:5:20448860-20455188:+:-9746	ENSOARG00020000320(IRF1)	down
5	23641816	23642101	IP_M090_vs_In_M090_peak_3636	intergenic	ENSOARG00020002636:5:23652446-23672560:-:30601	ENSOARG00020002636(ISOC1)	down
5	24502173	24502435	IP_M090_vs_In_M090_peak_3637	ENSOARG00020002946:intron	ENSOARG00020002946:5:24440901-24532474:-:30170	ENSOARG00020002946(SLC12A2)	down
5	25958129	25958557	IP_M090_vs_In_M090_peak_3639	ENSOARG00020003897:intron	ENSOARG00020003897:5:25913555-26010410:+:44788	ENSOARG00020003897(ENSOARG00020003897)	down
5	38135691	38135965	IP_M090_vs_In_M090_peak_3643	ENSOARG00020009553:Promoter	ENSOARG00020009553:5:38116550-38135630:-:-198	ENSOARG00020009553(CLTB)	down
5	38178639	38178944	IP_M090_vs_In_M090_peak_3644	ENSOARG00020009668:Promoter	ENSOARG00020009668:5:38178925-38245238:+:-133	ENSOARG00020009668(FAF2)	down
5	38815989	38816252	IP_M090_vs_In_M090_peak_3646	intergenic	ENSOARG00020012095:5:38830939-38839405:+:-14818	ENSOARG00020012095(FGFR4)	down
5	38849271	38849572	IP_M090_vs_In_M090_peak_3647	intergenic	ENSOARG00020012095:5:38830939-38839405:+:18482	ENSOARG00020012095(FGFR4)	down
5	39027703	39028015	IP_M090_vs_In_M090_peak_3648	ENSOARG00020012540:intron	ENSOARG00020012540:5:39025758-39029831:-:1972	ENSOARG00020012540(ENSOARG00020012540)	down
5	39245689	39245982	IP_M090_vs_In_M090_peak_3652	intergenic	ENSOARG00020013851:5:39224089-39242954:-:-2881	ENSOARG00020013851(PDLIM7)	down
5	43523560	43523848	IP_M090_vs_In_M090_peak_3654	ENSOARG00020011220:Promoter	ENSOARG00020011220:5:43507202-43523600:-:-104	ENSOARG00020011220(TTC5)	down
5	43825018	43825280	IP_M090_vs_In_M090_peak_3655	intergenic	ENSOARG00020013356:5:43803218-43803656:-:-21493	ENSOARG00020013356(RNASE12)	down
5	44196444	44196737	IP_M090_vs_In_M090_peak_3656	ENSOARG00020014175:intron	ENSOARG00020015325:5:44200775-44201246:+:-4184	ENSOARG00020015325(ENSOARG00020015325)	down
5	45086660	45086958	IP_M090_vs_In_M090_peak_3658	intergenic	ENSOARG00020010145:5:45055554-45056496:+:31255	ENSOARG00020010145(ENSOARG00020010145)	down
5	45321542	45321952	IP_M090_vs_In_M090_peak_3661	intergenic	ENSOARG00020011143:5:45325874-45346092:+:-4127	ENSOARG00020011143(HCN2)	down
5	45516471	45516808	IP_M090_vs_In_M090_peak_3663	intergenic	ENSOARG00020012404:5:45514765-45515429:+:1874	ENSOARG00020012404(ENSOARG00020012404)	down
5	45705093	45705466	IP_M090_vs_In_M090_peak_3666	ENSOARG00020015016:exon	ENSOARG00020014946:5:45697037-45699386:+:8242	ENSOARG00020014946(GPX4)	down
5	45793049	45793419	IP_M090_vs_In_M090_peak_3668	ENSOARG00020015444:three_prime_UTR;ENSOARG00020015444:exon	ENSOARG00020015444:5:45791438-45793371:+:1796	ENSOARG00020015444(ATP5F1D)	down
5	45857316	45857574	IP_M090_vs_In_M090_peak_3672	intergenic	ENSOARG00020015712:5:45831411-45844715:+:26034	ENSOARG00020015712(EFNA2)	down
5	45957684	45957965	IP_M090_vs_In_M090_peak_3674	intergenic	ENSOARG00020016079:5:45952907-45954657:+:4917	ENSOARG00020016079(ENSOARG00020016079)	down
5	46013041	46013407	IP_M090_vs_In_M090_peak_3676	intergenic	ENSOARG00020017613:5:46014757-46019453:-:6229	ENSOARG00020017613(ADAMTSL5)	down
5	46090461	46090727	IP_M090_vs_In_M090_peak_3678	ENSOARG00020018273:intron	ENSOARG00020018193:5:46079087-46081989:-:-8605	ENSOARG00020018193(ENSOARG00020018193)	down
5	46267227	46267673	IP_M090_vs_In_M090_peak_3681	ENSOARG00020020479:Promoter	ENSOARG00020020598:5:46272387-46280534:-:13084	ENSOARG00020020598(ENSOARG00020020598)	down
5	46452506	46452809	IP_M090_vs_In_M090_peak_3685	intergenic	ENSOARG00020020953:5:46471582-46471753:+:-18924	ENSOARG00020020953(ENSOARG00020020953)	down
5	46755987	46756255	IP_M090_vs_In_M090_peak_3686	intergenic	ENSOARG00020021466:5:46701592-46748952:+:54529	ENSOARG00020021466(HSPA4)	down
5	47826842	47827281	IP_M090_vs_In_M090_peak_3687	intergenic	ENSOARG00020021919:5:47839555-47870266:+:-12493	ENSOARG00020021919(TCF7)	down
5	48176889	48177172	IP_M090_vs_In_M090_peak_3690	ENSOARG00020007407:intron	ENSOARG00020007407:5:48133343-48179996:+:43687	ENSOARG00020007407(JADE2)	down
5	49450824	49451101	IP_M090_vs_In_M090_peak_3693	intergenic	ENSOARG00020009641:5:49455515-49504308:+:-4552	ENSOARG00020009641(SLC25A48)	down
5	50512410	50512679	IP_M090_vs_In_M090_peak_3695	intergenic	ENSOARG00020011445:5:50437403-50445257:-:-67287	ENSOARG00020011445(ENSOARG00020011445)	down
5	53193264	53193666	IP_M090_vs_In_M090_peak_3700	intergenic	ENSOARG00020018590:5:53239681-53242767:+:-46216	ENSOARG00020018590(CXXC5)	down
5	53312980	53313450	IP_M090_vs_In_M090_peak_3702	intergenic	ENSOARG00020018628:5:53344114-53381773:+:-30899	ENSOARG00020018628(PSD2)	down
5	53662248	53662509	IP_M090_vs_In_M090_peak_3704	ENSOARG00020020779:Promoter	ENSOARG00020020779:5:53662645-53663721:+:-266	ENSOARG00020020779(PURA)	down
5	53917397	53917707	IP_M090_vs_In_M090_peak_3710	intergenic	ENSOARG00020020984:5:53919619-53931849:+:-2067	ENSOARG00020020984(SLC4A9)	down
5	53923273	53923593	IP_M090_vs_In_M090_peak_3711	ENSOARG00020020984:intron	ENSOARG00020020984:5:53919619-53931849:+:3814	ENSOARG00020020984(SLC4A9)	down
5	54998426	54998869	IP_M090_vs_In_M090_peak_3714	ENSOARG00020017189:intron	ENSOARG00020017189:5:54949502-55010216:-:11568	ENSOARG00020017189(ENSOARG00020017189)	down
5	55057434	55057704	IP_M090_vs_In_M090_peak_3715	intergenic	ENSOARG00020017344:5:55059987-55072491:-:14922	ENSOARG00020017344(HDAC3)	down
5	55190464	55190735	IP_M090_vs_In_M090_peak_3716	intergenic	ENSOARG00020018082:5:55089692-55119815:-:-70784	ENSOARG00020018082(ARAP3)	down
5	55304563	55304906	IP_M090_vs_In_M090_peak_3717	ENSOARG00020018848:Promoter	ENSOARG00020018848:5:55280612-55303706:-:-1028	ENSOARG00020018848(PCDH1)	down
5	55417607	55417952	IP_M090_vs_In_M090_peak_3719	ENSOARG00020019253:intron	ENSOARG00020019253:5:55408645-55418517:-:737	ENSOARG00020019253(GNPDA1)	down
5	56070202	56070515	IP_M090_vs_In_M090_peak_3721	intergenic	ENSOARG00020019500:5:56147313-56622952:+:-76954	ENSOARG00020019500(ARHGAP26)	down
5	56288526	56288847	IP_M090_vs_In_M090_peak_3723	ENSOARG00020019500:intron	ENSOARG00020019500:5:56147313-56622952:+:141373	ENSOARG00020019500(ARHGAP26)	down
5	57271605	57272032	IP_M090_vs_In_M090_peak_3725	intergenic	ENSOARG00020020202:5:57635752-57652519:-:380700	ENSOARG00020020202(YIPF5)	down
5	63197444	63197721	IP_M090_vs_In_M090_peak_3727	intergenic	ENSOARG00020023787:5:63126673-63182835:-:-14747	ENSOARG00020023787(SH3TC2)	down
5	63436568	63436938	IP_M090_vs_In_M090_peak_3729	ENSOARG00020024308:intron	ENSOARG00020024427:5:63462776-63585730:+:-26023	ENSOARG00020024427(GRPEL2)	down
5	63489977	63490250	IP_M090_vs_In_M090_peak_3730	ENSOARG00020024427:intron	ENSOARG00020009839:5:63492158-63496040:-:5926	ENSOARG00020009839(IL17B)	down
5	63544904	63545229	IP_M090_vs_In_M090_peak_3732	ENSOARG00020024427:intron	ENSOARG00020009839:5:63492158-63496040:-:-49026	ENSOARG00020009839(IL17B)	down
5	63700883	63701305	IP_M090_vs_In_M090_peak_3733	intergenic	ENSOARG00020010150:5:63662982-63696777:+:38112	ENSOARG00020010150(ARHGEF37)	down
5	63883322	63883616	IP_M090_vs_In_M090_peak_3734	ENSOARG00020010324:intron	ENSOARG00020010324:5:63788587-63902080:+:94882	ENSOARG00020010324(PPARGC1B)	down
5	63892486	63892867	IP_M090_vs_In_M090_peak_3735	ENSOARG00020010324:intron	ENSOARG00020010736:5:63910838-63987008:-:94331	ENSOARG00020010736(PDE6A)	down
5	64278335	64278652	IP_M090_vs_In_M090_peak_3736	intergenic	ENSOARG00020011935:5:64251716-64270584:+:26777	ENSOARG00020011935(SLC6A7)	down
5	64406538	64406798	IP_M090_vs_In_M090_peak_3738	intergenic	ENSOARG00020012742:5:64414874-64453485:+:-8206	ENSOARG00020012742(TCOF1)	down
5	64484197	64484480	IP_M090_vs_In_M090_peak_3739	ENSOARG00020013429:Promoter	ENSOARG00020013429:5:64480301-64483986:-:-352	ENSOARG00020013429(ENSOARG00020013429)	down
5	64739712	64740013	IP_M090_vs_In_M090_peak_3743	ENSOARG00020013674:exon	ENSOARG00020013724:5:64744014-64757927:+:-4151	ENSOARG00020013724(MYOZ3)	down
5	65138501	65138826	IP_M090_vs_In_M090_peak_3746	intergenic	ENSOARG00020014885:5:65082223-65131361:-:-7302	ENSOARG00020014885(ANXA6)	down
5	65208383	65208694	IP_M090_vs_In_M090_peak_3748	intergenic	ENSOARG00020015595:5:65161499-65197659:-:-10879	ENSOARG00020015595(CCDC69)	down
5	67980562	67981047	IP_M090_vs_In_M090_peak_3751	intergenic	ENSOARG00020018007:5:68010122-68042339:-:61534	ENSOARG00020018007(FAM114A2)	down
5	68428629	68428977	IP_M090_vs_In_M090_peak_3752	intergenic	ENSOARG00020019252:5:68441760-68449981:+:-12957	ENSOARG00020019252(SAP30L)	down
5	73217112	73217401	IP_M090_vs_In_M090_peak_3756	intergenic	ENSOARG00020023107:5:73220570-73626455:-:409198	ENSOARG00020023107(EBF1)	down
5	75006563	75006918	IP_M090_vs_In_M090_peak_3760	intergenic	ENSOARG00020010052:5:74918612-74926302:+:88128	ENSOARG00020010052(ENSOARG00020010052)	down
5	84854420	84854715	IP_M090_vs_In_M090_peak_3763	intergenic	ENSOARG00020016978:5:84859955-84885115:+:-5387	ENSOARG00020016978(CKMT2)	down
5	88716835	88717128	IP_M090_vs_In_M090_peak_3764	intergenic	ENSOARG00020021797:5:88451653-88452623:-:-264358	ENSOARG00020021797(ENSOARG00020021797)	down
5	92528927	92529202	IP_M090_vs_In_M090_peak_3765	intergenic	ENSOARG00020022987:5:92562888-92634528:-:105463	ENSOARG00020022987(TMEM161B)	down
5	99913204	99913509	IP_M090_vs_In_M090_peak_3768	ENSOARG00020008496:intron	ENSOARG00020008120:5:99802183-99862080:+:111173	ENSOARG00020008120(SLF1)	down
5	102207781	102208044	IP_M090_vs_In_M090_peak_3771	intergenic	ENSOARG00020014806:5:102218415-102260138:+:-10502	ENSOARG00020014806(ERAP2)	down
5	109005449	109005721	IP_M090_vs_In_M090_peak_3773	intergenic	ENSOARG00020018893:5:109046104-109046728:+:-40519	ENSOARG00020018893(MACIR)	down
5	116974334	116974659	IP_M090_vs_In_M090_peak_3775	intergenic	ENSOARG00020020827:5:117000920-117006233:+:-26423	ENSOARG00020020827(TSLP)	down
6	3336587	3336849	IP_M045_vs_In_M045_peak_3522	ENSOARG00020022132:intron	ENSOARG00020022192:6:3557188-3615251:+:-220470	ENSOARG00020022192(NAF1)	up
6	6137727	6137969	IP_M045_vs_In_M045_peak_3523	intergenic	ENSOARG00020010290:6:6270439-6273510:+:-132591	ENSOARG00020010290(ENSOARG00020010290)	up
6	17586066	17586379	IP_M045_vs_In_M045_peak_3524	intergenic	ENSOARG00020023123:6:17959382-17978937:+:-373159	ENSOARG00020023123(PITX2)	up
6	18465545	18465782	IP_M045_vs_In_M045_peak_3525	intergenic	ENSOARG00020023319:6:18329749-18464982:+:135914	ENSOARG00020023319(ELOVL6)	up
6	19027421	19027755	IP_M045_vs_In_M045_peak_3526	ENSOARG00020024258:exon	ENSOARG00020024258:6:18949190-19027858:-:270	ENSOARG00020024258(SEC24B)	up
6	21446319	21446563	IP_M045_vs_In_M045_peak_3527	intergenic	ENSOARG00020025612:6:21410251-21410464:+:36190	ENSOARG00020025612(ENSOARG00020025612)	up
6	24055378	24055620	IP_M045_vs_In_M045_peak_3529	intergenic	ENSOARG00020009309:6:23556419-23751110:-:-304389	ENSOARG00020009309(TET2)	up
6	28346374	28346612	IP_M045_vs_In_M045_peak_3530	intergenic	ENSOARG00020013594:6:28390329-28395432:-:48939	ENSOARG00020013594(ENSOARG00020013594)	up
6	40437774	40438184	IP_M045_vs_In_M045_peak_3533	ENSOARG00020022196:Promoter	ENSOARG00020022196:6:40434759-40436334:-:-1645	ENSOARG00020022196(TIGD2)	up
6	40990790	40991038	IP_M045_vs_In_M045_peak_3534	intergenic	ENSOARG00020023535:6:40986466-40988834:+:4448	ENSOARG00020023535(PYURF)	up
6	43841927	43842206	IP_M045_vs_In_M045_peak_3535	intergenic	ENSOARG00020024781:6:44483528-44883932:+:-641461	ENSOARG00020024781(SLIT2)	up
6	48180440	48180712	IP_M045_vs_In_M045_peak_3536	intergenic	ENSOARG00020014504:6:48031883-48136482:-:-44094	ENSOARG00020014504(PPARGC1A)	up
6	48952459	48952697	IP_M045_vs_In_M045_peak_3537	intergenic	ENSOARG00020015395:6:49049263-49049998:+:-96685	ENSOARG00020015395(SOD3)	up
6	49232755	49233117	IP_M045_vs_In_M045_peak_3538	intergenic	ENSOARG00020015826:6:49246900-49274901:-:41965	ENSOARG00020015826(LGI2)	up
6	50665487	50665841	IP_M045_vs_In_M045_peak_3539	ENSOARG00020017417:intron	ENSOARG00020019074:6:50720443-50720753:+:-54779	ENSOARG00020019074(ENSOARG00020019074)	up
6	50911243	50911567	IP_M045_vs_In_M045_peak_3540	intergenic	ENSOARG00020019119:6:50811073-50823542:+:100332	ENSOARG00020019119(ENSOARG00020019119)	up
6	64342298	64342620	IP_M045_vs_In_M045_peak_3541	ENSOARG00020023978:Promoter	ENSOARG00020023978:6:64343858-64414584:+:-1399	ENSOARG00020023978(UBE2K)	up
6	65646255	65646531	IP_M045_vs_In_M045_peak_3542	intergenic	ENSOARG00020024561:6:65695638-65707402:+:-49245	ENSOARG00020024561(UCHL1)	up
6	76891168	76891407	IP_M045_vs_In_M045_peak_3543	ENSOARG00020015079:intron	ENSOARG00020015079:6:76887859-76933606:+:3428	ENSOARG00020015079(PDGFRA)	up
6	77610472	77610778	IP_M045_vs_In_M045_peak_3544	intergenic	ENSOARG00020015539:6:77541910-77542465:-:-68160	ENSOARG00020015539(ENSOARG00020015539)	up
6	79531497	79531789	IP_M045_vs_In_M045_peak_3546	intergenic	ENSOARG00020020172:6:79533202-79543692:-:12049	ENSOARG00020020172(NOA1)	up
6	87629963	87630209	IP_M045_vs_In_M045_peak_3549	intergenic	ENSOARG00020024373:6:87714423-87853552:-:223466	ENSOARG00020024373(TECRL)	up
6	95327411	95327938	IP_M045_vs_In_M045_peak_3550	ENSOARG00020001403:Promoter	ENSOARG00020001403:6:95328158-95329583:+:-483	ENSOARG00020001403(UTP3)	up
6	95864273	95864827	IP_M045_vs_In_M045_peak_3551	intergenic	ENSOARG00020001658:6:95938794-96415103:+:-74244	ENSOARG00020001658(SLC4A4)	up
6	99604908	99605202	IP_M045_vs_In_M045_peak_3552	ENSOARG00020003308:Promoter	ENSOARG00020003308:6:99558374-99604787:-:-268	ENSOARG00020003308(BTC)	up
6	100943885	100944156	IP_M045_vs_In_M045_peak_3553	ENSOARG00020004707:intron	ENSOARG00020004646:6:100874214-100905952:-:-38068	ENSOARG00020004646(NUP54)	up
6	103696301	103696592	IP_M045_vs_In_M045_peak_3555	intergenic	ENSOARG00020008001:6:103666218-103687016:-:-9430	ENSOARG00020008001(PAQR3)	up
6	104861953	104862226	IP_M045_vs_In_M045_peak_3556	intergenic	ENSOARG00020008183:6:104756540-104786266:-:-75823	ENSOARG00020008183(ENSOARG00020008183)	up
6	106056148	106056459	IP_M045_vs_In_M045_peak_3557	intergenic	ENSOARG00020008692:6:106018067-106034177:+:38236	ENSOARG00020008692(ENSOARG00020008692)	up
6	106431682	106431936	IP_M045_vs_In_M045_peak_3558	intergenic	ENSOARG00020008731:6:106081373-106226743:-:-205066	ENSOARG00020008731(PRKG2)	up
6	112152464	112152790	IP_M045_vs_In_M045_peak_3563	intergenic	ENSOARG00020021386:6:112178339-112360142:+:-25712	ENSOARG00020021386(AFF1)	up
6	113245223	113245529	IP_M045_vs_In_M045_peak_3564	ENSOARG00020023090:intron	ENSOARG00020023129:6:113271670-113294575:-:49199	ENSOARG00020023129(WFS1)	up
6	113347034	113347283	IP_M045_vs_In_M045_peak_3565	intergenic	ENSOARG00020023129:6:113271670-113294575:-:-52583	ENSOARG00020023129(WFS1)	up
6	119889999	119890275	IP_M045_vs_In_M045_peak_3569	intergenic	ENSOARG00020003540:6:119882692-119885209:-:-4928	ENSOARG00020003540(NKX3-2)	up
6	124180888	124181148	IP_M045_vs_In_M045_peak_3570	intergenic	ENSOARG00020005920:6:123686738-124154304:-:-26714	ENSOARG00020005920(LDB2)	up
6	125234677	125234925	IP_M045_vs_In_M045_peak_3571	intergenic	ENSOARG00020009507:6:125229828-125230482:+:4973	ENSOARG00020009507(BLOC1S4)	up
6	125643096	125643360	IP_M045_vs_In_M045_peak_3574	ENSOARG00020010444:Promoter	ENSOARG00020010444:6:125643463-126132440:+:-235	ENSOARG00020010444(SORCS2)	up
6	126492528	126492807	IP_M045_vs_In_M045_peak_3577	intergenic	ENSOARG00020012027:6:126309694-126475660:-:-17007	ENSOARG00020012027(ABLIM2)	up
6	126690637	126690971	IP_M045_vs_In_M045_peak_3580	ENSOARG00020018378:intron	ENSOARG00020018563:6:126698839-126699155:+:-8035	ENSOARG00020018563(ENSOARG00020018563)	up
6	128470393	128470657	IP_M045_vs_In_M045_peak_3584	ENSOARG00020022890:intron	ENSOARG00020022890:6:128469758-128604482:+:767	ENSOARG00020022890(POLN)	up
6	129364414	129364713	IP_M045_vs_In_M045_peak_3589	intergenic	ENSOARG00020010713:6:129349274-129360579:-:-3984	ENSOARG00020010713(FGFRL1)	up
6	6794198	6794650	IP_M090_vs_In_M090_peak_3776	ENSOARG00020010607:intron	ENSOARG00020010607:6:6792457-6807107:+:1967	ENSOARG00020010607(ENSOARG00020010607)	down
6	7529823	7530086	IP_M090_vs_In_M090_peak_3777	intergenic	ENSOARG00020011627:6:7520257-7523470:+:9697	ENSOARG00020011627(FABP2)	down
6	12810919	12811193	IP_M090_vs_In_M090_peak_3778	intergenic	ENSOARG00020013751:6:12966897-13270062:+:-155841	ENSOARG00020013751(NDST4)	down
6	15378189	15378524	IP_M090_vs_In_M090_peak_3779	intergenic	ENSOARG00020019914:6:15400479-15900866:-:522509	ENSOARG00020019914(ANK2)	down
6	24878634	24878958	IP_M090_vs_In_M090_peak_3781	intergenic	ENSOARG00020009536:6:25090249-25167033:+:-211453	ENSOARG00020009536(ENSOARG00020009536)	down
6	26068725	26069001	IP_M090_vs_In_M090_peak_3782	intergenic	ENSOARG00020011515:6:25916120-26012545:-:-56318	ENSOARG00020011515(NFKB1)	down
6	29687609	29687924	IP_M090_vs_In_M090_peak_3784	ENSOARG00020016389:intron	ENSOARG00020016239:6:29656725-29672713:+:31041	ENSOARG00020016239(ADH5)	down
6	34596430	34596794	IP_M090_vs_In_M090_peak_3786	ENSOARG00020020424:intron	ENSOARG00020020424:6:34541042-34774247:-:177635	ENSOARG00020020424(PDLIM5)	down
6	34827819	34828137	IP_M090_vs_In_M090_peak_3787	intergenic	ENSOARG00020020424:6:34541042-34774247:-:-53731	ENSOARG00020020424(PDLIM5)	down
6	40768107	40768458	IP_M090_vs_In_M090_peak_3788	ENSOARG00020022316:intron	ENSOARG00020023527:6:40823286-40823868:+:-55003	ENSOARG00020023527(NAP1L5)	down
6	41406165	41406535	IP_M090_vs_In_M090_peak_3789	ENSOARG00020024032:intron	ENSOARG00020024032:6:41367752-41431904:-:25554	ENSOARG00020024032(PKD2)	down
6	48760727	48761021	IP_M090_vs_In_M090_peak_3790	intergenic	ENSOARG00020015199:6:48787336-48842213:-:81339	ENSOARG00020015199(DHX15)	down
6	50873631	50873942	IP_M090_vs_In_M090_peak_3791	intergenic	ENSOARG00020019119:6:50811073-50823542:+:62713	ENSOARG00020019119(ENSOARG00020019119)	down
6	63020142	63020481	IP_M090_vs_In_M090_peak_3792	intergenic	ENSOARG00020022096:6:62755727-62980951:+:264584	ENSOARG00020022096(TBC1D1)	down
6	63176921	63177227	IP_M090_vs_In_M090_peak_3793	intergenic	ENSOARG00020022589:6:63484082-63515712:+:-307008	ENSOARG00020022589(KLF3)	down
6	64872039	64872310	IP_M090_vs_In_M090_peak_3794	intergenic	ENSOARG00020024145:6:64888307-64901547:+:-16132	ENSOARG00020024145(CHRNA9)	down
6	64879442	64879784	IP_M090_vs_In_M090_peak_3795	intergenic	ENSOARG00020024145:6:64888307-64901547:+:-8694	ENSOARG00020024145(CHRNA9)	down
6	65337682	65338023	IP_M090_vs_In_M090_peak_3796	ENSOARG00020024292:intron	ENSOARG00020024204:6:65217892-65264072:+:119960	ENSOARG00020024204(NSUN7)	down
6	65342986	65343256	IP_M090_vs_In_M090_peak_3797	ENSOARG00020024292:intron	ENSOARG00020024292:6:65270240-65466214:-:123093	ENSOARG00020024292(APBB2)	down
6	70593070	70593347	IP_M090_vs_In_M090_peak_3798	intergenic	ENSOARG00020007554:6:71092775-71177583:-:584374	ENSOARG00020007554(GABRG1)	down
6	74081991	74082262	IP_M090_vs_In_M090_peak_3799	ENSOARG00020012036:Promoter	ENSOARG00020012036:6:74082505-74106054:+:-378	ENSOARG00020012036(OCIAD1)	down
6	74249048	74249460	IP_M090_vs_In_M090_peak_3800	ENSOARG00020012449:exon	ENSOARG00020012554:6:74300614-74372066:+:-51360	ENSOARG00020012554(DCUN1D4)	down
6	84742656	84742918	IP_M090_vs_In_M090_peak_3804	ENSOARG00020020864:intron	ENSOARG00020020864:6:84695936-85558034:+:46851	ENSOARG00020020864(ADGRL3)	down
6	86275756	86276119	IP_M090_vs_In_M090_peak_3805	intergenic	ENSOARG00020024357:6:85494030-85495419:-:-780518	ENSOARG00020024357(ENSOARG00020024357)	down
6	90398438	90398868	IP_M090_vs_In_M090_peak_3806	intergenic	ENSOARG00020000288:6:90069550-90069963:+:329103	ENSOARG00020000288(ENSOARG00020000288)	down
6	91957408	91957680	IP_M090_vs_In_M090_peak_3807	intergenic	ENSOARG00020000371:6:92401681-92430564:+:-444137	ENSOARG00020000371(STAP1)	down
6	95755073	95755379	IP_M090_vs_In_M090_peak_3808	intergenic	ENSOARG00020001643:6:95573485-95597684:+:181741	ENSOARG00020001643(DCK)	down
6	98481307	98481608	IP_M090_vs_In_M090_peak_3809	intergenic	ENSOARG00020002816:6:98427498-98468164:+:53959	ENSOARG00020002816(ENSOARG00020002816)	down
6	105834735	105835031	IP_M090_vs_In_M090_peak_3811	intergenic	ENSOARG00020008584:6:105846287-105853477:+:-11404	ENSOARG00020008584(PRDM8)	down
6	106276704	106276997	IP_M090_vs_In_M090_peak_3812	intergenic	ENSOARG00020008731:6:106081373-106226743:-:-50107	ENSOARG00020008731(PRKG2)	down
6	107394458	107394737	IP_M090_vs_In_M090_peak_3813	intergenic	ENSOARG00020009917:6:107457783-107474483:-:79885	ENSOARG00020009917(HNRNPD)	down
6	107529942	107530303	IP_M090_vs_In_M090_peak_3815	ENSOARG00020010186:Promoter;ENSOARG00020010424:intron	ENSOARG00020010186:6:107525624-107529269:-:-853	ENSOARG00020010186(HNRNPDL)	down
6	107560359	107560701	IP_M090_vs_In_M090_peak_3816	ENSOARG00020010424:intron	ENSOARG00020010186:6:107525624-107529269:-:-31261	ENSOARG00020010186(HNRNPDL)	down
6	111330352	111330979	IP_M090_vs_In_M090_peak_3820	ENSOARG00020018223:intron	ENSOARG00020018223:6:111162489-111541225:-:210559	ENSOARG00020018223(MAPK10)	down
6	115671214	115671603	IP_M090_vs_In_M090_peak_3822	ENSOARG00020002984:intron	ENSOARG00020002984:6:115479810-115688360:-:16951	ENSOARG00020002984(SLC2A9)	down
6	126332457	126332877	IP_M090_vs_In_M090_peak_3827	ENSOARG00020012027:intron	ENSOARG00020011241:6:126145974-126241648:-:-91019	ENSOARG00020011241(AFAP1)	down
6	126566291	126566675	IP_M090_vs_In_M090_peak_3831	intergenic	ENSOARG00020018235:6:126597235-126625723:+:-30752	ENSOARG00020018235(HTRA3)	down
6	127440717	127441150	IP_M090_vs_In_M090_peak_3833	ENSOARG00020019127:intron	ENSOARG00020019127:6:127438473-127466978:-:26044	ENSOARG00020019127(DOK7)	down
6	127979523	127979790	IP_M090_vs_In_M090_peak_3836	ENSOARG00020021902:intron	ENSOARG00020021902:6:127963457-127980541:-:884	ENSOARG00020021902(SH3BP2)	down
6	128417801	128418092	IP_M090_vs_In_M090_peak_3838	intergenic	ENSOARG00020022734:6:128411475-128416510:+:6471	ENSOARG00020022734(ENSOARG00020022734)	down
6	128781110	128781389	IP_M090_vs_In_M090_peak_3839	intergenic	ENSOARG00020023492:6:128784072-128796816:-:15566	ENSOARG00020023492(FGFR3)	down
6	128838744	128839020	IP_M090_vs_In_M090_peak_3840	intergenic	ENSOARG00020023797:6:128842361-128850668:-:11786	ENSOARG00020023797(ENSOARG00020023797)	down
6	128871326	128871663	IP_M090_vs_In_M090_peak_3842	ENSOARG00020023875:exon	ENSOARG00020023875:6:128859115-128871693:+:12379	ENSOARG00020023875(SLBP)	down
6	129195368	129195660	IP_M090_vs_In_M090_peak_3845	intergenic	ENSOARG00020010402:6:129213128-129236083:+:-17614	ENSOARG00020010402(CTBP1)	down
7	1774778	1775011	IP_M045_vs_In_M045_peak_3591	ENSOARG00020015309:intron	ENSOARG00020015239:7:1500142-1501594:-:-273300	ENSOARG00020015239(ENSOARG00020015239)	up
7	2353613	2353850	IP_M045_vs_In_M045_peak_3592	ENSOARG00020016411:intron	ENSOARG00020016411:7:2277578-2472212:+:76153	ENSOARG00020016411(YTHDC2)	up
7	2482010	2482265	IP_M045_vs_In_M045_peak_3593	intergenic	ENSOARG00020016411:7:2277578-2472212:+:204559	ENSOARG00020016411(YTHDC2)	up
7	5712233	5712466	IP_M045_vs_In_M045_peak_3594	intergenic	ENSOARG00020019935:7:5725445-5733300:+:-13095	ENSOARG00020019935(ARL14EPL)	up
7	5739801	5740038	IP_M045_vs_In_M045_peak_3595	intergenic	ENSOARG00020019935:7:5725445-5733300:+:14474	ENSOARG00020019935(ARL14EPL)	up
7	7467061	7467398	IP_M045_vs_In_M045_peak_3598	intergenic	ENSOARG00020020760:7:7540523-7556967:+:-73293	ENSOARG00020020760(HMGCR)	up
7	13109199	13109471	IP_M045_vs_In_M045_peak_3604	ENSOARG00020005552:Promoter	ENSOARG00020005448:7:13069925-13094076:-:-15259	ENSOARG00020005448(PARP16)	up
7	13125324	13125625	IP_M045_vs_In_M045_peak_3605	intergenic	ENSOARG00020005448:7:13069925-13094076:-:-31398	ENSOARG00020005448(PARP16)	up
7	13291081	13291397	IP_M045_vs_In_M045_peak_3607	ENSOARG00020005690:Promoter	ENSOARG00020005690:7:13241753-13289257:-:-1982	ENSOARG00020005690(DPP8)	up
7	14526497	14526818	IP_M045_vs_In_M045_peak_3609	ENSOARG00020008552:intron	ENSOARG00020008552:7:14457361-14533309:+:69296	ENSOARG00020008552(SMAD6)	up
7	14594805	14595089	IP_M045_vs_In_M045_peak_3610	intergenic	ENSOARG00020008552:7:14457361-14533309:+:137586	ENSOARG00020008552(SMAD6)	up
7	15006795	15007038	IP_M045_vs_In_M045_peak_3613	ENSOARG00020008703:intron	ENSOARG00020008703:7:14945986-15017252:-:10335	ENSOARG00020008703(ENSOARG00020008703)	up
7	16109314	16109639	IP_M045_vs_In_M045_peak_3615	ENSOARG00020012015:intron	ENSOARG00020011984:7:16084871-16095668:+:24605	ENSOARG00020011984(FEM1B)	up
7	17014452	17014686	IP_M045_vs_In_M045_peak_3620	intergenic	ENSOARG00020012967:7:16947159-17019004:+:67410	ENSOARG00020012967(NOX5)	up
7	17426134	17426412	IP_M045_vs_In_M045_peak_3621	ENSOARG00020013306:intron	ENSOARG00020013394:7:17498552-17545891:+:-72279	ENSOARG00020013394(KIF23)	up
7	17452606	17452840	IP_M045_vs_In_M045_peak_3622	ENSOARG00020013306:intron	ENSOARG00020013394:7:17498552-17545891:+:-45829	ENSOARG00020013394(KIF23)	up
7	17565918	17566166	IP_M045_vs_In_M045_peak_3623	intergenic	ENSOARG00020014689:7:17557617-17559923:+:8425	ENSOARG00020014689(RPLP1)	up
7	18828049	18828455	IP_M045_vs_In_M045_peak_3625	intergenic	ENSOARG00020016892:7:19012040-19099880:-:271628	ENSOARG00020016892(UACA)	up
7	19885289	19885534	IP_M045_vs_In_M045_peak_3628	ENSOARG00020017800:intron	ENSOARG00020018150:7:19687949-19688126:-:-197285	ENSOARG00020018150(ENSOARG00020018150)	up
7	21425768	21426019	IP_M045_vs_In_M045_peak_3631	intergenic	ENSOARG00020005630:7:21444161-21485813:-:59919	ENSOARG00020005630(HCN4)	up
7	22154375	22154669	IP_M045_vs_In_M045_peak_3632	ENSOARG00020008030:Promoter;ENSOARG00020007960:intron	ENSOARG00020008030:7:22156345-22170701:+:-1823	ENSOARG00020008030(ADCY4)	up
7	22309752	22310035	IP_M045_vs_In_M045_peak_3635	ENSOARG00020009609:Promoter	ENSOARG00020009609:7:22305277-22309792:-:-101	ENSOARG00020009609(IRF9)	up
7	22397666	22397902	IP_M045_vs_In_M045_peak_3636	ENSOARG00020011560:intron	ENSOARG00020011560:7:22387299-22403939:-:6155	ENSOARG00020011560(CARMIL3)	up
7	22416608	22416869	IP_M045_vs_In_M045_peak_3637	ENSOARG00020011942:Promoter	ENSOARG00020011942:7:22405097-22416573:-:-165	ENSOARG00020011942(ENSOARG00020011942)	up
7	22662435	22662701	IP_M045_vs_In_M045_peak_3639	intergenic	ENSOARG00020012788:7:22685165-22692432:+:-22597	ENSOARG00020012788(JPH4)	up
7	23055300	23055622	IP_M045_vs_In_M045_peak_3642	intergenic	ENSOARG00020015485:7:23060778-23062184:+:-5317	ENSOARG00020015485(CEBPE)	up
7	23664982	23665214	IP_M045_vs_In_M045_peak_3648	intergenic	ENSOARG00020011466:7:23671498-23672178:+:-6400	ENSOARG00020011466(TRDV3)	up
7	28552361	28552621	IP_M045_vs_In_M045_peak_3651	ENSOARG00020004398:intron	ENSOARG00020004316:7:28236216-28237932:-:-314559	ENSOARG00020004316(CHRM5)	up
7	29616294	29616627	IP_M045_vs_In_M045_peak_3653	intergenic	ENSOARG00020005702:7:29688879-29689431:-:72970	ENSOARG00020005702(GREM1)	up
7	33419625	33419892	IP_M045_vs_In_M045_peak_3654	intergenic	ENSOARG00020006871:7:33400704-33413113:+:19054	ENSOARG00020006871(TMCO5A)	up
7	35886140	35886379	IP_M045_vs_In_M045_peak_3657	ENSOARG00020009624:intron	ENSOARG00020009808:7:35892493-35893642:-:7382	ENSOARG00020009808(ANKRD63)	up
7	35931485	35931722	IP_M045_vs_In_M045_peak_3659	intergenic	ENSOARG00020011027:7:35934316-35934775:+:-2712	ENSOARG00020011027(INAFM2)	up
7	36465124	36465407	IP_M045_vs_In_M045_peak_3663	intergenic	ENSOARG00020013815:7:36476201-36478014:+:-10935	ENSOARG00020013815(CHAC1)	up
7	36715595	36715942	IP_M045_vs_In_M045_peak_3664	ENSOARG00020010090:Promoter	ENSOARG00020010090:7:36716140-36750228:+:-371	ENSOARG00020010090(CHP1)	up
7	36960765	36961151	IP_M045_vs_In_M045_peak_3665	ENSOARG00020011150:Promoter	ENSOARG00020011150:7:36962395-36978764:+:-1437	ENSOARG00020011150(TYRO3)	up
7	37304339	37304574	IP_M045_vs_In_M045_peak_3667	ENSOARG00020014535:intron	ENSOARG00020013877:7:37245327-37292200:-:-12256	ENSOARG00020013877(ENSOARG00020013877)	up
7	37398648	37398985	IP_M045_vs_In_M045_peak_3668	ENSOARG00020014596:intron	ENSOARG00020014535:7:37300208-37382821:-:-15995	ENSOARG00020014535(EHD4)	up
7	37971613	37971943	IP_M045_vs_In_M045_peak_3670	ENSOARG00020017231:intron	ENSOARG00020017231:7:37924523-38032534:+:47255	ENSOARG00020017231(ENSOARG00020017231)	up
7	38187935	38188202	IP_M045_vs_In_M045_peak_3671	intergenic	ENSOARG00020018417:7:38056035-38147675:-:-40393	ENSOARG00020018417(TTBK2)	up
7	43597932	43598199	IP_M045_vs_In_M045_peak_3672	ENSOARG00020020334:exon;ENSOARG00020020312:Promoter	ENSOARG00020020312:7:43595933-43597719:-:-346	ENSOARG00020020312(ENSOARG00020020312)	up
7	43780933	43781186	IP_M045_vs_In_M045_peak_3673	ENSOARG00020021591:Promoter;ENSOARG00020021607:exon;ENSOARG00020021333:Promoter	ENSOARG00020021333:7:43724989-43779935:-:-1124	ENSOARG00020021333(NEMF)	up
7	43792446	43792722	IP_M045_vs_In_M045_peak_3674	ENSOARG00020021632:exon;ENSOARG00020021618:Promoter	ENSOARG00020021333:7:43724989-43779935:-:-12649	ENSOARG00020021333(NEMF)	up
7	44375858	44376107	IP_M045_vs_In_M045_peak_3675	ENSOARG00020022416:Promoter	ENSOARG00020022416:7:44262574-44375461:-:-521	ENSOARG00020022416(MAP4K5)	up
7	47093840	47094178	IP_M045_vs_In_M045_peak_3679	ENSOARG00020007501:intron	ENSOARG00020007501:7:47003264-47125741:+:90745	ENSOARG00020007501(DAPK2)	up
7	47576033	47576266	IP_M045_vs_In_M045_peak_3681	intergenic	ENSOARG00020008050:7:47435523-47533394:-:-42755	ENSOARG00020008050(USP3)	up
7	49531207	49531453	IP_M045_vs_In_M045_peak_3683	ENSOARG00020011169:intron	ENSOARG00020011169:7:49270163-49583367:+:261167	ENSOARG00020011169(VPS13C)	up
7	53335639	53335923	IP_M045_vs_In_M045_peak_3686	intergenic	ENSOARG00020021823:7:53414442-53464860:-:129079	ENSOARG00020021823(AQP9)	up
7	54025517	54025763	IP_M045_vs_In_M045_peak_3687	ENSOARG00020022259:Promoter	ENSOARG00020022259:7:53910309-54024930:-:-710	ENSOARG00020022259(ENSOARG00020022259)	up
7	55586628	55586970	IP_M045_vs_In_M045_peak_3688	ENSOARG00020023368:Promoter	ENSOARG00020023368:7:55588576-55729957:+:-1777	ENSOARG00020023368(RFX7)	up
7	62626853	62627133	IP_M045_vs_In_M045_peak_3693	ENSOARG00020005651:intron	ENSOARG00020005708:7:62563098-62624795:-:-2198	ENSOARG00020005708(FGF7)	up
7	63130244	63130518	IP_M045_vs_In_M045_peak_3694	ENSOARG00020006073:intron	ENSOARG00020006136:7:63116418-63116994:-:-13387	ENSOARG00020006136(ENSOARG00020006136)	up
7	67668792	67669092	IP_M045_vs_In_M045_peak_3698	intergenic	ENSOARG00020012757:7:67623372-67625209:+:45570	ENSOARG00020012757(ENSOARG00020012757)	up
7	69444425	69444784	IP_M045_vs_In_M045_peak_3700	ENSOARG00020015503:intron	ENSOARG00020015916:7:69502916-69559537:-:114932	ENSOARG00020015916(GCH1)	up
7	69468565	69468805	IP_M045_vs_In_M045_peak_3701	intergenic	ENSOARG00020015916:7:69502916-69559537:-:90852	ENSOARG00020015916(GCH1)	up
7	80089343	80089607	IP_M045_vs_In_M045_peak_3708	intergenic	ENSOARG00020015169:7:80037626-80084006:-:-5469	ENSOARG00020015169(ZBTB25)	up
7	80201530	80201798	IP_M045_vs_In_M045_peak_3709	intergenic	ENSOARG00020015345:7:80120807-80143937:+:80857	ENSOARG00020015345(PPP1R36)	up
7	80532176	80532503	IP_M045_vs_In_M045_peak_3713	ENSOARG00020015952:Promoter	ENSOARG00020015952:7:80532497-80609268:+:-157	ENSOARG00020015952(ENSOARG00020015952)	up
7	82823444	82823679	IP_M045_vs_In_M045_peak_3714	intergenic	ENSOARG00020019113:7:82862020-82862524:-:38962	ENSOARG00020019113(TMEM229B)	up
7	82911053	82911376	IP_M045_vs_In_M045_peak_3715	intergenic	ENSOARG00020019160:7:82918706-82974715:+:-7491	ENSOARG00020019160(PLEKHH1)	up
7	82971534	82971851	IP_M045_vs_In_M045_peak_3716	ENSOARG00020019160:intron	ENSOARG00020019451:7:82977440-82983354:-:11661	ENSOARG00020019451(PIGH)	up
7	84177140	84177499	IP_M045_vs_In_M045_peak_3718	intergenic	ENSOARG00020003615:7:84143515-84147936:-:-29383	ENSOARG00020003615(ZFP36L1)	up
7	84190651	84190958	IP_M045_vs_In_M045_peak_3719	intergenic	ENSOARG00020003615:7:84143515-84147936:-:-42868	ENSOARG00020003615(ZFP36L1)	up
7	86072793	86073126	IP_M045_vs_In_M045_peak_3726	ENSOARG00020004951:Promoter	ENSOARG00020004951:7:86073552-86257781:+:-592	ENSOARG00020004951(PCNX1)	up
7	87653933	87654169	IP_M045_vs_In_M045_peak_3728	ENSOARG00020005779:intron	ENSOARG00020009866:7:87320908-87321838:+:333143	ENSOARG00020009866(ENSOARG00020009866)	up
7	88172901	88173315	IP_M045_vs_In_M045_peak_3729	intergenic	ENSOARG00020009903:7:87883517-88161287:-:-11821	ENSOARG00020009903(DPF3)	up
7	88176158	88176396	IP_M045_vs_In_M045_peak_3730	intergenic	ENSOARG00020009903:7:87883517-88161287:-:-14990	ENSOARG00020009903(DPF3)	up
7	89330226	89330512	IP_M045_vs_In_M045_peak_3733	intergenic	ENSOARG00020014208:7:89346975-89365911:+:-16606	ENSOARG00020014208(VSX2)	up
7	89358146	89358532	IP_M045_vs_In_M045_peak_3734	ENSOARG00020014208:intron	ENSOARG00020014208:7:89346975-89365911:+:11364	ENSOARG00020014208(VSX2)	up
7	91328045	91328281	IP_M045_vs_In_M045_peak_3739	ENSOARG00020003134:intron	ENSOARG00020003134:7:91253575-91364299:+:74588	ENSOARG00020003134(IFT43)	up
7	92330793	92331113	IP_M045_vs_In_M045_peak_3742	intergenic	ENSOARG00020003827:7:92337103-92342840:-:11887	ENSOARG00020003827(ZDHHC22)	up
7	93176153	93176385	IP_M045_vs_In_M045_peak_3744	intergenic	ENSOARG00020005261:7:93281132-93281450:-:105181	ENSOARG00020005261(ENSOARG00020005261)	up
7	95153117	95153365	IP_M045_vs_In_M045_peak_3745	ENSOARG00020008928:intron	ENSOARG00020008928:7:94735324-95440147:+:417917	ENSOARG00020008928(ENSOARG00020008928)	up
7	97140406	97140662	IP_M045_vs_In_M045_peak_3747	intergenic	ENSOARG00020011523:7:97144519-97144819:-:4285	ENSOARG00020011523(ENSOARG00020011523)	up
7	101239403	101239654	IP_M045_vs_In_M045_peak_3748	intergenic	ENSOARG00020012333:7:101437622-101439989:+:-198093	ENSOARG00020012333(FLRT2)	up
7	104592549	104592813	IP_M045_vs_In_M045_peak_3749	ENSOARG00020013562:Promoter	ENSOARG00020013562:7:104592797-104632504:+:-116	ENSOARG00020013562(ENSOARG00020013562)	up
7	106739654	106739954	IP_M045_vs_In_M045_peak_3751	ENSOARG00020017968:intron	ENSOARG00020017968:7:106600674-106872170:-:132366	ENSOARG00020017968(TTC7B)	up
7	107293426	107293768	IP_M045_vs_In_M045_peak_3752	ENSOARG00020018545:Promoter	ENSOARG00020018545:7:107293944-107367207:+:-347	ENSOARG00020018545(CTDSPL2)	up
7	8143484	8143758	IP_M090_vs_In_M090_peak_3850	intergenic	ENSOARG00020021763:7:8214811-8377997:+:-71190	ENSOARG00020021763(SV2C)	down
7	12140966	12141243	IP_M090_vs_In_M090_peak_3854	intergenic	ENSOARG00020004451:7:11965615-12068983:-:-72121	ENSOARG00020004451(SERINC5)	down
7	12827395	12827726	IP_M090_vs_In_M090_peak_3856	intergenic	ENSOARG00020005121:7:12796526-12820428:-:-7132	ENSOARG00020005121(MTFMT)	down
7	13106039	13106388	IP_M090_vs_In_M090_peak_3858	intergenic	ENSOARG00020005448:7:13069925-13094076:-:-12137	ENSOARG00020005448(PARP16)	down
7	15660904	15661227	IP_M090_vs_In_M090_peak_3863	intergenic	ENSOARG00020010969:7:15627750-15635922:+:33315	ENSOARG00020010969(SKOR1)	down
7	17574254	17574589	IP_M090_vs_In_M090_peak_3870	intergenic	ENSOARG00020014689:7:17557617-17559923:+:16804	ENSOARG00020014689(RPLP1)	down
7	18876986	18877344	IP_M090_vs_In_M090_peak_3871	intergenic	ENSOARG00020016892:7:19012040-19099880:-:222715	ENSOARG00020016892(UACA)	down
7	19737565	19737849	IP_M090_vs_In_M090_peak_3874	ENSOARG00020017800:intron	ENSOARG00020018150:7:19687949-19688126:-:-49581	ENSOARG00020018150(ENSOARG00020018150)	down
7	20078092	20078355	IP_M090_vs_In_M090_peak_3875	ENSOARG00020017800:intron	ENSOARG00020018174:7:20127536-20131198:+:-49312	ENSOARG00020018174(NR2E3)	down
7	20111541	20111856	IP_M090_vs_In_M090_peak_3876	intergenic	ENSOARG00020018174:7:20127536-20131198:+:-15837	ENSOARG00020018174(NR2E3)	down
7	20461164	20461462	IP_M090_vs_In_M090_peak_3878	ENSOARG00020003583:intron	ENSOARG00020003583:7:20460657-20486601:-:25288	ENSOARG00020003583(PKM)	down
7	21399208	21399544	IP_M090_vs_In_M090_peak_3880	ENSOARG00020004882:intron	ENSOARG00020005630:7:21444161-21485813:-:86437	ENSOARG00020005630(HCN4)	down
7	21805719	21806152	IP_M090_vs_In_M090_peak_3881	ENSOARG00020005983:intron	ENSOARG00020005983:7:21783431-21817706:+:22504	ENSOARG00020005983(CD276)	down
7	21809946	21810226	IP_M090_vs_In_M090_peak_3882	ENSOARG00020005983:intron	ENSOARG00020005983:7:21783431-21817706:+:26655	ENSOARG00020005983(CD276)	down
7	22055355	22055751	IP_M090_vs_In_M090_peak_3883	ENSOARG00020006642:intron	ENSOARG00020006642:7:22050480-22069548:-:13995	ENSOARG00020006642(NYNRIN)	down
7	22178228	22178511	IP_M090_vs_In_M090_peak_3884	ENSOARG00020008259:exon	ENSOARG00020008259:7:22177483-22178560:-:190	ENSOARG00020008259(LTB4R2)	down
7	22349897	22350172	IP_M090_vs_In_M090_peak_3887	intergenic	ENSOARG00020010756:7:22336266-22346337:-:-3697	ENSOARG00020010756(DCAF11)	down
7	22718751	22719075	IP_M090_vs_In_M090_peak_3890	intergenic	ENSOARG00020013099:7:22723597-22736409:+:-4684	ENSOARG00020013099(ZFHX2)	down
7	23109881	23110309	IP_M090_vs_In_M090_peak_3893	ENSOARG00020015623:intron	ENSOARG00020016927:7:23121163-23129260:+:-11068	ENSOARG00020016927(CDH24)	down
7	23177817	23178093	IP_M090_vs_In_M090_peak_3895	intergenic	ENSOARG00020017465:7:23181632-23190248:+:-3677	ENSOARG00020017465(AJUBA)	down
7	23189345	23189636	IP_M090_vs_In_M090_peak_3896	ENSOARG00020017465:intron	ENSOARG00020017465:7:23181632-23190248:+:7858	ENSOARG00020017465(AJUBA)	down
7	23844312	23844775	IP_M090_vs_In_M090_peak_3900	intergenic	ENSOARG00020011567:7:23802992-23803533:-:-41010	ENSOARG00020011567(TRDV2)	down
7	29458441	29458878	IP_M090_vs_In_M090_peak_3904	ENSOARG00020005628:intron	ENSOARG00020005702:7:29688879-29689431:-:230771	ENSOARG00020005702(GREM1)	down
7	34134015	34134348	IP_M090_vs_In_M090_peak_3906	intergenic	ENSOARG00020007142:7:33834305-34008878:-:-125303	ENSOARG00020007142(RASGRP1)	down
7	35222019	35222336	IP_M090_vs_In_M090_peak_3907	ENSOARG00020008733:Promoter	ENSOARG00020008733:7:35223658-35236818:+:-1480	ENSOARG00020008733(THBS1)	down
7	35953150	35953543	IP_M090_vs_In_M090_peak_3910	intergenic	ENSOARG00020011170:7:35964026-35967631:+:-10679	ENSOARG00020011170(ENSOARG00020011170)	down
7	36115507	36115886	IP_M090_vs_In_M090_peak_3912	intergenic	ENSOARG00020012401:7:36144855-36154140:-:38443	ENSOARG00020012401(CCDC32)	down
7	36421705	36422035	IP_M090_vs_In_M090_peak_3914	ENSOARG00020013603:Promoter	ENSOARG00020013603:7:36422714-36430523:+:-844	ENSOARG00020013603(VPS18)	down
7	36431500	36431916	IP_M090_vs_In_M090_peak_3915	intergenic	ENSOARG00020013603:7:36422714-36430523:+:8994	ENSOARG00020013603(VPS18)	down
7	43780095	43780387	IP_M090_vs_In_M090_peak_3919	ENSOARG00020021333:Promoter	ENSOARG00020021333:7:43724989-43779935:-:-306	ENSOARG00020021333(NEMF)	down
7	43791982	43792328	IP_M090_vs_In_M090_peak_3920	intergenic	ENSOARG00020021333:7:43724989-43779935:-:-12220	ENSOARG00020021333(NEMF)	down
7	46121425	46121703	IP_M090_vs_In_M090_peak_3921	intergenic	ENSOARG00020023613:7:46195675-46196252:+:-74111	ENSOARG00020023613(ENSOARG00020023613)	down
7	46425988	46426276	IP_M090_vs_In_M090_peak_3923	intergenic	ENSOARG00020023813:7:46443586-46456016:+:-17454	ENSOARG00020023813(OAZ2)	down
7	46461927	46462300	IP_M090_vs_In_M090_peak_3924	ENSOARG00020023856:intron	ENSOARG00020023813:7:46443586-46456016:+:18527	ENSOARG00020023813(OAZ2)	down
7	46994871	46995218	IP_M090_vs_In_M090_peak_3927	intergenic	ENSOARG00020007501:7:47003264-47125741:+:-8219	ENSOARG00020007501(DAPK2)	down
7	47775277	47775547	IP_M090_vs_In_M090_peak_3929	ENSOARG00020008742:intron	ENSOARG00020008742:7:47751415-47789485:-:14073	ENSOARG00020008742(APH1B)	down
7	48367924	48368201	IP_M090_vs_In_M090_peak_3931	ENSOARG00020009618:intron	ENSOARG00020009618:7:48257898-48664379:-:296316	ENSOARG00020009618(TLN2)	down
7	51038858	51039147	IP_M090_vs_In_M090_peak_3932	ENSOARG00020019090:intron	ENSOARG00020019537:7:51078832-51143473:+:-39829	ENSOARG00020019537(ICE2)	down
7	55794486	55794864	IP_M090_vs_In_M090_peak_3935	ENSOARG00020023422:Promoter	ENSOARG00020023422:7:55794834-55935696:+:-159	ENSOARG00020023422(NEDD4)	down
7	60226273	60226545	IP_M090_vs_In_M090_peak_3939	ENSOARG00020025700:intron	ENSOARG00020025700:7:60195281-60352395:+:31128	ENSOARG00020025700(LEO1)	down
7	60261025	60261297	IP_M090_vs_In_M090_peak_3940	ENSOARG00020025700:intron;ENSOARG00020025709:intron	ENSOARG00020025700:7:60195281-60352395:+:65880	ENSOARG00020025700(LEO1)	down
7	67569309	67569599	IP_M090_vs_In_M090_peak_3944	ENSOARG00020012388:intron	ENSOARG00020012388:7:67523805-67577622:-:8168	ENSOARG00020012388(SORD)	down
7	67691714	67692054	IP_M090_vs_In_M090_peak_3946	intergenic	ENSOARG00020012757:7:67623372-67625209:+:68512	ENSOARG00020012757(ENSOARG00020012757)	down
7	70831163	70831455	IP_M090_vs_In_M090_peak_3950	ENSOARG00020019043:intron	ENSOARG00020019043:7:70816810-71002229:+:14499	ENSOARG00020019043(PELI2)	down
7	75429813	75430099	IP_M090_vs_In_M090_peak_3951	intergenic	ENSOARG00020009961:7:75480455-75528767:-:98811	ENSOARG00020009961(C14orf39)	down
7	75651093	75651363	IP_M090_vs_In_M090_peak_3952	intergenic	ENSOARG00020010359:7:75675023-75677893:-:26665	ENSOARG00020010359(SIX1)	down
7	77367995	77368341	IP_M090_vs_In_M090_peak_3954	intergenic	ENSOARG00020011822:7:77300339-77300495:+:67829	ENSOARG00020011822(ENSOARG00020011822)	down
7	78873421	78873703	IP_M090_vs_In_M090_peak_3955	ENSOARG00020012405:intron	ENSOARG00020012444:7:78902246-78906260:-:32698	ENSOARG00020012444(GPHB5)	down
7	79865476	79865775	IP_M090_vs_In_M090_peak_3958	intergenic	ENSOARG00020014541:7:79838318-79839168:+:27307	ENSOARG00020014541(ENSOARG00020014541)	down
7	82983251	82983554	IP_M090_vs_In_M090_peak_3963	ENSOARG00020019451:Promoter	ENSOARG00020019451:7:82977440-82983354:-:-48	ENSOARG00020019451(PIGH)	down
7	84181329	84181810	IP_M090_vs_In_M090_peak_3965	intergenic	ENSOARG00020003615:7:84143515-84147936:-:-33633	ENSOARG00020003615(ZFP36L1)	down
7	84837055	84837531	IP_M090_vs_In_M090_peak_3968	intergenic	ENSOARG00020004137:7:84805697-84835293:+:31596	ENSOARG00020004137(PLEKHD1)	down
7	85099656	85099928	IP_M090_vs_In_M090_peak_3971	intergenic	ENSOARG00020004319:7:85064254-85087546:-:-12246	ENSOARG00020004319(SLC10A1)	down
7	87744069	87744502	IP_M090_vs_In_M090_peak_3975	ENSOARG00020005779:intron	ENSOARG00020009903:7:87883517-88161287:-:417001	ENSOARG00020009903(DPF3)	down
7	88224465	88224732	IP_M090_vs_In_M090_peak_3976	ENSOARG00020010137:intron	ENSOARG00020010137:7:88200976-88231372:+:23622	ENSOARG00020010137(DCAF4)	down
7	89431406	89431760	IP_M090_vs_In_M090_peak_3979	intergenic	ENSOARG00020014385:7:89426321-89428424:+:5262	ENSOARG00020014385(VRTN)	down
7	89868651	89868936	IP_M090_vs_In_M090_peak_3981	ENSOARG00020016649:intron	ENSOARG00020016649:7:89862937-89871331:-:2537	ENSOARG00020016649(ENSOARG00020016649)	down
7	90132139	90132531	IP_M090_vs_In_M090_peak_3982	ENSOARG00020018089:intron	ENSOARG00020017867:7:90082609-90120036:-:-12299	ENSOARG00020017867(NEK9)	down
7	90957062	90957337	IP_M090_vs_In_M090_peak_3986	ENSOARG00020018787:intron	ENSOARG00020019785:7:90992702-90993632:-:36432	ENSOARG00020019785(ENSOARG00020019785)	down
7	91171156	91171429	IP_M090_vs_In_M090_peak_3987	ENSOARG00020018787:intron	ENSOARG00020003092:7:91224123-91247964:-:76671	ENSOARG00020003092(TGFB3)	down
7	91658176	91658493	IP_M090_vs_In_M090_peak_3988	ENSOARG00020003385:intron	ENSOARG00020003385:7:91612199-91822445:+:46135	ENSOARG00020003385(ESRRB)	down
7	92120189	92120557	IP_M090_vs_In_M090_peak_3989	intergenic	ENSOARG00020003737:7:92087238-92118371:+:33135	ENSOARG00020003737(LRRC74A)	down
7	92157224	92157655	IP_M090_vs_In_M090_peak_3991	intergenic	ENSOARG00020003737:7:92087238-92118371:+:70201	ENSOARG00020003737(LRRC74A)	down
7	92281562	92281837	IP_M090_vs_In_M090_peak_3993	intergenic	ENSOARG00020003811:7:92302744-92316150:+:-21044	ENSOARG00020003811(CIPC)	down
7	96713229	96713544	IP_M090_vs_In_M090_peak_3996	ENSOARG00020010887:intron	ENSOARG00020010887:7:96657000-96830180:+:56386	ENSOARG00020010887(TSHR)	down
7	103974958	103975268	IP_M090_vs_In_M090_peak_3997	intergenic	ENSOARG00020012425:7:104010069-104065461:-:90348	ENSOARG00020012425(GALC)	down
7	104615096	104615437	IP_M090_vs_In_M090_peak_3998	ENSOARG00020013562:intron	ENSOARG00020013562:7:104592797-104632504:+:22469	ENSOARG00020013562(ENSOARG00020013562)	down
7	105045227	105045543	IP_M090_vs_In_M090_peak_3999	intergenic	ENSOARG00020015270:7:104810903-104878274:+:234482	ENSOARG00020015270(TTC8)	down
7	106335029	106335438	IP_M090_vs_In_M090_peak_4000	intergenic	ENSOARG00020017601:7:106339535-106352519:+:-4301	ENSOARG00020017601(PSMC1)	down
7	106367605	106367867	IP_M090_vs_In_M090_peak_4001	intergenic	ENSOARG00020017601:7:106339535-106352519:+:28201	ENSOARG00020017601(PSMC1)	down
8	517551	517794	IP_M045_vs_In_M045_peak_3753	ENSOARG00020020955:intron	ENSOARG00020020955:8:446537-613041:+:71135	ENSOARG00020020955(CD109)	up
8	1767408	1768956	IP_M045_vs_In_M045_peak_3754	intergenic	ENSOARG00020010010:8:2207663-2324078:-:555896	ENSOARG00020010010(COL12A1)	up
8	12646417	12646666	IP_M045_vs_In_M045_peak_3758	intergenic	ENSOARG00020018346:8:12720966-12776521:+:-74424	ENSOARG00020018346(ECHDC1)	up
8	14084350	14084636	IP_M045_vs_In_M045_peak_3759	ENSOARG00020018989:Promoter	ENSOARG00020018989:8:14070568-14084304:-:-189	ENSOARG00020018989(HINT3)	up
8	17213569	17213914	IP_M045_vs_In_M045_peak_3761	intergenic	ENSOARG00020021068:8:17262154-17278742:-:65000	ENSOARG00020021068(SMPDL3A)	up
8	17496137	17496424	IP_M045_vs_In_M045_peak_3762	intergenic	ENSOARG00020021264:8:17536517-17569699:+:-40236	ENSOARG00020021264(SERINC1)	up
8	21314532	21314808	IP_M045_vs_In_M045_peak_3763	intergenic	ENSOARG00020022157:8:21359846-21482396:+:-45176	ENSOARG00020022157(FAM184A)	up
8	21780782	21781029	IP_M045_vs_In_M045_peak_3764	ENSOARG00020022872:intron	ENSOARG00020023014:8:21787720-21787879:-:6973	ENSOARG00020023014(PLN)	up
8	22811707	22811945	IP_M045_vs_In_M045_peak_3765	ENSOARG00020003121:intron	ENSOARG00020003907:8:22875419-22882157:-:70331	ENSOARG00020003907(VGLL2)	up
8	26383323	26383635	IP_M045_vs_In_M045_peak_3766	ENSOARG00020005081:intron	ENSOARG00020005081:8:26381292-26386556:-:3077	ENSOARG00020005081(MARCKS)	up
8	29241317	29241621	IP_M045_vs_In_M045_peak_3767	ENSOARG00020005845:intron	ENSOARG00020005958:8:29342503-29348843:-:107374	ENSOARG00020005958(MFSD4B)	up
8	29949935	29950342	IP_M045_vs_In_M045_peak_3768	intergenic	ENSOARG00020006357:8:29983543-30041204:+:-33404	ENSOARG00020006357(SLC22A16)	up
8	29983720	29983968	IP_M045_vs_In_M045_peak_3769	ENSOARG00020006357:intron	ENSOARG00020006357:8:29983543-30041204:+:301	ENSOARG00020006357(SLC22A16)	up
8	42271777	42272015	IP_M045_vs_In_M045_peak_3774	ENSOARG00020006801:Promoter	ENSOARG00020006801:8:42269033-42271823:-:-73	ENSOARG00020006801(TSTD3)	up
8	53834886	53835199	IP_M045_vs_In_M045_peak_3776	intergenic	ENSOARG00020012407:8:53845318-53878828:+:-10275	ENSOARG00020012407(GABRR1)	up
8	54192189	54192492	IP_M045_vs_In_M045_peak_3778	ENSOARG00020012739:intron	ENSOARG00020012739:8:54035884-54268440:+:156456	ENSOARG00020012739(RNGTT)	up
8	54366555	54366861	IP_M045_vs_In_M045_peak_3779	intergenic	ENSOARG00020012739:8:54035884-54268440:+:330824	ENSOARG00020012739(RNGTT)	up
8	54970754	54971062	IP_M045_vs_In_M045_peak_3780	intergenic	ENSOARG00020013463:8:54809608-54835705:-:-135203	ENSOARG00020013463(SPACA1)	up
8	57027935	57028199	IP_M045_vs_In_M045_peak_3781	ENSOARG00020003599:intron	ENSOARG00020003599:8:57015088-57083524:-:55457	ENSOARG00020003599(NT5E)	up
8	61007198	61007430	IP_M045_vs_In_M045_peak_3782	intergenic	ENSOARG00020008645:8:61125228-61125531:+:-117914	ENSOARG00020008645(ENSOARG00020008645)	up
8	63157129	63157421	IP_M045_vs_In_M045_peak_3783	ENSOARG00020018200:intron	ENSOARG00020018200:8:63097064-63186722:+:60211	ENSOARG00020018200(ENPP3)	up
8	63960016	63960277	IP_M045_vs_In_M045_peak_3785	intergenic	ENSOARG00020019086:8:63966038-63967085:+:-5891	ENSOARG00020019086(TAAR9)	up
8	64320419	64320681	IP_M045_vs_In_M045_peak_3786	intergenic	ENSOARG00020020036:8:64306965-64310295:+:13585	ENSOARG00020020036(RPS12)	up
8	66177282	66177555	IP_M045_vs_In_M045_peak_3788	intergenic	ENSOARG00020021323:8:66236677-66238269:+:-59258	ENSOARG00020021323(ENSOARG00020021323)	up
8	66246873	66247112	IP_M045_vs_In_M045_peak_3789	intergenic	ENSOARG00020021323:8:66236677-66238269:+:10315	ENSOARG00020021323(ENSOARG00020021323)	up
8	68010493	68010812	IP_M045_vs_In_M045_peak_3791	ENSOARG00020022779:Promoter	ENSOARG00020022779:8:67831250-68010544:-:-108	ENSOARG00020022779(MAP7)	up
8	68244916	68245177	IP_M045_vs_In_M045_peak_3792	ENSOARG00020023530:Promoter	ENSOARG00020023530:8:68016479-68244030:-:-1016	ENSOARG00020023530(MAP3K5)	up
8	70078235	70078467	IP_M045_vs_In_M045_peak_3795	intergenic	ENSOARG00020008233:8:70087934-70103108:+:-9583	ENSOARG00020008233(CCDC28A)	up
8	73689285	73689595	IP_M045_vs_In_M045_peak_3798	intergenic	ENSOARG00020011283:8:73858399-73898484:-:209044	ENSOARG00020011283(HIVEP2)	up
8	73802322	73802584	IP_M045_vs_In_M045_peak_3799	intergenic	ENSOARG00020011283:8:73858399-73898484:-:96031	ENSOARG00020011283(HIVEP2)	up
8	76821167	76821422	IP_M045_vs_In_M045_peak_3800	ENSOARG00020013665:intron	ENSOARG00020013665:8:76811994-76925589:-:104294	ENSOARG00020013665(EPM2A)	up
8	80582563	80582843	IP_M045_vs_In_M045_peak_3802	intergenic	ENSOARG00020019919:8:80586099-80603028:+:-3396	ENSOARG00020019919(GINM1)	up
8	88545891	88546190	IP_M045_vs_In_M045_peak_3805	ENSOARG00020003186:exon	ENSOARG00020003775:8:88651919-88693328:-:147287	ENSOARG00020003775(TMEM242)	up
8	88580644	88580929	IP_M045_vs_In_M045_peak_3806	intergenic	ENSOARG00020003775:8:88651919-88693328:-:112541	ENSOARG00020003775(TMEM242)	up
8	90089380	90089698	IP_M045_vs_In_M045_peak_3812	ENSOARG00020005923:intron	ENSOARG00020005923:8:90082209-90090908:-:1369	ENSOARG00020005923(TAGAP)	up
8	90172891	90173177	IP_M045_vs_In_M045_peak_3813	intergenic	ENSOARG00020005923:8:90082209-90090908:-:-82126	ENSOARG00020005923(TAGAP)	up
8	91017876	91018197	IP_M045_vs_In_M045_peak_3815	ENSOARG00020007810:intron	ENSOARG00020025899:8:91035389-91070672:+:-17352	ENSOARG00020025899(SLC22A1)	up
8	91517672	91518101	IP_M045_vs_In_M045_peak_3817	ENSOARG00020026075:intron;ENSOARG00020025996:intron	ENSOARG00020026075:8:91516431-91650608:-:132721	ENSOARG00020026075(AGPAT4)	up
8	96116531	96116776	IP_M045_vs_In_M045_peak_3821	ENSOARG00020026129:intron	ENSOARG00020026121:8:96067637-96080568:-:-36085	ENSOARG00020026121(MPC1)	up
8	96385977	96386302	IP_M045_vs_In_M045_peak_3822	ENSOARG00020026129:intron	ENSOARG00020026129:8:96106321-96434526:-:48386	ENSOARG00020026129(RPS6KA2)	up
8	96625262	96625541	IP_M045_vs_In_M045_peak_3824	intergenic	ENSOARG00020026138:8:96634429-96635380:-:9978	ENSOARG00020026138(GPR31)	up
8	97271373	97271645	IP_M045_vs_In_M045_peak_3825	intergenic	ENSOARG00020026165:8:97226176-97231082:-:-40427	ENSOARG00020026165(ENSOARG00020026165)	up
8	459028	459297	IP_M090_vs_In_M090_peak_4003	ENSOARG00020020955:intron	ENSOARG00020020955:8:446537-613041:+:12625	ENSOARG00020020955(CD109)	down
8	2330237	2330548	IP_M090_vs_In_M090_peak_4004	intergenic	ENSOARG00020010010:8:2207663-2324078:-:-6314	ENSOARG00020010010(COL12A1)	down
8	2355759	2356135	IP_M090_vs_In_M090_peak_4006	intergenic	ENSOARG00020010010:8:2207663-2324078:-:-31869	ENSOARG00020010010(COL12A1)	down
8	2465288	2465637	IP_M090_vs_In_M090_peak_4007	ENSOARG00020012409:intron	ENSOARG00020012208:8:2399419-2436494:-:-28968	ENSOARG00020012208(TMEM30A)	down
8	11435394	11435664	IP_M090_vs_In_M090_peak_4008	ENSOARG00020015817:exon	ENSOARG00020015817:8:11285198-11448457:-:12928	ENSOARG00020015817(UBE3D)	down
8	14845143	14845417	IP_M090_vs_In_M090_peak_4012	intergenic	ENSOARG00020019652:8:14734746-14829010:-:-16270	ENSOARG00020019652(TPD52L1)	down
8	21970021	21970311	IP_M090_vs_In_M090_peak_4013	intergenic	ENSOARG00020023014:8:21787720-21787879:-:-182287	ENSOARG00020023014(PLN)	down
8	22618765	22619029	IP_M090_vs_In_M090_peak_4014	ENSOARG00020023381:intron	ENSOARG00020023190:8:22553475-22596035:+:65422	ENSOARG00020023190(ENSOARG00020023190)	down
8	24011697	24012000	IP_M090_vs_In_M090_peak_4015	ENSOARG00020004710:intron	ENSOARG00020004693:8:23982772-23983408:+:29076	ENSOARG00020004693(ENSOARG00020004693)	down
8	28408297	28408591	IP_M090_vs_In_M090_peak_4016	intergenic	ENSOARG00020005518:8:28335197-28349621:-:-58823	ENSOARG00020005518(CCN6)	down
8	31990272	31990599	IP_M090_vs_In_M090_peak_4018	intergenic	ENSOARG00020010382:8:31863828-31965900:-:-24535	ENSOARG00020010382(FOXO3)	down
8	41982101	41982376	IP_M090_vs_In_M090_peak_4022	intergenic	ENSOARG00020006398:8:41910074-41935986:+:72164	ENSOARG00020006398(MCHR2)	down
8	52782678	52782973	IP_M090_vs_In_M090_peak_4024	intergenic	ENSOARG00020008829:8:52595825-52667032:+:187000	ENSOARG00020008829(MAP3K7)	down
8	53253890	53254173	IP_M090_vs_In_M090_peak_4025	ENSOARG00020009103:intron	ENSOARG00020009138:8:53274382-53284844:-:30812	ENSOARG00020009138(GJA10)	down
8	62263848	62264148	IP_M090_vs_In_M090_peak_4027	ENSOARG00020009344:intron	ENSOARG00020009344:8:62219758-62325387:-:61389	ENSOARG00020009344(ENSOARG00020009344)	down
8	64448716	64449062	IP_M090_vs_In_M090_peak_4029	intergenic	ENSOARG00020020036:8:64306965-64310295:+:141924	ENSOARG00020020036(RPS12)	down
8	64726070	64726390	IP_M090_vs_In_M090_peak_4030	intergenic	ENSOARG00020020157:8:64728650-65049962:+:-2420	ENSOARG00020020157(EYA4)	down
8	67700002	67700306	IP_M090_vs_In_M090_peak_4033	intergenic	ENSOARG00020022505:8:67705614-67721764:-:21610	ENSOARG00020022505(MTFR2)	down
8	67797816	67798113	IP_M090_vs_In_M090_peak_4034	intergenic	ENSOARG00020022544:8:67731112-67759708:-:-38256	ENSOARG00020022544(BCLAF1)	down
8	69648038	69648297	IP_M090_vs_In_M090_peak_4037	ENSOARG00020007298:intron	ENSOARG00020007936:8:69717145-69720668:+:-68977	ENSOARG00020007936(SMIM28)	down
8	70440212	70440557	IP_M090_vs_In_M090_peak_4039	intergenic	ENSOARG00020009526:8:70467944-70468510:-:28125	ENSOARG00020009526(ENSOARG00020009526)	down
8	72867894	72868200	IP_M090_vs_In_M090_peak_4041	intergenic	ENSOARG00020009602:8:73242631-73250917:-:382870	ENSOARG00020009602(NMBR)	down
8	75016538	75016878	IP_M090_vs_In_M090_peak_4042	ENSOARG00020012843:exon	ENSOARG00020012843:8:75015882-75045236:-:28528	ENSOARG00020012843(PLAGL1)	down
8	77739880	77740181	IP_M090_vs_In_M090_peak_4043	ENSOARG00020014418:Promoter	ENSOARG00020014418:8:77740314-77766187:+:-283	ENSOARG00020014418(RAB32)	down
8	80467570	80467914	IP_M090_vs_In_M090_peak_4045	intergenic	ENSOARG00020019718:8:80479870-80510719:-:42977	ENSOARG00020019718(ZC3H12D)	down
8	81630186	81630492	IP_M090_vs_In_M090_peak_4046	intergenic	ENSOARG00020021015:8:81639719-81668623:+:-9380	ENSOARG00020021015(IYD)	down
8	82507977	82508237	IP_M090_vs_In_M090_peak_4047	ENSOARG00020021809:intron	ENSOARG00020021872:8:82545257-82552879:-:44772	ENSOARG00020021872(ZBTB2)	down
8	86263570	86263856	IP_M090_vs_In_M090_peak_4050	ENSOARG00020025148:intron	ENSOARG00020025148:8:86188960-86333488:+:74753	ENSOARG00020025148(TIAM2)	down
8	87954767	87955025	IP_M090_vs_In_M090_peak_4051	intergenic	ENSOARG00020003186:8:88147119-88571626:+:-192223	ENSOARG00020003186(ARID1B)	down
8	89195366	89195636	IP_M090_vs_In_M090_peak_4054	ENSOARG00020003963:intron	ENSOARG00020004254:8:89274505-89372168:+:-79004	ENSOARG00020004254(SYNJ2)	down
8	89712271	89712545	IP_M090_vs_In_M090_peak_4056	ENSOARG00020005095:intron	ENSOARG00020005095:8:89706111-89767033:+:6297	ENSOARG00020005095(TMEM181)	down
8	91303805	91304072	IP_M090_vs_In_M090_peak_4060	ENSOARG00020025929:intron	ENSOARG00020025929:8:91300868-91348892:-:44953	ENSOARG00020025929(PLG)	down
8	91713185	91713497	IP_M090_vs_In_M090_peak_4063	ENSOARG00020026093:intron	ENSOARG00020026075:8:91516431-91650608:-:-62733	ENSOARG00020026075(AGPAT4)	down
8	94032379	94032673	IP_M090_vs_In_M090_peak_4065	intergenic	ENSOARG00020026100:8:93536415-93688156:+:496111	ENSOARG00020026100(QKI)	down
8	94190246	94190571	IP_M090_vs_In_M090_peak_4066	intergenic	ENSOARG00020026100:8:93536415-93688156:+:653993	ENSOARG00020026100(QKI)	down
8	96099323	96099610	IP_M090_vs_In_M090_peak_4068	intergenic	ENSOARG00020026121:8:96067637-96080568:-:-18898	ENSOARG00020026121(MPC1)	down
8	96981115	96981437	IP_M090_vs_In_M090_peak_4070	ENSOARG00020026148:intron	ENSOARG00020026148:8:96962282-97071999:+:18994	ENSOARG00020026148(AFDN)	down
8	97259815	97260104	IP_M090_vs_In_M090_peak_4071	intergenic	ENSOARG00020026165:8:97226176-97231082:-:-28877	ENSOARG00020026165(ENSOARG00020026165)	down
8	97323391	97323745	IP_M090_vs_In_M090_peak_4072	ENSOARG00020026168:intron	ENSOARG00020026168:8:97314746-97475609:+:8822	ENSOARG00020026168(SMOC2)	down
9	13546	13784	IP_M045_vs_In_M045_peak_3827	intergenic	ENSOARG00020026203:9:278305-293658:-:279993	ENSOARG00020026203(DDX43)	up
9	15720	16196	IP_M045_vs_In_M045_peak_3828	intergenic	ENSOARG00020026203:9:278305-293658:-:277700	ENSOARG00020026203(DDX43)	up
9	219268	219509	IP_M045_vs_In_M045_peak_3829	intergenic	ENSOARG00020026203:9:278305-293658:-:74269	ENSOARG00020026203(DDX43)	up
9	228997	229403	IP_M045_vs_In_M045_peak_3830	intergenic	ENSOARG00020026203:9:278305-293658:-:64458	ENSOARG00020026203(DDX43)	up
9	3777111	3777418	IP_M045_vs_In_M045_peak_3833	intergenic	ENSOARG00020026383:9:3838792-3925778:+:-61527	ENSOARG00020026383(COL9A1)	up
9	4763446	4763701	IP_M045_vs_In_M045_peak_3836	ENSOARG00020026398:exon	ENSOARG00020026400:9:4769427-4770084:+:-5853	ENSOARG00020026400(ENSOARG00020026400)	up
9	14561083	14561356	IP_M045_vs_In_M045_peak_3837	intergenic	ENSOARG00020003542:9:14566099-14566774:-:5554	ENSOARG00020003542(COMMD5)	up
9	14650771	14651182	IP_M045_vs_In_M045_peak_3838	ENSOARG00020003903:exon	ENSOARG00020003903:9:14649739-14651508:-:531	ENSOARG00020003903(MFSD3)	up
9	15272013	15272284	IP_M045_vs_In_M045_peak_3846	ENSOARG00020011357:Promoter	ENSOARG00020011357:9:15273549-15285461:+:-1400	ENSOARG00020011357(FAM83H)	up
9	15509602	15509922	IP_M045_vs_In_M045_peak_3849	intergenic	ENSOARG00020012656:9:15475558-15476614:+:34204	ENSOARG00020012656(MAFA)	up
9	16107164	16107511	IP_M045_vs_In_M045_peak_3851	ENSOARG00020003350:intron	ENSOARG00020003350:9:16048147-16113175:-:5837	ENSOARG00020003350(ADGRB1)	up
9	20490511	20490768	IP_M045_vs_In_M045_peak_3859	intergenic	ENSOARG00020005495:9:20890086-21051035:-:560395	ENSOARG00020005495(KHDRBS3)	up
9	21478241	21478623	IP_M045_vs_In_M045_peak_3860	intergenic	ENSOARG00020005657:9:21629130-21926672:+:-150698	ENSOARG00020005657(ZFAT)	up
9	22891901	22892239	IP_M045_vs_In_M045_peak_3863	ENSOARG00020006203:intron	ENSOARG00020005943:9:22808004-22867257:+:84066	ENSOARG00020005943(NDRG1)	up
9	23920870	23921130	IP_M045_vs_In_M045_peak_3865	ENSOARG00020008555:intron	ENSOARG00020008555:9:23904353-23926363:+:16647	ENSOARG00020008555(ENSOARG00020008555)	up
9	24816664	24816952	IP_M045_vs_In_M045_peak_3867	intergenic	ENSOARG00020008946:9:24568138-24802979:+:248670	ENSOARG00020008946(ADCY8)	up
9	25346850	25347165	IP_M045_vs_In_M045_peak_3868	ENSOARG00020009370:intron	ENSOARG00020009735:9:25520348-25566850:+:-173340	ENSOARG00020009735(CYRIB)	up
9	25376143	25376494	IP_M045_vs_In_M045_peak_3869	ENSOARG00020009370:intron	ENSOARG00020009735:9:25520348-25566850:+:-144029	ENSOARG00020009735(CYRIB)	up
9	25594181	25594496	IP_M045_vs_In_M045_peak_3870	intergenic	ENSOARG00020009811:9:25589708-25592188:-:-2150	ENSOARG00020009811(ENSOARG00020009811)	up
9	29939524	29939785	IP_M045_vs_In_M045_peak_3874	intergenic	ENSOARG00020010295:9:30102964-30109475:-:169820	ENSOARG00020010295(TRIB1)	up
9	30868465	30868698	IP_M045_vs_In_M045_peak_3877	ENSOARG00020012046:intron;ENSOARG00020011599:intron	ENSOARG00020012046:9:30852289-30888062:-:19480	ENSOARG00020012046(NDUFB9)	up
9	30873801	30874128	IP_M045_vs_In_M045_peak_3878	ENSOARG00020012046:intron;ENSOARG00020011599:intron	ENSOARG00020012046:9:30852289-30888062:-:14097	ENSOARG00020012046(NDUFB9)	up
9	31439658	31439900	IP_M045_vs_In_M045_peak_3881	intergenic	ENSOARG00020013597:9:31394542-31434481:-:-5298	ENSOARG00020013597(FAM91A1)	up
9	32259174	32259449	IP_M045_vs_In_M045_peak_3883	intergenic	ENSOARG00020016397:9:32113422-32115960:-:-143351	ENSOARG00020016397(ZHX2)	up
9	32478425	32478740	IP_M045_vs_In_M045_peak_3885	intergenic	ENSOARG00020016397:9:32113422-32115960:-:-362622	ENSOARG00020016397(ZHX2)	up
9	33843325	33843576	IP_M045_vs_In_M045_peak_3886	intergenic	ENSOARG00020016522:9:33468469-33469832:+:374981	ENSOARG00020016522(ENSOARG00020016522)	up
9	36966526	36966805	IP_M045_vs_In_M045_peak_3888	ENSOARG00020025124:intron	ENSOARG00020025124:9:36895982-36978015:-:11349	ENSOARG00020025124(ST18)	up
9	37770244	37770507	IP_M045_vs_In_M045_peak_3889	intergenic	ENSOARG00020025448:9:37752140-37756714:+:18235	ENSOARG00020025448(MRPL15)	up
9	38072815	38073063	IP_M045_vs_In_M045_peak_3890	intergenic	ENSOARG00020025463:9:38026425-38070486:+:46514	ENSOARG00020025463(RP1)	up
9	42109099	42109467	IP_M045_vs_In_M045_peak_3894	ENSOARG00020025706:intron	ENSOARG00020025706:9:42083734-42213179:+:25549	ENSOARG00020025706(ENSOARG00020025706)	up
9	46547632	46547868	IP_M045_vs_In_M045_peak_3896	ENSOARG00020025840:intron	ENSOARG00020025835:9:46495897-46496761:-:-50989	ENSOARG00020025835(ENSOARG00020025835)	up
9	46946608	46946903	IP_M045_vs_In_M045_peak_3897	ENSOARG00020025933:exon	ENSOARG00020025933:9:46946589-46947162:-:406	ENSOARG00020025933(CRH)	up
9	47148858	47149131	IP_M045_vs_In_M045_peak_3898	intergenic	ENSOARG00020025949:9:47165292-47188832:+:-16297	ENSOARG00020025949(VXN)	up
9	48913261	48913536	IP_M045_vs_In_M045_peak_3900	ENSOARG00020006628:intron	ENSOARG00020007726:9:48974206-49089686:+:-60807	ENSOARG00020007726(PDS5B)	up
9	54495253	54495569	IP_M045_vs_In_M045_peak_3903	ENSOARG00020013038:intron	ENSOARG00020013038:9:54185704-54495754:-:343	ENSOARG00020013038(ENSOARG00020013038)	up
9	65668274	65668541	IP_M045_vs_In_M045_peak_3908	ENSOARG00020010039:intron	ENSOARG00020010244:9:65919739-65920235:-:251827	ENSOARG00020010244(ENSOARG00020010244)	up
9	74887957	74888212	IP_M045_vs_In_M045_peak_3909	ENSOARG00020013511:intron	ENSOARG00020013511:9:74884808-74903293:-:15208	ENSOARG00020013511(EBAG9)	up
9	82239314	82239584	IP_M045_vs_In_M045_peak_3910	intergenic	ENSOARG00020020692:9:82227737-82228040:+:11712	ENSOARG00020020692(ENSOARG00020020692)	up
9	82664275	82664524	IP_M045_vs_In_M045_peak_3913	intergenic	ENSOARG00020020904:9:82675242-82683759:-:19359	ENSOARG00020020904(ODF1)	up
9	83586801	83587127	IP_M045_vs_In_M045_peak_3914	ENSOARG00020021997:intron	ENSOARG00020021997:9:83551071-83720524:-:133560	ENSOARG00020021997(GRHL2)	up
9	87016132	87016449	IP_M045_vs_In_M045_peak_3916	intergenic	ENSOARG00020024228:9:87007365-87010620:+:8925	ENSOARG00020024228(ENSOARG00020024228)	up
9	87339778	87340074	IP_M045_vs_In_M045_peak_3917	ENSOARG00020024390:intron	ENSOARG00020024390:9:87338672-87394092:-:54166	ENSOARG00020024390(MTDH)	up
9	88957889	88958162	IP_M045_vs_In_M045_peak_3919	ENSOARG00020003441:intron	ENSOARG00020003585:9:89013981-89035189:+:-55955	ENSOARG00020003585(MTERF3)	up
9	90381763	90382075	IP_M045_vs_In_M045_peak_3920	ENSOARG00020003776:Promoter	ENSOARG00020003776:9:90338578-90381745:-:-174	ENSOARG00020003776(ENSOARG00020003776)	up
9	99136655	99136955	IP_M045_vs_In_M045_peak_3922	ENSOARG00020007297:Promoter	ENSOARG00020007297:9:99119549-99136130:-:-675	ENSOARG00020007297(CA2)	up
9	103738661	103738984	IP_M045_vs_In_M045_peak_3923	intergenic	ENSOARG00020011814:9:103742934-103909565:+:-4111	ENSOARG00020011814(DEPTOR)	up
9	1373471	1373812	IP_M090_vs_In_M090_peak_4075	intergenic	ENSOARG00020026210:9:519647-1082128:-:-291513	ENSOARG00020026210(ENSOARG00020026210)	down
9	13882597	13882898	IP_M090_vs_In_M090_peak_4079	intergenic	ENSOARG00020003138:9:13938150-13939622:-:56874	ENSOARG00020003138(ENSOARG00020003138)	down
9	15064967	15065235	IP_M090_vs_In_M090_peak_4086	ENSOARG00020006299:intron	ENSOARG00020006299:9:15046515-15097881:+:18586	ENSOARG00020006299(PLEC)	down
9	15264708	15265020	IP_M090_vs_In_M090_peak_4088	ENSOARG00020011203:Promoter	ENSOARG00020011203:9:15252880-15263094:-:-1770	ENSOARG00020011203(ENSOARG00020011203)	down
9	15918209	15918592	IP_M090_vs_In_M090_peak_4092	ENSOARG00020014092:Promoter	ENSOARG00020014092:9:15916050-15918065:-:-335	ENSOARG00020014092(THEM6)	down
9	15946849	15947200	IP_M090_vs_In_M090_peak_4093	intergenic	ENSOARG00020014189:9:15968572-15970120:+:-21547	ENSOARG00020014189(ENSOARG00020014189)	down
9	16844475	16844827	IP_M090_vs_In_M090_peak_4097	intergenic	ENSOARG00020003852:9:16865169-16867115:+:-20518	ENSOARG00020003852(GPR20)	down
9	16971498	16971894	IP_M090_vs_In_M090_peak_4099	intergenic	ENSOARG00020003852:9:16865169-16867115:+:106527	ENSOARG00020003852(GPR20)	down
9	17302545	17302909	IP_M090_vs_In_M090_peak_4101	ENSOARG00020005189:Promoter	ENSOARG00020005189:9:17302919-17383965:+:-192	ENSOARG00020005189(AGO2)	down
9	21468273	21468612	IP_M090_vs_In_M090_peak_4104	intergenic	ENSOARG00020005657:9:21629130-21926672:+:-160687	ENSOARG00020005657(ZFAT)	down
9	21635320	21635742	IP_M090_vs_In_M090_peak_4105	ENSOARG00020005657:intron	ENSOARG00020005657:9:21629130-21926672:+:6401	ENSOARG00020005657(ZFAT)	down
9	23199928	23200303	IP_M090_vs_In_M090_peak_4109	ENSOARG00020006257:intron	ENSOARG00020006257:9:22956468-23207964:-:7848	ENSOARG00020006257(TG)	down
9	23550850	23551140	IP_M090_vs_In_M090_peak_4110	ENSOARG00020008100:intron	ENSOARG00020008100:9:23549224-23843248:+:1771	ENSOARG00020008100(KCNQ3)	down
9	24441434	24441712	IP_M090_vs_In_M090_peak_4112	intergenic	ENSOARG00020008946:9:24568138-24802979:+:-126565	ENSOARG00020008946(ADCY8)	down
9	24794605	24794892	IP_M090_vs_In_M090_peak_4113	ENSOARG00020008946:intron	ENSOARG00020008946:9:24568138-24802979:+:226610	ENSOARG00020008946(ADCY8)	down
9	25297810	25298161	IP_M090_vs_In_M090_peak_4114	ENSOARG00020009370:intron	ENSOARG00020009370:9:25099572-25399328:+:198413	ENSOARG00020009370(ASAP1)	down
9	29822885	29823169	IP_M090_vs_In_M090_peak_4118	intergenic	ENSOARG00020010295:9:30102964-30109475:-:286448	ENSOARG00020010295(TRIB1)	down
9	30536332	30536599	IP_M090_vs_In_M090_peak_4120	intergenic	ENSOARG00020011568:9:30561165-30561744:+:-24699	ENSOARG00020011568(ENSOARG00020011568)	down
9	32051540	32051912	IP_M090_vs_In_M090_peak_4125	ENSOARG00020016190:intron	ENSOARG00020016190:9:32035818-32059154:+:15908	ENSOARG00020016190(DERL1)	down
9	32374800	32375122	IP_M090_vs_In_M090_peak_4127	intergenic	ENSOARG00020016397:9:32113422-32115960:-:-259001	ENSOARG00020016397(ZHX2)	down
9	36712402	36712719	IP_M090_vs_In_M090_peak_4129	intergenic	ENSOARG00020025108:9:36746220-36772971:-:60410	ENSOARG00020025108(PCMTD1)	down
9	36824091	36824426	IP_M090_vs_In_M090_peak_4130	intergenic	ENSOARG00020025108:9:36746220-36772971:-:-51287	ENSOARG00020025108(PCMTD1)	down
9	40160990	40161260	IP_M090_vs_In_M090_peak_4134	intergenic	ENSOARG00020025582:9:40174735-40175887:+:-13610	ENSOARG00020025582(FAM110B)	down
9	41842090	41842427	IP_M090_vs_In_M090_peak_4135	intergenic	ENSOARG00020025690:9:41908878-41972907:+:-66619	ENSOARG00020025690(RAB2A)	down
9	42838440	42838715	IP_M090_vs_In_M090_peak_4137	intergenic	ENSOARG00020025743:9:42980019-43127247:+:-141441	ENSOARG00020025743(CLVS1)	down
9	42880388	42880675	IP_M090_vs_In_M090_peak_4138	intergenic	ENSOARG00020025743:9:42980019-43127247:+:-99487	ENSOARG00020025743(CLVS1)	down
9	46532002	46532337	IP_M090_vs_In_M090_peak_4139	ENSOARG00020025840:intron	ENSOARG00020025835:9:46495897-46496761:-:-35408	ENSOARG00020025835(ENSOARG00020025835)	down
9	47105874	47106183	IP_M090_vs_In_M090_peak_4140	intergenic	ENSOARG00020025938:9:47109524-47142547:+:-3495	ENSOARG00020025938(ENSOARG00020025938)	down
9	47615990	47616377	IP_M090_vs_In_M090_peak_4142	ENSOARG00020006099:Promoter	ENSOARG00020006099:9:47616281-47729562:+:-97	ENSOARG00020006099(CSPP1)	down
9	55268706	55269018	IP_M090_vs_In_M090_peak_4145	intergenic	ENSOARG00020014639:9:55250640-55266695:+:18222	ENSOARG00020014639(GDAP1)	down
9	61053612	61053960	IP_M090_vs_In_M090_peak_4146	ENSOARG00020016436:exon	ENSOARG00020016436:9:61053557-61056075:-:2289	ENSOARG00020016436(HEY1)	down
9	62602595	62602886	IP_M090_vs_In_M090_peak_4151	intergenic	ENSOARG00020017413:9:62643131-62648335:+:-40390	ENSOARG00020017413(ENSOARG00020017413)	down
9	66236304	66236595	IP_M090_vs_In_M090_peak_4152	intergenic	ENSOARG00020010301:9:66036144-66058927:-:-177522	ENSOARG00020010301(MED30)	down
9	72785575	72785952	IP_M090_vs_In_M090_peak_4153	intergenic	ENSOARG00020013118:9:74525564-74532345:+:-1739800	ENSOARG00020013118(KCNV1)	down
9	78401670	78402075	IP_M090_vs_In_M090_peak_4154	intergenic	ENSOARG00020015558:9:78483927-78494015:+:-82054	ENSOARG00020015558(ABRA)	down
9	78408001	78408280	IP_M090_vs_In_M090_peak_4155	intergenic	ENSOARG00020015558:9:78483927-78494015:+:-75786	ENSOARG00020015558(ABRA)	down
9	80674274	80674626	IP_M090_vs_In_M090_peak_4156	intergenic	ENSOARG00020017146:9:80842176-80929442:+:-167726	ENSOARG00020017146(LRP12)	down
9	81011769	81012083	IP_M090_vs_In_M090_peak_4157	ENSOARG00020017283:intron	ENSOARG00020017283:9:80951981-81049672:+:59945	ENSOARG00020017283(DPYS)	down
9	81952125	81952417	IP_M090_vs_In_M090_peak_4158	ENSOARG00020020491:intron	ENSOARG00020020491:9:81938771-81954142:-:1871	ENSOARG00020020491(CTHRC1)	down
9	82457265	82457575	IP_M090_vs_In_M090_peak_4159	intergenic	ENSOARG00020020781:9:82417428-82448376:+:39992	ENSOARG00020020781(AZIN1)	down
9	82997821	82998086	IP_M090_vs_In_M090_peak_4162	intergenic	ENSOARG00020021787:9:82960968-82997049:+:36985	ENSOARG00020021787(RRM2B)	down
9	84314815	84315076	IP_M090_vs_In_M090_peak_4163	intergenic	ENSOARG00020022202:9:84302219-84303643:-:-11302	ENSOARG00020022202(ENSOARG00020022202)	down
9	86129508	86129771	IP_M090_vs_In_M090_peak_4165	intergenic	ENSOARG00020023989:9:86118932-86121718:-:-7921	ENSOARG00020023989(OSR2)	down
9	86860104	86860369	IP_M090_vs_In_M090_peak_4166	intergenic	ENSOARG00020024170:9:86866461-86947797:-:87560	ENSOARG00020024170(POP1)	down
9	88950675	88951006	IP_M090_vs_In_M090_peak_4168	ENSOARG00020003441:intron	ENSOARG00020003585:9:89013981-89035189:+:-63140	ENSOARG00020003585(MTERF3)	down
9	91793620	91793972	IP_M090_vs_In_M090_peak_4169	intergenic	ENSOARG00020005054:9:91723831-91748483:-:-45313	ENSOARG00020005054(CIBAR1)	down
9	98659549	98659811	IP_M090_vs_In_M090_peak_4171	ENSOARG00020007086:intron	ENSOARG00020007086:9:98629652-98683936:-:24256	ENSOARG00020007086(ATP6V0D2)	down
9	98740392	98740672	IP_M090_vs_In_M090_peak_4172	intergenic	ENSOARG00020007170:9:98710139-98727862:+:30393	ENSOARG00020007170(ENSOARG00020007170)	down
9	104550447	104550856	IP_M090_vs_In_M090_peak_4173	ENSOARG00020013089:intron	ENSOARG00020013089:9:104311680-104553656:-:3004	ENSOARG00020013089(SNTB1)	down
10	14634725	14634984	IP_M045_vs_In_M045_peak_317	intergenic	ENSOARG00020006005:10:14586764-14621910:+:48090	ENSOARG00020006005(AKAP11)	up
10	15274728	15274976	IP_M045_vs_In_M045_peak_319	ENSOARG00020006110:intron	ENSOARG00020006110:10:15193959-15296395:-:21543	ENSOARG00020006110(EPSTI1)	up
10	17446646	17446989	IP_M045_vs_In_M045_peak_320	intergenic	ENSOARG00020006616:10:17397987-17426748:+:48830	ENSOARG00020006616(ENSOARG00020006616)	up
10	17738622	17739110	IP_M045_vs_In_M045_peak_321	intergenic	ENSOARG00020007017:10:17746928-17878050:+:-8062	ENSOARG00020007017(SLC25A30)	up
10	21902490	21902948	IP_M045_vs_In_M045_peak_324	intergenic	ENSOARG00020013280:10:21836819-21841741:+:65900	ENSOARG00020013280(KCNRG)	up
10	23032458	23032690	IP_M045_vs_In_M045_peak_325	ENSOARG00020013869:intron	ENSOARG00020013893:10:23155991-23186829:+:-123417	ENSOARG00020013893(SERPINE3)	up
10	23648241	23648495	IP_M045_vs_In_M045_peak_326	intergenic	ENSOARG00020003345:10:23673804-23674503:+:-25436	ENSOARG00020003345(CCDC70)	up
10	30754121	30754370	IP_M045_vs_In_M045_peak_332	ENSOARG00020006776:intron	ENSOARG00020006776:10:30535565-30823385:-:69139	ENSOARG00020006776(ENSOARG00020006776)	up
10	31740104	31740374	IP_M045_vs_In_M045_peak_334	intergenic	ENSOARG00020008926:10:31670449-31708291:-:-31948	ENSOARG00020008926(ENSOARG00020008926)	up
10	32427927	32428174	IP_M045_vs_In_M045_peak_336	intergenic	ENSOARG00020009464:10:32325630-32366401:+:102420	ENSOARG00020009464(KATNAL1)	up
10	32443700	32443998	IP_M045_vs_In_M045_peak_337	intergenic	ENSOARG00020009464:10:32325630-32366401:+:118219	ENSOARG00020009464(KATNAL1)	up
10	32944570	32944867	IP_M045_vs_In_M045_peak_338	ENSOARG00020009812:intron	ENSOARG00020009812:10:32834573-33087047:-:142328	ENSOARG00020009812(ENSOARG00020009812)	up
10	33229418	33229698	IP_M045_vs_In_M045_peak_339	intergenic	ENSOARG00020009919:10:33257041-33274824:+:-27483	ENSOARG00020009919(SLC46A3)	up
10	35910023	35910293	IP_M045_vs_In_M045_peak_342	ENSOARG00020003588:Promoter	ENSOARG00020003588:10:35910169-35929345:+:-11	ENSOARG00020003588(MTMR6)	up
10	36054628	36054880	IP_M045_vs_In_M045_peak_343	ENSOARG00020003681:intron	ENSOARG00020003659:10:35966323-35968228:+:88431	ENSOARG00020003659(AMER2)	up
10	59782289	59782581	IP_M045_vs_In_M045_peak_349	intergenic	ENSOARG00020018823:10:59776106-59777054:-:-5381	ENSOARG00020018823(SPRY2)	up
10	63562851	63563088	IP_M045_vs_In_M045_peak_350	intergenic	ENSOARG00020003079:10:63556284-63558375:-:-4594	ENSOARG00020003079(SLITRK1)	up
10	66523903	66524177	IP_M045_vs_In_M045_peak_351	intergenic	ENSOARG00020003291:10:66755958-66756209:-:232169	ENSOARG00020003291(ENSOARG00020003291)	up
10	74666603	74666865	IP_M045_vs_In_M045_peak_353	ENSOARG00020003688:intron	ENSOARG00020003688:10:73734297-75747047:+:932437	ENSOARG00020003688(GPC5)	up
10	78302164	78302505	IP_M045_vs_In_M045_peak_354	intergenic	ENSOARG00020006241:10:78346538-78614968:+:-44203	ENSOARG00020006241(ENSOARG00020006241)	up
10	82502850	82503167	IP_M045_vs_In_M045_peak_355	ENSOARG00020019560:intron	ENSOARG00020019560:10:82380366-83100355:+:122642	ENSOARG00020019560(HS6ST3)	up
10	83983111	83983354	IP_M045_vs_In_M045_peak_356	intergenic	ENSOARG00020019769:10:84065033-84105817:+:-81800	ENSOARG00020019769(IPO5)	up
10	87785284	87785531	IP_M045_vs_In_M045_peak_363	ENSOARG00020023183:intron	ENSOARG00020023548:10:87667716-87668221:+:117691	ENSOARG00020023548(ENSOARG00020023548)	up
10	94988183	94988446	IP_M045_vs_In_M045_peak_370	ENSOARG00020003497:intron	ENSOARG00020003497:10:94950480-95078243:-:89928	ENSOARG00020003497(COL4A1)	up
10	95011327	95011567	IP_M045_vs_In_M045_peak_371	ENSOARG00020003497:intron	ENSOARG00020003497:10:94950480-95078243:-:66796	ENSOARG00020003497(COL4A1)	up
10	95483627	95483977	IP_M045_vs_In_M045_peak_375	intergenic	ENSOARG00020004618:10:95398760-95429139:-:-54663	ENSOARG00020004618(ANKRD10)	up
10	17678438	17678761	IP_M090_vs_In_M090_peak_363	intergenic	ENSOARG00020006843:10:17705207-17708836:-:30236	ENSOARG00020006843(TPT1)	down
10	18947132	18947448	IP_M090_vs_In_M090_peak_364	ENSOARG00020008711:intron	ENSOARG00020009357:10:18995048-19012379:-:65089	ENSOARG00020009357(ENSOARG00020009357)	down
10	21571457	21571894	IP_M090_vs_In_M090_peak_367	intergenic	ENSOARG00020012929:10:21556107-21556653:+:15568	ENSOARG00020012929(ARL11)	down
10	21765433	21765817	IP_M090_vs_In_M090_peak_368	intergenic	ENSOARG00020013110:10:21777222-21792932:-:27307	ENSOARG00020013110(SPRYD7)	down
10	21805750	21806084	IP_M090_vs_In_M090_peak_369	intergenic	ENSOARG00020013110:10:21777222-21792932:-:-12985	ENSOARG00020013110(SPRYD7)	down
10	22800514	22800787	IP_M090_vs_In_M090_peak_370	intergenic	ENSOARG00020013563:10:22723662-22796931:+:76988	ENSOARG00020013563(RNASEH2B)	down
10	23082900	23083258	IP_M090_vs_In_M090_peak_371	intergenic	ENSOARG00020013893:10:23155991-23186829:+:-72912	ENSOARG00020013893(SERPINE3)	down
10	24745133	24745462	IP_M090_vs_In_M090_peak_373	intergenic	ENSOARG00020004122:10:25003025-25003688:-:258390	ENSOARG00020004122(ENSOARG00020004122)	down
10	25145930	25146216	IP_M090_vs_In_M090_peak_375	intergenic	ENSOARG00020004280:10:25163565-25422247:+:-17492	ENSOARG00020004280(LHFPL6)	down
10	27709553	27709818	IP_M090_vs_In_M090_peak_378	intergenic	ENSOARG00020005882:10:27741341-28162771:+:-31655	ENSOARG00020005882(DCLK1)	down
10	28197164	28197459	IP_M090_vs_In_M090_peak_379	intergenic	ENSOARG00020006363:10:28463590-28464670:+:-266278	ENSOARG00020006363(MAB21L1)	down
10	29669714	29669972	IP_M090_vs_In_M090_peak_380	intergenic	ENSOARG00020006400:10:29678741-29679635:+:-8898	ENSOARG00020006400(ENSOARG00020006400)	down
10	32445697	32445986	IP_M090_vs_In_M090_peak_384	intergenic	ENSOARG00020009464:10:32325630-32366401:+:120211	ENSOARG00020009464(KATNAL1)	down
10	32565555	32565938	IP_M090_vs_In_M090_peak_385	intergenic	ENSOARG00020009591:10:32635591-32678944:+:-69844	ENSOARG00020009591(UBL3)	down
10	34776744	34777104	IP_M090_vs_In_M090_peak_388	intergenic	ENSOARG00020012619:10:34752061-34753066:+:24863	ENSOARG00020012619(GPR12)	down
10	34782840	34783108	IP_M090_vs_In_M090_peak_389	intergenic	ENSOARG00020012619:10:34752061-34753066:+:30913	ENSOARG00020012619(GPR12)	down
10	34916994	34917302	IP_M090_vs_In_M090_peak_390	intergenic	ENSOARG00020012645:10:34794455-34831711:-:-85437	ENSOARG00020012645(WASF3)	down
10	36290959	36291345	IP_M090_vs_In_M090_peak_392	ENSOARG00020003971:intron	ENSOARG00020003971:10:36278743-36358503:+:12409	ENSOARG00020003971(MIPEP)	down
10	37410446	37410765	IP_M090_vs_In_M090_peak_393	intergenic	ENSOARG00020004253:10:37362293-37388504:-:-22101	ENSOARG00020004253(FGF9)	down
10	38166538	38166818	IP_M090_vs_In_M090_peak_396	intergenic	ENSOARG00020005084:10:38101145-38164431:-:-2247	ENSOARG00020005084(ZMYM2)	down
10	52554232	52554527	IP_M090_vs_In_M090_peak_398	ENSOARG00020009274:intron	ENSOARG00020009274:10:52537551-52883869:-:329489	ENSOARG00020009274(KLF12)	down
10	54720375	54720666	IP_M090_vs_In_M090_peak_399	ENSOARG00020010566:intron	ENSOARG00020010566:10:54662128-54880165:+:58392	ENSOARG00020010566(LMO7)	down
10	62471189	62471447	IP_M090_vs_In_M090_peak_401	intergenic	ENSOARG00020003079:10:63556284-63558375:-:1087057	ENSOARG00020003079(SLITRK1)	down
10	64956612	64957161	IP_M090_vs_In_M090_peak_402	intergenic	ENSOARG00020003191:10:64892161-64892644:+:64725	ENSOARG00020003191(ENSOARG00020003191)	down
10	69376945	69377203	IP_M090_vs_In_M090_peak_403	intergenic	ENSOARG00020003517:10:69380333-69384035:+:-3259	ENSOARG00020003517(SLITRK5)	down
10	71524621	71524967	IP_M090_vs_In_M090_peak_404	intergenic	ENSOARG00020003564:10:72492859-72493036:-:968242	ENSOARG00020003564(ENSOARG00020003564)	down
10	77651347	77651605	IP_M090_vs_In_M090_peak_406	ENSOARG00020003965:intron	ENSOARG00020003965:10:77633089-77659585:+:18387	ENSOARG00020003965(GPR180)	down
10	78294160	78294457	IP_M090_vs_In_M090_peak_407	intergenic	ENSOARG00020006241:10:78346538-78614968:+:-52229	ENSOARG00020006241(ENSOARG00020006241)	down
10	83320501	83320898	IP_M090_vs_In_M090_peak_408	intergenic	ENSOARG00020019601:10:83221522-83222536:-:-98163	ENSOARG00020019601(OXGR1)	down
10	83571498	83571757	IP_M090_vs_In_M090_peak_409	ENSOARG00020019655:intron	ENSOARG00020019738:10:83671131-83709356:+:-99503	ENSOARG00020019738(RAP2A)	down
10	84485434	84485824	IP_M090_vs_In_M090_peak_410	ENSOARG00020019882:intron	ENSOARG00020020090:10:84493200-84587566:-:101937	ENSOARG00020020090(STK24)	down
10	85093762	85094070	IP_M090_vs_In_M090_peak_413	intergenic	ENSOARG00020022047:10:85115173-85284975:+:-21257	ENSOARG00020022047(UBAC2)	down
10	85454382	85454706	IP_M090_vs_In_M090_peak_416	intergenic	ENSOARG00020022256:10:85461355-85787870:+:-6811	ENSOARG00020022256(CLYBL)	down
10	92379305	92379575	IP_M090_vs_In_M090_peak_423	ENSOARG00020003256:Promoter	ENSOARG00020003256:10:92331734-92377747:-:-1693	ENSOARG00020003256(EFNB2)	down
10	93761947	93762269	IP_M090_vs_In_M090_peak_426	intergenic	ENSOARG00020003374:10:93726203-93755659:+:35905	ENSOARG00020003374(TNFSF13B)	down
10	95031873	95032147	IP_M090_vs_In_M090_peak_427	ENSOARG00020003497:intron	ENSOARG00020003497:10:94950480-95078243:-:46233	ENSOARG00020003497(COL4A1)	down
10	95205962	95206241	IP_M090_vs_In_M090_peak_429	ENSOARG00020003888:intron	ENSOARG00020004452:10:95244846-95274286:-:68184	ENSOARG00020004452(RAB20)	down
10	95554906	95555198	IP_M090_vs_In_M090_peak_432	intergenic	ENSOARG00020004618:10:95398760-95429139:-:-125913	ENSOARG00020004618(ANKRD10)	down
11	1785742	1785997	IP_M045_vs_In_M045_peak_388	intergenic	ENSOARG00020011631:11:1738494-1755396:-:-30473	ENSOARG00020011631(ENSOARG00020011631)	up
11	1788246	1788559	IP_M045_vs_In_M045_peak_389	intergenic	ENSOARG00020011631:11:1738494-1755396:-:-33006	ENSOARG00020011631(ENSOARG00020011631)	up
11	2073236	2073486	IP_M045_vs_In_M045_peak_390	intergenic	ENSOARG00020025888:11:2002700-2050962:-:-22399	ENSOARG00020025888(ABCA5)	up
11	4913428	4913727	IP_M045_vs_In_M045_peak_392	ENSOARG00020025945:intron	ENSOARG00020025945:11:4875966-5155499:-:241921	ENSOARG00020025945(SLC39A11)	up
11	5443135	5443390	IP_M045_vs_In_M045_peak_394	ENSOARG00020025986:intron	ENSOARG00020025979:11:5314261-5315280:-:-127982	ENSOARG00020025979(ENSOARG00020025979)	up
11	5935320	5935690	IP_M045_vs_In_M045_peak_395	intergenic	ENSOARG00020026005:11:6094034-6098180:+:-158529	ENSOARG00020026005(ENSOARG00020026005)	up
11	6166347	6166623	IP_M045_vs_In_M045_peak_397	ENSOARG00020026017:intron	ENSOARG00020026024:11:6181154-6208239:+:-14669	ENSOARG00020026024(KIF19)	up
11	6816605	6816889	IP_M045_vs_In_M045_peak_402	ENSOARG00020005199:intron	ENSOARG00020005199:11:6805819-6827733:-:10986	ENSOARG00020005199(HID1)	up
11	6939925	6940234	IP_M045_vs_In_M045_peak_403	ENSOARG00020005463:intron	ENSOARG00020005463:11:6934531-6949193:+:5548	ENSOARG00020005463(ARMC7)	up
11	7034811	7035128	IP_M045_vs_In_M045_peak_404	ENSOARG00020005717:intron	ENSOARG00020005717:11:7026590-7039322:-:4352	ENSOARG00020005717(GGA3)	up
11	7161825	7162092	IP_M045_vs_In_M045_peak_407	intergenic	ENSOARG00020006190:11:7083720-7148003:-:-13955	ENSOARG00020006190(GRB2)	up
11	7294896	7295207	IP_M045_vs_In_M045_peak_408	ENSOARG00020007814:exon	ENSOARG00020007814:11:7293657-7318611:+:1394	ENSOARG00020007814(ENSOARG00020007814)	up
11	7418567	7418847	IP_M045_vs_In_M045_peak_410	ENSOARG00020009797:intron	ENSOARG00020010209:11:7427713-7434537:-:15830	ENSOARG00020010209(GALK1)	up
11	7850363	7850618	IP_M045_vs_In_M045_peak_413	ENSOARG00020013629:intron	ENSOARG00020013629:11:7829143-7853884:-:3393	ENSOARG00020013629(QRICH2)	up
11	8065342	8065623	IP_M045_vs_In_M045_peak_417	intergenic	ENSOARG00020015339:11:8057989-8060769:+:7493	ENSOARG00020015339(PRCD)	up
11	8210537	8210770	IP_M045_vs_In_M045_peak_421	intergenic	ENSOARG00020015694:11:8176248-8206694:-:-3959	ENSOARG00020015694(ENSOARG00020015694)	up
11	8298774	8299089	IP_M045_vs_In_M045_peak_422	ENSOARG00020016194:Promoter	ENSOARG00020016194:11:8299687-8366046:+:-755	ENSOARG00020016194(MGAT5B)	up
11	8448225	8448657	IP_M045_vs_In_M045_peak_423	intergenic	ENSOARG00020016717:11:8470912-8471261:-:22820	ENSOARG00020016717(ENSOARG00020016717)	up
11	8575858	8576309	IP_M045_vs_In_M045_peak_425	intergenic	ENSOARG00020016867:11:8589688-8591394:-:15310	ENSOARG00020016867(ENSOARG00020016867)	up
11	8730911	8731172	IP_M045_vs_In_M045_peak_427	ENSOARG00020016929:intron	ENSOARG00020016929:11:8594162-8773187:+:136879	ENSOARG00020016929(SEPTIN9)	up
11	9650427	9650709	IP_M045_vs_In_M045_peak_434	ENSOARG00020011632:intron	ENSOARG00020011632:11:9631702-9705615:-:55047	ENSOARG00020011632(CYTH1)	up
11	9735893	9736254	IP_M045_vs_In_M045_peak_435	ENSOARG00020011905:intron	ENSOARG00020011905:11:9725453-9742387:-:6313	ENSOARG00020011905(ENSOARG00020011905)	up
11	9909873	9910274	IP_M045_vs_In_M045_peak_439	ENSOARG00020012269:intron	ENSOARG00020012300:11:9927965-9936566:+:-17891	ENSOARG00020012300(ENGASE)	up
11	10200439	10200672	IP_M045_vs_In_M045_peak_442	intergenic	ENSOARG00020012370:11:9941067-10139289:-:-61266	ENSOARG00020012370(RBFOX3)	up
11	11016280	11016543	IP_M045_vs_In_M045_peak_451	ENSOARG00020022076:intron	ENSOARG00020022076:11:11004867-11018947:+:11544	ENSOARG00020022076(ENDOV)	up
11	12086907	12087232	IP_M045_vs_In_M045_peak_454	ENSOARG00020025245:intron	ENSOARG00020025245:11:12086097-12089087:-:2017	ENSOARG00020025245(ARHGDIA)	up
11	14775425	14775670	IP_M045_vs_In_M045_peak_466	intergenic	ENSOARG00020015847:11:14766200-14769546:-:-6001	ENSOARG00020015847(ENSOARG00020015847)	up
11	15170471	15170716	IP_M045_vs_In_M045_peak_471	ENSOARG00020021220:intron	ENSOARG00020021220:11:15151687-15172432:-:1838	ENSOARG00020021220(ACE)	up
11	15210266	15210574	IP_M045_vs_In_M045_peak_472	intergenic	ENSOARG00020021546:11:15193965-15204971:+:16455	ENSOARG00020021546(CYB561)	up
11	15946919	15947158	IP_M045_vs_In_M045_peak_473	ENSOARG00020022189:intron	ENSOARG00020022317:11:15960445-16022391:-:75352	ENSOARG00020022317(MRC2)	up
11	15949292	15949682	IP_M045_vs_In_M045_peak_474	ENSOARG00020022189:intron	ENSOARG00020022317:11:15960445-16022391:-:72904	ENSOARG00020022317(MRC2)	up
11	15977575	15977848	IP_M045_vs_In_M045_peak_475	ENSOARG00020022317:intron	ENSOARG00020022317:11:15960445-16022391:-:44679	ENSOARG00020022317(MRC2)	up
11	17221460	17221776	IP_M045_vs_In_M045_peak_478	ENSOARG00020024443:intron	ENSOARG00020024443:11:17219123-17271081:-:49463	ENSOARG00020024443(CRHR1)	up
11	17699104	17699385	IP_M045_vs_In_M045_peak_479	intergenic	ENSOARG00020024972:11:17711907-17732130:+:-12662	ENSOARG00020024972(WNT9B)	up
11	17703102	17703357	IP_M045_vs_In_M045_peak_480	intergenic	ENSOARG00020024972:11:17711907-17732130:+:-8677	ENSOARG00020024972(WNT9B)	up
11	17878542	17878790	IP_M045_vs_In_M045_peak_482	ENSOARG00020025207:Promoter	ENSOARG00020025207:11:17879074-17906320:+:-408	ENSOARG00020025207(ENSOARG00020025207)	up
11	18021861	18022170	IP_M045_vs_In_M045_peak_484	intergenic	ENSOARG00020025324:11:17989073-18021738:+:32942	ENSOARG00020025324(ARHGAP27)	up
11	18212539	18212854	IP_M045_vs_In_M045_peak_486	intergenic	ENSOARG00020025593:11:18172262-18197202:-:-15494	ENSOARG00020025593(FMNL1)	up
11	18340545	18340805	IP_M045_vs_In_M045_peak_489	ENSOARG00020025640:intron	ENSOARG00020025640:11:18335182-18343862:+:5493	ENSOARG00020025640(DCAKD)	up
11	18628821	18629084	IP_M045_vs_In_M045_peak_493	ENSOARG00020010559:intron	ENSOARG00020010559:11:18625773-18633760:+:3179	ENSOARG00020010559(CCDC43)	up
11	18896803	18897112	IP_M045_vs_In_M045_peak_494	ENSOARG00020011264:Promoter	ENSOARG00020011264:11:18897148-18906597:+:-190	ENSOARG00020011264(FAM171A2)	up
11	20629528	20629767	IP_M045_vs_In_M045_peak_509	ENSOARG00020023973:intron	ENSOARG00020023973:11:20618879-20630849:+:10768	ENSOARG00020023973(CAVIN1)	up
11	20723941	20724200	IP_M045_vs_In_M045_peak_510	intergenic	ENSOARG00020024057:11:20725471-20745468:-:21397	ENSOARG00020024057(STAT5A)	up
11	20977631	20977913	IP_M045_vs_In_M045_peak_515	ENSOARG00020003489:intron	ENSOARG00020003489:11:20971849-20999863:+:5923	ENSOARG00020003489(DNAJC7)	up
11	22871212	22871555	IP_M045_vs_In_M045_peak_526	ENSOARG00020010198:Promoter	ENSOARG00020010198:11:22858436-22871124:-:-259	ENSOARG00020010198(PSMD3)	up
11	23540875	23541224	IP_M045_vs_In_M045_peak_531	ENSOARG00020016631:intron	ENSOARG00020016631:11:23525798-23589533:+:15251	ENSOARG00020016631(PLXDC1)	up
11	23627661	23627941	IP_M045_vs_In_M045_peak_532	intergenic	ENSOARG00020016761:11:23620099-23621195:+:7702	ENSOARG00020016761(ENSOARG00020016761)	up
11	24034982	24035214	IP_M045_vs_In_M045_peak_535	intergenic	ENSOARG00020018303:11:24024804-24026679:+:10294	ENSOARG00020018303(ENSOARG00020018303)	up
11	24144752	24145058	IP_M045_vs_In_M045_peak_536	ENSOARG00020018349:exon	ENSOARG00020018349:11:24099819-24168575:+:45086	ENSOARG00020018349(SRCIN1)	up
11	24190237	24190514	IP_M045_vs_In_M045_peak_537	ENSOARG00020019239:intron	ENSOARG00020019239:11:24181597-24250654:-:60278	ENSOARG00020019239(ARHGAP23)	up
11	24351416	24351674	IP_M045_vs_In_M045_peak_541	intergenic	ENSOARG00020019879:11:24331210-24347008:-:-4537	ENSOARG00020019879(MRPL45)	up
11	24567904	24568155	IP_M045_vs_In_M045_peak_542	ENSOARG00020020372:intron	ENSOARG00020020372:11:24564865-24579117:+:3164	ENSOARG00020020372(TBKBP1)	up
11	24671123	24671388	IP_M045_vs_In_M045_peak_544	intergenic	ENSOARG00020020494:11:24679833-24689306:-:18050	ENSOARG00020020494(OSBPL7)	up
11	24707150	24707464	IP_M045_vs_In_M045_peak_545	ENSOARG00020020770:Promoter	ENSOARG00020020770:11:24703742-24706837:-:-470	ENSOARG00020020770(SCRN2)	up
11	24874959	24875232	IP_M045_vs_In_M045_peak_548	ENSOARG00020021377:intron	ENSOARG00020021377:11:24874665-24884426:-:9330	ENSOARG00020021377(COPZ2)	up
11	25604933	25605200	IP_M045_vs_In_M045_peak_550	ENSOARG00020022227:intron	ENSOARG00020022258:11:25584220-25597358:-:-7708	ENSOARG00020022258(ENSOARG00020022258)	up
11	26669527	26669783	IP_M045_vs_In_M045_peak_559	ENSOARG00020011314:Promoter	ENSOARG00020011314:11:26664541-26667986:-:-1669	ENSOARG00020011314(DLX3)	up
11	27042602	27042868	IP_M045_vs_In_M045_peak_565	ENSOARG00020013205:Promoter	ENSOARG00020013205:11:27031392-27042410:-:-325	ENSOARG00020013205(LRRC59)	up
11	27520341	27520593	IP_M045_vs_In_M045_peak_567	intergenic	ENSOARG00020026155:11:27501298-27502611:+:19169	ENSOARG00020026155(ENSOARG00020026155)	up
11	28492899	28493216	IP_M045_vs_In_M045_peak_572	ENSOARG00020026233:Promoter	ENSOARG00020026233:11:28491357-28492512:-:-545	ENSOARG00020026233(RASD1)	up
11	28542969	28543277	IP_M045_vs_In_M045_peak_573	intergenic	ENSOARG00020026234:11:28495901-28531661:-:-11462	ENSOARG00020026234(PEMT)	up
11	28671845	28672130	IP_M045_vs_In_M045_peak_576	ENSOARG00020026238:intron	ENSOARG00020026238:11:28662481-28678578:-:6590	ENSOARG00020026238(Srebp1)	up
11	29267286	29267576	IP_M045_vs_In_M045_peak_579	intergenic	ENSOARG00020026406:11:29275810-29276470:-:9039	ENSOARG00020026406(ENSOARG00020026406)	up
11	29402279	29402618	IP_M045_vs_In_M045_peak_580	ENSOARG00020026423:intron	ENSOARG00020026423:11:29387584-29404620:-:2171	ENSOARG00020026423(SLC47A2)	up
11	30027718	30028032	IP_M045_vs_In_M045_peak_584	intergenic	ENSOARG00020011177:11:30014049-30021902:-:-5973	ENSOARG00020011177(ENSOARG00020011177)	up
11	30063756	30063994	IP_M045_vs_In_M045_peak_585	ENSOARG00020011305:Promoter	ENSOARG00020011305:11:30064438-30081811:+:-563	ENSOARG00020011305(TRPV2)	up
11	30175158	30175430	IP_M045_vs_In_M045_peak_587	intergenic	ENSOARG00020011531:11:30159774-30170668:-:-4626	ENSOARG00020011531(ZNF287)	up
11	32282769	32283038	IP_M045_vs_In_M045_peak_591	ENSOARG00020016541:intron	ENSOARG00020014732:11:31845726-32247326:-:-35577	ENSOARG00020014732(ARHGAP44)	up
11	32869940	32870180	IP_M045_vs_In_M045_peak_592	ENSOARG00020017390:intron	ENSOARG00020017018:11:32719068-32797017:-:-73043	ENSOARG00020017018(MAP2K4)	up
11	33723549	33723804	IP_M045_vs_In_M045_peak_594	intergenic	ENSOARG00020017979:11:33708741-33709296:-:-14380	ENSOARG00020017979(RPL17)	up
11	33856948	33857242	IP_M045_vs_In_M045_peak_595	intergenic	ENSOARG00020018424:11:33826759-33847213:+:30336	ENSOARG00020018424(MYH3)	up
11	35261712	35262002	IP_M045_vs_In_M045_peak_599	ENSOARG00020021207:intron	ENSOARG00020021207:11:35249285-35362526:+:12572	ENSOARG00020021207(MYH10)	up
11	35423083	35423397	IP_M045_vs_In_M045_peak_600	intergenic	ENSOARG00020021556:11:35371938-35418477:-:-4763	ENSOARG00020021556(NDEL1)	up
11	35601571	35601879	IP_M045_vs_In_M045_peak_602	intergenic	ENSOARG00020022403:11:35604445-35606095:+:-2720	ENSOARG00020022403(TMEM107)	up
11	36010725	36011271	IP_M045_vs_In_M045_peak_605	intergenic	ENSOARG00020010512:11:35906255-36008814:-:-2184	ENSOARG00020010512(DNAH2)	up
11	36088826	36089089	IP_M045_vs_In_M045_peak_606	ENSOARG00020012154:Promoter	ENSOARG00020012154:11:36089499-36102013:+:-541	ENSOARG00020012154(FXR2)	up
11	36369857	36370101	IP_M045_vs_In_M045_peak_608	ENSOARG00020017448:Promoter	ENSOARG00020017448:11:36364135-36368808:-:-1171	ENSOARG00020017448(SLC2A4)	up
11	36546210	36546492	IP_M045_vs_In_M045_peak_609	ENSOARG00020021221:Promoter	ENSOARG00020021221:11:36541493-36545471:-:-880	ENSOARG00020021221(BCL6B)	up
11	36553770	36554163	IP_M045_vs_In_M045_peak_610	ENSOARG00020021294:intron	ENSOARG00020021294:11:36551372-36554172:-:205	ENSOARG00020021294(ENSOARG00020021294)	up
11	36947620	36947860	IP_M045_vs_In_M045_peak_612	ENSOARG00020025325:intron	ENSOARG00020025325:11:36933175-36947887:-:147	ENSOARG00020025325(CAMTA2)	up
11	37922686	37922922	IP_M045_vs_In_M045_peak_615	intergenic	ENSOARG00020011078:11:37927457-37935219:-:12415	ENSOARG00020011078(AIPL1)	up
11	37932527	37932800	IP_M045_vs_In_M045_peak_616	ENSOARG00020011078:intron	ENSOARG00020011078:11:37927457-37935219:-:2555	ENSOARG00020011078(AIPL1)	up
11	37936028	37936283	IP_M045_vs_In_M045_peak_617	ENSOARG00020011078:Promoter	ENSOARG00020011078:11:37927457-37935219:-:-936	ENSOARG00020011078(AIPL1)	up
11	38290632	38290934	IP_M045_vs_In_M045_peak_619	intergenic	ENSOARG00020013604:11:38301368-38314772:+:-10585	ENSOARG00020013604(TEKT1)	up
11	39653654	39654034	IP_M045_vs_In_M045_peak_627	ENSOARG00020019798:intron	ENSOARG00020019798:11:39511147-39721573:-:67729	ENSOARG00020019798(RAP1GAP2)	up
11	39698119	39698472	IP_M045_vs_In_M045_peak_628	ENSOARG00020019798:intron	ENSOARG00020019798:11:39511147-39721573:-:23277	ENSOARG00020019798(RAP1GAP2)	up
11	40013707	40013986	IP_M045_vs_In_M045_peak_629	intergenic	ENSOARG00020021998:11:39996835-40009929:+:17011	ENSOARG00020021998(MNT)	up
11	40566315	40566636	IP_M045_vs_In_M045_peak_633	intergenic	ENSOARG00020022797:11:40553401-40564459:-:-2016	ENSOARG00020022797(WDR81)	up
11	40649309	40649597	IP_M045_vs_In_M045_peak_635	ENSOARG00020010323:Promoter	ENSOARG00020010323:11:40650697-40688738:+:-1244	ENSOARG00020010323(SLC43A2)	up
11	40723052	40723422	IP_M045_vs_In_M045_peak_637	ENSOARG00020010695:intron	ENSOARG00020010781:11:40739166-40757031:+:-15929	ENSOARG00020010781(INPP5K)	up
11	40883225	40883515	IP_M045_vs_In_M045_peak_639	intergenic	ENSOARG00020011895:11:40886109-40909088:-:25718	ENSOARG00020011895(DOC2B)	up
11	41031549	41031854	IP_M045_vs_In_M045_peak_640	intergenic	ENSOARG00020011967:11:40943876-41028642:-:-3059	ENSOARG00020011967(RPH3AL)	up
11	41846104	41846358	IP_M045_vs_In_M045_peak_645	ENSOARG00020013961:Promoter	ENSOARG00020013961:11:41812178-41846114:-:-117	ENSOARG00020013961(GOSR1)	up
11	42840489	42840723	IP_M045_vs_In_M045_peak_650	intergenic	ENSOARG00020018318:11:42854279-42941065:+:-13673	ENSOARG00020018318(MYO18A)	up
11	42894265	42894518	IP_M045_vs_In_M045_peak_652	ENSOARG00020018318:intron	ENSOARG00020018318:11:42854279-42941065:+:40112	ENSOARG00020018318(MYO18A)	up
11	43203682	43203991	IP_M045_vs_In_M045_peak_656	intergenic	ENSOARG00020020964:11:43205876-43211972:-:8135	ENSOARG00020020964(TRAF4)	up
11	43544269	43544516	IP_M045_vs_In_M045_peak_659	intergenic	ENSOARG00020023979:11:43546602-43551301:-:6908	ENSOARG00020023979(TNFAIP1)	up
11	44001387	44001642	IP_M045_vs_In_M045_peak_660	ENSOARG00020024251:intron	ENSOARG00020024448:11:44006074-44024345:-:22830	ENSOARG00020024448(ENSOARG00020024448)	up
11	45646022	45646283	IP_M045_vs_In_M045_peak_665	intergenic	ENSOARG00020012111:11:45649903-45663290:+:-3750	ENSOARG00020012111(RNF135)	up
11	46308064	46308309	IP_M045_vs_In_M045_peak_666	ENSOARG00020014169:intron	ENSOARG00020014169:11:45953175-46405923:-:97736	ENSOARG00020014169(MYO1D)	up
11	47330760	47331071	IP_M045_vs_In_M045_peak_667	ENSOARG00020017317:intron	ENSOARG00020017317:11:46512760-47745339:-:414423	ENSOARG00020017317(ASIC2)	up
11	47350211	47350522	IP_M045_vs_In_M045_peak_668	ENSOARG00020017317:intron	ENSOARG00020017317:11:46512760-47745339:-:394972	ENSOARG00020017317(ASIC2)	up
11	47791228	47791476	IP_M045_vs_In_M045_peak_669	intergenic	ENSOARG00020017317:11:46512760-47745339:-:-46013	ENSOARG00020017317(ASIC2)	up
11	48773931	48774253	IP_M045_vs_In_M045_peak_671	ENSOARG00020018710:Promoter	ENSOARG00020018710:11:48701518-48773880:-:-212	ENSOARG00020018710(RFFL)	up
11	48794430	48794773	IP_M045_vs_In_M045_peak_672	ENSOARG00020018814:Promoter;ENSOARG00020018903:Promoter	ENSOARG00020018814:11:48783537-48794426:-:-175	ENSOARG00020018814(ENSOARG00020018814)	up
11	48953942	48954256	IP_M045_vs_In_M045_peak_674	intergenic	ENSOARG00020019977:11:48975791-48984139:-:30040	ENSOARG00020019977(SLFN14)	up
11	52896788	52897065	IP_M045_vs_In_M045_peak_680	ENSOARG00020011969:Promoter	ENSOARG00020011969:11:52801552-52895999:-:-927	ENSOARG00020011969(MED13)	up
11	54656283	54656544	IP_M045_vs_In_M045_peak_681	ENSOARG00020019724:intron	ENSOARG00020019724:11:54646253-54668954:+:10160	ENSOARG00020019724(TSPOAP1)	up
11	56561683	56561976	IP_M045_vs_In_M045_peak_682	ENSOARG00020021438:intron	ENSOARG00020021438:11:56032893-56706110:-:144280	ENSOARG00020021438(AGBL1)	up
11	57458852	57459109	IP_M045_vs_In_M045_peak_685	intergenic	ENSOARG00020021725:11:57702524-57797677:+:-243543	ENSOARG00020021725(SV2B)	up
11	58704573	58704874	IP_M045_vs_In_M045_peak_687	intergenic	ENSOARG00020022143:11:58693809-58699003:+:10914	ENSOARG00020022143(MRPS23)	up
11	1376012	1376297	IP_M090_vs_In_M090_peak_444	ENSOARG00020010081:Promoter	ENSOARG00020010081:11:1314790-1375794:-:-360	ENSOARG00020010081(RGS9)	down
11	1608420	1608718	IP_M090_vs_In_M090_peak_445	ENSOARG00020010575:intron	ENSOARG00020011402:11:1573777-1601848:-:-6721	ENSOARG00020011402(WIPI1)	down
11	1653141	1653448	IP_M090_vs_In_M090_peak_446	intergenic	ENSOARG00020011538:11:1656171-1695710:-:42415	ENSOARG00020011538(FAM20A)	down
11	1853737	1854042	IP_M090_vs_In_M090_peak_448	ENSOARG00020011714:intron	ENSOARG00020011714:11:1809018-1862371:-:8481	ENSOARG00020011714(ABCA9)	down
11	1997617	1997891	IP_M090_vs_In_M090_peak_449	intergenic	ENSOARG00020025870:11:1941341-1986246:-:-11508	ENSOARG00020025870(ENSOARG00020025870)	down
11	2205645	2205933	IP_M090_vs_In_M090_peak_450	ENSOARG00020025921:intron	ENSOARG00020025921:11:2111504-2219203:+:94285	ENSOARG00020025921(MAP2K6)	down
11	2729665	2729996	IP_M090_vs_In_M090_peak_452	intergenic	ENSOARG00020025931:11:2717442-2719542:+:12388	ENSOARG00020025931(KCNJ16)	down
11	5387411	5387696	IP_M090_vs_In_M090_peak_454	ENSOARG00020025986:intron	ENSOARG00020025979:11:5314261-5315280:-:-72273	ENSOARG00020025979(ENSOARG00020025979)	down
11	6088558	6088864	IP_M090_vs_In_M090_peak_455	intergenic	ENSOARG00020026005:11:6094034-6098180:+:-5323	ENSOARG00020026005(ENSOARG00020026005)	down
11	6093693	6094017	IP_M090_vs_In_M090_peak_456	ENSOARG00020026005:Promoter	ENSOARG00020026005:11:6094034-6098180:+:-179	ENSOARG00020026005(ENSOARG00020026005)	down
11	7085600	7086037	IP_M090_vs_In_M090_peak_463	ENSOARG00020006190:intron	ENSOARG00020006160:11:7049135-7059102:-:-26716	ENSOARG00020006160(SLC25A19)	down
11	7485629	7485931	IP_M090_vs_In_M090_peak_466	ENSOARG00020010518:intron	ENSOARG00020010518:11:7483990-7497890:-:12110	ENSOARG00020010518(UNC13D)	down
11	7543200	7543620	IP_M090_vs_In_M090_peak_467	ENSOARG00020011228:Promoter;ENSOARG00020010978:intron	ENSOARG00020011228:11:7538695-7543197:-:-213	ENSOARG00020011228(MRPL38)	down
11	7691648	7691947	IP_M090_vs_In_M090_peak_469	ENSOARG00020012286:intron	ENSOARG00020012158:11:7682821-7686355:+:8976	ENSOARG00020012158(ZACN)	down
11	7754585	7754933	IP_M090_vs_In_M090_peak_470	ENSOARG00020012903:intron	ENSOARG00020012852:11:7719466-7723239:-:-31520	ENSOARG00020012852(FOXJ1)	down
11	7989036	7989314	IP_M090_vs_In_M090_peak_474	intergenic	ENSOARG00020015002:11:7993406-7994818:+:-4231	ENSOARG00020015002(ENSOARG00020015002)	down
11	8025374	8025723	IP_M090_vs_In_M090_peak_475	intergenic	ENSOARG00020015074:11:7996532-8005255:-:-20293	ENSOARG00020015074(RHBDF2)	down
11	8509981	8510323	IP_M090_vs_In_M090_peak_480	intergenic	ENSOARG00020016741:11:8518360-8563178:+:-8208	ENSOARG00020016741(SEC14L1)	down
11	8572521	8572784	IP_M090_vs_In_M090_peak_482	intergenic	ENSOARG00020016867:11:8589688-8591394:-:18741	ENSOARG00020016867(ENSOARG00020016867)	down
11	9171281	9171555	IP_M090_vs_In_M090_peak_485	ENSOARG00020017467:intron	ENSOARG00020017467:11:9153996-9227817:+:17422	ENSOARG00020017467(TNRC6C)	down
11	9766302	9766628	IP_M090_vs_In_M090_peak_492	ENSOARG00020012050:intron	ENSOARG00020011905:11:9725453-9742387:-:-24078	ENSOARG00020011905(ENSOARG00020011905)	down
11	9958506	9958779	IP_M090_vs_In_M090_peak_495	ENSOARG00020012370:intron	ENSOARG00020012300:11:9927965-9936566:+:30677	ENSOARG00020012300(ENGASE)	down
11	11434913	11435271	IP_M090_vs_In_M090_peak_506	intergenic	ENSOARG00020022758:11:11443224-11449807:+:-8132	ENSOARG00020022758(CHMP6)	down
11	11437861	11438257	IP_M090_vs_In_M090_peak_507	intergenic	ENSOARG00020022758:11:11443224-11449807:+:-5165	ENSOARG00020022758(CHMP6)	down
11	11468009	11468356	IP_M090_vs_In_M090_peak_508	intergenic	ENSOARG00020022811:11:11476904-11528774:+:-8721	ENSOARG00020022811(BAIAP2)	down
11	11525516	11525888	IP_M090_vs_In_M090_peak_509	ENSOARG00020022811:intron	ENSOARG00020022811:11:11476904-11528774:+:48798	ENSOARG00020022811(BAIAP2)	down
11	11702045	11702322	IP_M090_vs_In_M090_peak_511	intergenic	ENSOARG00020023671:11:11638058-11677046:-:-25137	ENSOARG00020023671(SLC38A10)	down
11	11828237	11828667	IP_M090_vs_In_M090_peak_512	intergenic	ENSOARG00020025000:11:11851752-11854606:-:26154	ENSOARG00020025000(ACTG1)	down
11	12025473	12025744	IP_M090_vs_In_M090_peak_514	intergenic	ENSOARG00020025179:11:12041579-12049807:+:-15970	ENSOARG00020025179(GCGR)	down
11	12221394	12221721	IP_M090_vs_In_M090_peak_516	ENSOARG00020025443:Promoter	ENSOARG00020025443:11:12219000-12220831:-:-726	ENSOARG00020025443(ENSOARG00020025443)	down
11	13383713	13384038	IP_M090_vs_In_M090_peak_524	intergenic	ENSOARG00020010931:11:13400955-13420870:-:36994	ENSOARG00020010931(PSMD12)	down
11	14382929	14383203	IP_M090_vs_In_M090_peak_527	intergenic	ENSOARG00020014850:11:14442614-14600560:+:-59548	ENSOARG00020014850(TEX2)	down
11	14678928	14679212	IP_M090_vs_In_M090_peak_529	ENSOARG00020015052:intron	ENSOARG00020015296:11:14722011-14748819:+:-42941	ENSOARG00020015296(ENSOARG00020015296)	down
11	14873567	14873929	IP_M090_vs_In_M090_peak_532	intergenic	ENSOARG00020017343:11:14866439-14870997:-:-2751	ENSOARG00020017343(ENSOARG00020017343)	down
11	17119843	17120128	IP_M090_vs_In_M090_peak_536	intergenic	ENSOARG00020023588:11:17058856-17108589:-:-11396	ENSOARG00020023588(MAPT)	down
11	17202233	17202529	IP_M090_vs_In_M090_peak_538	intergenic	ENSOARG00020024443:11:17219123-17271081:-:68700	ENSOARG00020024443(CRHR1)	down
11	17442657	17443023	IP_M090_vs_In_M090_peak_539	intergenic	ENSOARG00020024929:11:17446949-17463407:-:20567	ENSOARG00020024929(ENSOARG00020024929)	down
11	18142485	18142777	IP_M090_vs_In_M090_peak_543	ENSOARG00020025563:intron	ENSOARG00020025572:11:18168894-18171886:+:-26263	ENSOARG00020025572(ENSOARG00020025572)	down
11	18199704	18200011	IP_M090_vs_In_M090_peak_544	intergenic	ENSOARG00020025593:11:18172262-18197202:-:-2655	ENSOARG00020025593(FMNL1)	down
11	18444805	18445127	IP_M090_vs_In_M090_peak_549	ENSOARG00020025675:exon	ENSOARG00020025675:11:18440430-18448663:+:4536	ENSOARG00020025675(GFAP)	down
11	18676105	18676455	IP_M090_vs_In_M090_peak_551	intergenic	ENSOARG00020010735:11:18662892-18663786:+:13388	ENSOARG00020010735(ENSOARG00020010735)	down
11	18754424	18754895	IP_M090_vs_In_M090_peak_552	intergenic	ENSOARG00020010772:11:18733857-18735555:-:-19104	ENSOARG00020010772(FZD2)	down
11	18759768	18760129	IP_M090_vs_In_M090_peak_553	intergenic	ENSOARG00020010815:11:18779669-18871253:+:-19720	ENSOARG00020010815(GPATCH8)	down
11	19074947	19075258	IP_M090_vs_In_M090_peak_557	ENSOARG00020016404:Promoter	ENSOARG00020016404:11:19067457-19074093:-:-1009	ENSOARG00020016404(ASB16)	down
11	19202222	19202499	IP_M090_vs_In_M090_peak_558	intergenic	ENSOARG00020017634:11:19192132-19197337:-:-5023	ENSOARG00020017634(NAGS)	down
11	19323506	19323895	IP_M090_vs_In_M090_peak_563	ENSOARG00020019510:Promoter	ENSOARG00020019510:11:19316510-19322934:-:-766	ENSOARG00020019510(ENSOARG00020019510)	down
11	19396621	19397030	IP_M090_vs_In_M090_peak_564	intergenic	ENSOARG00020019837:11:19405180-19408464:+:-8354	ENSOARG00020019837(SOST)	down
11	19471751	19472024	IP_M090_vs_In_M090_peak_566	intergenic	ENSOARG00020019877:11:19490136-19506789:+:-18248	ENSOARG00020019877(MEOX1)	down
11	19879389	19879731	IP_M090_vs_In_M090_peak_569	intergenic	ENSOARG00020020662:11:19937559-19941899:-:62339	ENSOARG00020020662(TMEM106A)	down
11	20714479	20714813	IP_M090_vs_In_M090_peak_574	ENSOARG00020023991:intron	ENSOARG00020024057:11:20725471-20745468:-:30822	ENSOARG00020024057(STAT5A)	down
11	21146429	21146697	IP_M090_vs_In_M090_peak_580	ENSOARG00020004981:intron	ENSOARG00020004981:11:21146380-21171797:+:183	ENSOARG00020004981(ENSOARG00020004981)	down
11	21255646	21256006	IP_M090_vs_In_M090_peak_583	intergenic	ENSOARG00020005122:11:21280869-21287950:+:-25043	ENSOARG00020005122(ENSOARG00020005122)	down
11	21268939	21269278	IP_M090_vs_In_M090_peak_585	ENSOARG00020005067:Promoter	ENSOARG00020005122:11:21280869-21287950:+:-11760	ENSOARG00020005122(ENSOARG00020005122)	down
11	21341279	21341623	IP_M090_vs_In_M090_peak_586	intergenic	ENSOARG00020005450:11:21348772-21353492:+:-7321	ENSOARG00020005450(KRT9)	down
11	22522691	22523082	IP_M090_vs_In_M090_peak_588	intergenic	ENSOARG00020007860:11:22530567-22556157:+:-7680	ENSOARG00020007860(TOP2A)	down
11	22584346	22584762	IP_M090_vs_In_M090_peak_589	intergenic	ENSOARG00020008524:11:22578688-22579543:+:5866	ENSOARG00020008524(ENSOARG00020008524)	down
11	22840397	22840734	IP_M090_vs_In_M090_peak_595	ENSOARG00020010043:intron	ENSOARG00020009996:11:22849627-22851073:-:10507	ENSOARG00020009996(CSF3)	down
11	22892084	22892376	IP_M090_vs_In_M090_peak_596	intergenic	ENSOARG00020010296:11:22877331-22888772:-:-3458	ENSOARG00020010296(GSDMA)	down
11	23184827	23185204	IP_M090_vs_In_M090_peak_599	intergenic	ENSOARG00020014711:11:23173456-23181452:-:-3563	ENSOARG00020014711(PPP1R1B)	down
11	23450381	23450659	IP_M090_vs_In_M090_peak_601	ENSOARG00020015944:intron	ENSOARG00020015944:11:23448175-23455825:-:5305	ENSOARG00020015944(ENSOARG00020015944)	down
11	23524338	23524692	IP_M090_vs_In_M090_peak_603	ENSOARG00020016631:Promoter	ENSOARG00020016631:11:23525798-23589533:+:-1283	ENSOARG00020016631(PLXDC1)	down
11	24120149	24120443	IP_M090_vs_In_M090_peak_606	ENSOARG00020018349:intron	ENSOARG00020018349:11:24099819-24168575:+:20477	ENSOARG00020018349(SRCIN1)	down
11	24709497	24709854	IP_M090_vs_In_M090_peak_611	intergenic	ENSOARG00020020770:11:24703742-24706837:-:-2838	ENSOARG00020020770(SCRN2)	down
11	24750576	24750858	IP_M090_vs_In_M090_peak_612	intergenic	ENSOARG00020020972:11:24764900-24794416:+:-14183	ENSOARG00020020972(SP2)	down
11	24835833	24836144	IP_M090_vs_In_M090_peak_615	ENSOARG00020021339:intron	ENSOARG00020021339:11:24829959-24839135:+:6029	ENSOARG00020021339(CDK5RAP3)	down
11	24873770	24874065	IP_M090_vs_In_M090_peak_616	intergenic	ENSOARG00020021377:11:24874665-24884426:-:10508	ENSOARG00020021377(COPZ2)	down
11	24961809	24962161	IP_M090_vs_In_M090_peak_617	intergenic	ENSOARG00020021783:11:24948827-24952661:+:13158	ENSOARG00020021783(SNX11)	down
11	25292967	25293365	IP_M090_vs_In_M090_peak_618	intergenic	ENSOARG00020021817:11:24963265-25269444:-:-23722	ENSOARG00020021817(SKAP1)	down
11	25494219	25494478	IP_M090_vs_In_M090_peak_620	intergenic	ENSOARG00020022138:11:25457401-25460786:-:-33562	ENSOARG00020022138(HOXB9)	down
11	25501981	25502342	IP_M090_vs_In_M090_peak_621	intergenic	ENSOARG00020022149:11:25529862-25530930:+:-27700	ENSOARG00020022149(ENSOARG00020022149)	down
11	26022819	26023149	IP_M090_vs_In_M090_peak_626	intergenic	ENSOARG00020010202:11:26029904-26043255:-:20271	ENSOARG00020010202(ZNF652)	down
11	26216444	26216868	IP_M090_vs_In_M090_peak_629	ENSOARG00020010364:intron	ENSOARG00020010364:11:26215491-26233043:+:1165	ENSOARG00020010364(NGFR)	down
11	26281324	26281681	IP_M090_vs_In_M090_peak_631	intergenic	ENSOARG00020010437:11:26287484-26290619:+:-5981	ENSOARG00020010437(NXPH3)	down
11	26402304	26402687	IP_M090_vs_In_M090_peak_632	intergenic	ENSOARG00020010577:11:26407718-26414509:-:12013	ENSOARG00020010577(SLC35B1)	down
11	27151007	27151392	IP_M090_vs_In_M090_peak_640	ENSOARG00020014101:intron;ENSOARG00020014365:Promoter	ENSOARG00020014365:11:27151320-27159135:+:-120	ENSOARG00020014365(SPATA20)	down
11	27364527	27364926	IP_M090_vs_In_M090_peak_641	intergenic	ENSOARG00020026151:11:27340330-27345647:-:-19079	ENSOARG00020026151(ANKRD40CL)	down
11	27414170	27414551	IP_M090_vs_In_M090_peak_642	intergenic	ENSOARG00020026152:11:27409055-27413264:+:5305	ENSOARG00020026152(WFIKKN2)	down
11	28066951	28067376	IP_M090_vs_In_M090_peak_645	intergenic	ENSOARG00020026202:11:28046393-28064122:-:-3041	ENSOARG00020026202(MAP2K3)	down
11	28200241	28200551	IP_M090_vs_In_M090_peak_646	ENSOARG00020026216:intron	ENSOARG00020026216:11:28197250-28219494:-:19098	ENSOARG00020026216(TNFRSF13B)	down
11	28893558	28893851	IP_M090_vs_In_M090_peak_652	intergenic	ENSOARG00020026305:11:28899090-28913451:+:-5385	ENSOARG00020026305(LLGL1)	down
11	29043537	29043846	IP_M090_vs_In_M090_peak_653	ENSOARG00020026368:intron	ENSOARG00020026368:11:29038889-29094080:+:4802	ENSOARG00020026368(SLC5A10)	down
11	29056061	29056370	IP_M090_vs_In_M090_peak_654	ENSOARG00020026368:intron;ENSOARG00020026376:intron	ENSOARG00020026368:11:29038889-29094080:+:17326	ENSOARG00020026368(SLC5A10)	down
11	29122165	29122600	IP_M090_vs_In_M090_peak_656	intergenic	ENSOARG00020026379:11:29095068-29115416:-:-6966	ENSOARG00020026379(GRAP)	down
11	29194973	29195258	IP_M090_vs_In_M090_peak_657	ENSOARG00020026389:intron	ENSOARG00020026389:11:29191544-29199520:-:4404	ENSOARG00020026389(B9D1)	down
11	29284680	29285045	IP_M090_vs_In_M090_peak_658	ENSOARG00020026409:Promoter	ENSOARG00020026406:11:29275810-29276470:-:-8392	ENSOARG00020026406(ENSOARG00020026406)	down
11	29438057	29438518	IP_M090_vs_In_M090_peak_659	intergenic	ENSOARG00020026432:11:29418221-29424132:-:-14155	ENSOARG00020026432(ALDH3A1)	down
11	29997014	29997286	IP_M090_vs_In_M090_peak_663	ENSOARG00020011100:intron	ENSOARG00020011177:11:30014049-30021902:-:24752	ENSOARG00020011177(ENSOARG00020011177)	down
11	30517315	30517712	IP_M090_vs_In_M090_peak_667	ENSOARG00020013247:intron	ENSOARG00020013247:11:30512921-30537606:+:4592	ENSOARG00020013247(PMP22)	down
11	30562477	30562736	IP_M090_vs_In_M090_peak_668	intergenic	ENSOARG00020013247:11:30512921-30537606:+:49685	ENSOARG00020013247(PMP22)	down
11	32820899	32821251	IP_M090_vs_In_M090_peak_670	ENSOARG00020017351:intron	ENSOARG00020017018:11:32719068-32797017:-:-24058	ENSOARG00020017018(MAP2K4)	down
11	33833345	33833688	IP_M090_vs_In_M090_peak_672	ENSOARG00020018424:intron	ENSOARG00020018424:11:33826759-33847213:+:6757	ENSOARG00020018424(MYH3)	down
11	33854348	33854614	IP_M090_vs_In_M090_peak_673	intergenic	ENSOARG00020018424:11:33826759-33847213:+:27722	ENSOARG00020018424(MYH3)	down
11	34090413	34090745	IP_M090_vs_In_M090_peak_674	ENSOARG00020019172:intron	ENSOARG00020019172:11:34063824-34112104:+:26755	ENSOARG00020019172(MYH13)	down
11	35137112	35137464	IP_M090_vs_In_M090_peak_678	intergenic	ENSOARG00020021067:11:35154865-35167183:+:-17577	ENSOARG00020021067(CCDC42)	down
11	35701283	35701666	IP_M090_vs_In_M090_peak_680	ENSOARG00020022745:intron	ENSOARG00020022745:11:35696272-35707275:+:5202	ENSOARG00020022745(ALOX12B)	down
11	35904596	35905006	IP_M090_vs_In_M090_peak_682	intergenic	ENSOARG00020010242:11:35884997-35893114:-:-11687	ENSOARG00020010242(KDM6B)	down
11	36036020	36036309	IP_M090_vs_In_M090_peak_684	ENSOARG00020011609:Promoter;ENSOARG00020011477:Promoter	ENSOARG00020011477:11:36024265-36035913:-:-251	ENSOARG00020011477(WRAP53)	down
11	36488668	36489011	IP_M090_vs_In_M090_peak_686	intergenic	ENSOARG00020021046:11:36493808-36504297:+:-4968	ENSOARG00020021046(ASGR2)	down
11	36979298	36979649	IP_M090_vs_In_M090_peak_688	intergenic	ENSOARG00020025455:11:36956461-36975908:+:23012	ENSOARG00020025455(KIF1C)	down
11	38441910	38442174	IP_M090_vs_In_M090_peak_693	intergenic	ENSOARG00020014227:11:38392956-38434819:-:-7223	ENSOARG00020014227(SPNS3)	down
11	41525360	41525700	IP_M090_vs_In_M090_peak_707	ENSOARG00020012618:intron	ENSOARG00020012618:11:41522183-41527570:+:3347	ENSOARG00020012618(TIMM22)	down
11	41626078	41626349	IP_M090_vs_In_M090_peak_710	ENSOARG00020012730:intron	ENSOARG00020012730:11:41532338-41673298:-:47084	ENSOARG00020012730(ABR)	down
11	41627638	41627914	IP_M090_vs_In_M090_peak_711	ENSOARG00020012730:intron	ENSOARG00020012730:11:41532338-41673298:-:45522	ENSOARG00020012730(ABR)	down
11	41644221	41644492	IP_M090_vs_In_M090_peak_712	ENSOARG00020012730:intron	ENSOARG00020012730:11:41532338-41673298:-:28941	ENSOARG00020012730(ABR)	down
11	42065453	42065851	IP_M090_vs_In_M090_peak_714	intergenic	ENSOARG00020014883:11:42066753-42114165:+:-1101	ENSOARG00020014883(SLC6A4)	down
11	42159068	42159423	IP_M090_vs_In_M090_peak_715	ENSOARG00020015486:intron	ENSOARG00020015347:11:42107317-42148963:-:-10282	ENSOARG00020015347(ENSOARG00020015347)	down
11	42359501	42359759	IP_M090_vs_In_M090_peak_716	ENSOARG00020015697:intron	ENSOARG00020015697:11:42260389-42499013:+:99241	ENSOARG00020015697(SSH2)	down
11	42553066	42553335	IP_M090_vs_In_M090_peak_720	ENSOARG00020017805:three_prime_UTR;ENSOARG00020017805:exon	ENSOARG00020017805:11:42553152-42557302:-:4101	ENSOARG00020017805(TP53I13)	down
11	43195218	43195550	IP_M090_vs_In_M090_peak_726	ENSOARG00020020927:intron	ENSOARG00020020927:11:43191735-43200504:+:3649	ENSOARG00020020927(FAM222B)	down
11	44322340	44322715	IP_M090_vs_In_M090_peak_729	ENSOARG00020024714:intron	ENSOARG00020024714:11:44295653-44360955:-:38427	ENSOARG00020024714(ENSOARG00020024714)	down
11	44698326	44698652	IP_M090_vs_In_M090_peak_732	intergenic	ENSOARG00020010000:11:44747150-44997258:+:-48661	ENSOARG00020010000(NF1)	down
11	45112023	45112347	IP_M090_vs_In_M090_peak_733	ENSOARG00020010743:intron	ENSOARG00020010743:11:45015056-45116977:+:97129	ENSOARG00020010743(RAB11FIP4)	down
11	45912652	45912973	IP_M090_vs_In_M090_peak_736	ENSOARG00020013882:Promoter	ENSOARG00020013882:11:45912990-45941085:+:-177	ENSOARG00020013882(PSMD11)	down
11	47937365	47937678	IP_M090_vs_In_M090_peak_737	intergenic	ENSOARG00020017661:11:47964815-47966322:+:-27293	ENSOARG00020017661(CCL8)	down
11	52743187	52743458	IP_M090_vs_In_M090_peak_745	ENSOARG00020011586:intron	ENSOARG00020011382:11:52537039-52718840:-:-24482	ENSOARG00020011382(BRIP1)	down
11	54860554	54860847	IP_M090_vs_In_M090_peak_746	ENSOARG00020020481:intron	ENSOARG00020020481:11:54698326-54874338:-:13637	ENSOARG00020020481(LPO)	down
11	56942536	56942896	IP_M090_vs_In_M090_peak_747	intergenic	ENSOARG00020021655:11:56899484-56899733:+:43232	ENSOARG00020021655(ENSOARG00020021655)	down
11	56961922	56962242	IP_M090_vs_In_M090_peak_748	intergenic	ENSOARG00020021655:11:56899484-56899733:+:62598	ENSOARG00020021655(ENSOARG00020021655)	down
11	56979284	56979565	IP_M090_vs_In_M090_peak_749	intergenic	ENSOARG00020021667:11:57025172-57058809:+:-45747	ENSOARG00020021667(KLHL25)	down
11	58927753	58928185	IP_M090_vs_In_M090_peak_753	ENSOARG00020022222:intron	ENSOARG00020022181:11:58788292-58788754:+:139677	ENSOARG00020022181(CCDC182)	down
11	59555544	59555875	IP_M090_vs_In_M090_peak_755	ENSOARG00020022586:Promoter	ENSOARG00020022586:11:59555817-59576542:+:-107	ENSOARG00020022586(COIL)	down
12	408232	408574	IP_M045_vs_In_M045_peak_690	ENSOARG00020003709:intron;ENSOARG00020003772:Promoter	ENSOARG00020003772:12:409732-546837:+:-1329	ENSOARG00020003772(BTG2)	up
12	2923392	2923721	IP_M045_vs_In_M045_peak_700	ENSOARG00020008010:intron	ENSOARG00020008010:12:2916120-2926060:+:7436	ENSOARG00020008010(CDK18)	up
12	3930163	3930399	IP_M045_vs_In_M045_peak_702	ENSOARG00020009941:intron	ENSOARG00020009941:12:3895588-3968329:+:34693	ENSOARG00020009941(RASSF5)	up
12	12469834	12470069	IP_M045_vs_In_M045_peak_705	ENSOARG00020018623:Promoter	ENSOARG00020018623:12:12383343-12469827:-:-124	ENSOARG00020018623(CDC73)	up
12	26242967	26243212	IP_M045_vs_In_M045_peak_706	ENSOARG00020010358:Promoter	ENSOARG00020010358:12:26243253-26252928:+:-163	ENSOARG00020010358(C1orf115)	up
12	28506370	28506623	IP_M045_vs_In_M045_peak_710	intergenic	ENSOARG00020012303:12:28522623-28544149:+:-16126	ENSOARG00020012303(ENSOARG00020012303)	up
12	29005301	29005549	IP_M045_vs_In_M045_peak_712	intergenic	ENSOARG00020013262:12:28990652-28993229:-:-12196	ENSOARG00020013262(ENSOARG00020013262)	up
12	31565303	31565648	IP_M045_vs_In_M045_peak_716	intergenic	ENSOARG00020018225:12:31544605-31564902:+:20870	ENSOARG00020018225(EPHX1)	up
12	31897542	31897823	IP_M045_vs_In_M045_peak_718	intergenic	ENSOARG00020018756:12:31854677-31890676:-:-7006	ENSOARG00020018756(ACBD3)	up
12	32566631	32566891	IP_M045_vs_In_M045_peak_721	intergenic	ENSOARG00020019535:12:32537941-32558471:+:28820	ENSOARG00020019535(ENSOARG00020019535)	up
12	35066583	35066969	IP_M045_vs_In_M045_peak_723	ENSOARG00020004432:intron	ENSOARG00020004432:12:35023544-35141485:-:74709	ENSOARG00020004432(ENSOARG00020004432)	up
12	35266877	35267164	IP_M045_vs_In_M045_peak_724	intergenic	ENSOARG00020004998:12:35251634-35257936:-:-9084	ENSOARG00020004998(COX20)	up
12	40430885	40431191	IP_M045_vs_In_M045_peak_727	ENSOARG00020008147:five_prime_UTR;ENSOARG00020008147:exon	ENSOARG00020008147:12:40398068-40431927:-:889	ENSOARG00020008147(SLC19A2)	up
12	41783223	41783475	IP_M045_vs_In_M045_peak_728	intergenic	ENSOARG00020010109:12:41793469-41890860:+:-10120	ENSOARG00020010109(MROH9)	up
12	42735961	42736227	IP_M045_vs_In_M045_peak_730	ENSOARG00020012294:intron	ENSOARG00020013679:12:42714646-42716019:+:21448	ENSOARG00020013679(ENSOARG00020013679)	up
12	43225183	43225536	IP_M045_vs_In_M045_peak_731	ENSOARG00020013773:intron	ENSOARG00020013876:12:43216586-43217480:-:-7879	ENSOARG00020013876(PIGC)	up
12	44735192	44735490	IP_M045_vs_In_M045_peak_733	ENSOARG00020010246:intron	ENSOARG00020010246:12:44571399-44831049:-:95708	ENSOARG00020010246(VPS13D)	up
12	44795343	44795646	IP_M045_vs_In_M045_peak_734	ENSOARG00020010246:exon	ENSOARG00020010246:12:44571399-44831049:-:35554	ENSOARG00020010246(VPS13D)	up
12	45745798	45746055	IP_M045_vs_In_M045_peak_738	intergenic	ENSOARG00020013764:12:45779152-45788841:-:42914	ENSOARG00020013764(UBIAD1)	up
12	46461779	46462050	IP_M045_vs_In_M045_peak_741	ENSOARG00020015026:intron	ENSOARG00020015026:12:46367911-46506819:-:44904	ENSOARG00020015026(PEX14)	up
12	46931323	46931602	IP_M045_vs_In_M045_peak_744	intergenic	ENSOARG00020016855:12:46784317-46903375:-:-28087	ENSOARG00020016855(UBE4B)	up
12	47058229	47058494	IP_M045_vs_In_M045_peak_745	ENSOARG00020017441:Promoter	ENSOARG00020017441:12:47059946-47078718:+:-1584	ENSOARG00020017441(CTNNBIP1)	up
12	47609716	47610007	IP_M045_vs_In_M045_peak_748	intergenic	ENSOARG00020018357:12:47611822-47645981:-:36119	ENSOARG00020018357(H6PD)	up
12	48007259	48007602	IP_M045_vs_In_M045_peak_749	intergenic	ENSOARG00020018978:12:48009722-48032653:-:25222	ENSOARG00020018978(CA6)	up
12	48594756	48595017	IP_M045_vs_In_M045_peak_751	intergenic	ENSOARG00020019893:12:48598692-48621900:-:27013	ENSOARG00020019893(SLC45A1)	up
12	49292284	49292557	IP_M045_vs_In_M045_peak_754	ENSOARG00020020442:intron	ENSOARG00020020403:12:49165569-49174265:-:-118155	ENSOARG00020020403(ENSOARG00020020403)	up
12	50534728	50535043	IP_M045_vs_In_M045_peak_757	ENSOARG00020021313:intron	ENSOARG00020021979:12:50555512-50559713:+:-20626	ENSOARG00020021979(TNFRSF25)	up
12	50577490	50577751	IP_M045_vs_In_M045_peak_759	ENSOARG00020022562:intron	ENSOARG00020022562:12:50560656-50593776:-:16155	ENSOARG00020022562(ESPN)	up
12	50778951	50779265	IP_M045_vs_In_M045_peak_761	ENSOARG00020023196:Promoter	ENSOARG00020023196:12:50765655-50778301:-:-807	ENSOARG00020023196(RNF207)	up
12	52113346	52113663	IP_M045_vs_In_M045_peak_763	intergenic	ENSOARG00020024365:12:52178065-52295235:-:181730	ENSOARG00020024365(AJAP1)	up
12	53402220	53402526	IP_M045_vs_In_M045_peak_765	intergenic	ENSOARG00020005527:12:53377672-53393112:-:-9261	ENSOARG00020005527(ARHGEF16)	up
12	54464205	54464533	IP_M045_vs_In_M045_peak_771	intergenic	ENSOARG00020007862:12:54359387-54459329:-:-5040	ENSOARG00020007862(PRKCZ)	up
12	54922646	54922884	IP_M045_vs_In_M045_peak_776	intergenic	ENSOARG00020009736:12:54915494-54917447:+:7271	ENSOARG00020009736(ENSOARG00020009736)	up
12	55287494	55287748	IP_M045_vs_In_M045_peak_780	ENSOARG00020015022:intron	ENSOARG00020014887:12:55274013-55278979:-:-8642	ENSOARG00020014887(KLHL17)	up
12	55593036	55593299	IP_M045_vs_In_M045_peak_783	ENSOARG00020016680:intron	ENSOARG00020016601:12:55578577-55581235:-:-11932	ENSOARG00020016601(SLC25A34)	up
12	55877734	55878036	IP_M045_vs_In_M045_peak_785	ENSOARG00020018014:intron	ENSOARG00020017962:12:55815011-55831678:-:-46207	ENSOARG00020017962(EFHD2)	up
[truncated: 2,389 more rows]
