# Supplementary material for: Preliminary Results about Lamb Meat Tenderness Based on the Study of Novel Isoforms and Alternative Splicing Regulation Pathways Using Iso-seq, RNA-seq and CTCF ChIP-seq Data
Source: Foods. 2022 Apr 7;11(8):1068. doi: 10.3390/foods11081068 (PMC9025809; doi:10.3390/foods11081068)
Supplement: Supplementary file 1 [file foods-11-01068-s001.zip › TableS9.Predicted Motifs in Differential Peaks.Final.xlsx]

## Sheet: TableS9 predicited motifs
Motif_Name	Num	Peak_name
1-GCCMCCTRGTGG,BestGuess:BORIS(Zf)/K562-CTCFL-ChIP-Seq(GSE32465)/Homer(0.925)	1149	IP_M045_vs_In_M045_peak_100	IP_M045_vs_In_M045_peak_1002	IP_M045_vs_In_M045_peak_1003	IP_M045_vs_In_M045_peak_1007	IP_M045_vs_In_M045_peak_1009	IP_M045_vs_In_M045_peak_1012	IP_M045_vs_In_M045_peak_1017	IP_M045_vs_In_M045_peak_102	IP_M045_vs_In_M045_peak_1026	IP_M045_vs_In_M045_peak_1027	IP_M045_vs_In_M045_peak_1028	IP_M045_vs_In_M045_peak_1031	IP_M045_vs_In_M045_peak_1037	IP_M045_vs_In_M045_peak_1038	IP_M045_vs_In_M045_peak_1042	IP_M045_vs_In_M045_peak_1043	IP_M045_vs_In_M045_peak_1044	IP_M045_vs_In_M045_peak_1049	IP_M045_vs_In_M045_peak_106	IP_M045_vs_In_M045_peak_1067	IP_M045_vs_In_M045_peak_1069	IP_M045_vs_In_M045_peak_1081	IP_M045_vs_In_M045_peak_1084	IP_M045_vs_In_M045_peak_1088	IP_M045_vs_In_M045_peak_1092	IP_M045_vs_In_M045_peak_1095	IP_M045_vs_In_M045_peak_1096	IP_M045_vs_In_M045_peak_1100	IP_M045_vs_In_M045_peak_1101	IP_M045_vs_In_M045_peak_1102	IP_M045_vs_In_M045_peak_1105	IP_M045_vs_In_M045_peak_1106	IP_M045_vs_In_M045_peak_1119	IP_M045_vs_In_M045_peak_1121	IP_M045_vs_In_M045_peak_1122	IP_M045_vs_In_M045_peak_1124	IP_M045_vs_In_M045_peak_1128	IP_M045_vs_In_M045_peak_113	IP_M045_vs_In_M045_peak_1130	IP_M045_vs_In_M045_peak_1131	IP_M045_vs_In_M045_peak_1135	IP_M045_vs_In_M045_peak_1138	IP_M045_vs_In_M045_peak_1147	IP_M045_vs_In_M045_peak_1149	IP_M045_vs_In_M045_peak_1152	IP_M045_vs_In_M045_peak_1153	IP_M045_vs_In_M045_peak_1163	IP_M045_vs_In_M045_peak_1164
10-AGGATCAT,BestGuess:RHOXF1/MA0719.1/Jaspar(0.816)	99	IP_M045_vs_In_M045_peak_1145	IP_M045_vs_In_M045_peak_1189	IP_M045_vs_In_M045_peak_1217	IP_M045_vs_In_M045_peak_1219	IP_M045_vs_In_M045_peak_127	IP_M045_vs_In_M045_peak_1272	IP_M045_vs_In_M045_peak_1308	IP_M045_vs_In_M045_peak_1338	IP_M045_vs_In_M045_peak_1363	IP_M045_vs_In_M045_peak_1367	IP_M045_vs_In_M045_peak_1374	IP_M045_vs_In_M045_peak_1384	IP_M045_vs_In_M045_peak_1444	IP_M045_vs_In_M045_peak_1548	IP_M045_vs_In_M045_peak_1561	IP_M045_vs_In_M045_peak_167	IP_M045_vs_In_M045_peak_1674	IP_M045_vs_In_M045_peak_1737	IP_M045_vs_In_M045_peak_1748	IP_M045_vs_In_M045_peak_1817	IP_M045_vs_In_M045_peak_1830	IP_M045_vs_In_M045_peak_1835	IP_M045_vs_In_M045_peak_1921	IP_M045_vs_In_M045_peak_1940	IP_M045_vs_In_M045_peak_1941	IP_M045_vs_In_M045_peak_2008	IP_M045_vs_In_M045_peak_2078	IP_M045_vs_In_M045_peak_2091	IP_M045_vs_In_M045_peak_2152	IP_M045_vs_In_M045_peak_2169	IP_M045_vs_In_M045_peak_217	IP_M045_vs_In_M045_peak_2175	IP_M045_vs_In_M045_peak_2184	IP_M045_vs_In_M045_peak_2216	IP_M045_vs_In_M045_peak_2221	IP_M045_vs_In_M045_peak_2223	IP_M045_vs_In_M045_peak_2242	IP_M045_vs_In_M045_peak_228	IP_M045_vs_In_M045_peak_2286	IP_M045_vs_In_M045_peak_2340	IP_M045_vs_In_M045_peak_2352	IP_M045_vs_In_M045_peak_2354	IP_M045_vs_In_M045_peak_2373	IP_M045_vs_In_M045_peak_2422	IP_M045_vs_In_M045_peak_2429	IP_M045_vs_In_M045_peak_2449	IP_M045_vs_In_M045_peak_2464	IP_M045_vs_In_M045_peak_2534
10-CCAGTATTAC,BestGuess:gt/dmmpmm(Papatsenko)/fly(0.693)	33	IP_M045_vs_In_M045_peak_1420	IP_M045_vs_In_M045_peak_1562	IP_M045_vs_In_M045_peak_1666	IP_M045_vs_In_M045_peak_1719	IP_M045_vs_In_M045_peak_1803	IP_M045_vs_In_M045_peak_1847	IP_M045_vs_In_M045_peak_1865	IP_M045_vs_In_M045_peak_2197	IP_M045_vs_In_M045_peak_2225	IP_M045_vs_In_M045_peak_2325	IP_M045_vs_In_M045_peak_2371	IP_M045_vs_In_M045_peak_2497	IP_M045_vs_In_M045_peak_2622	IP_M045_vs_In_M045_peak_2737	IP_M045_vs_In_M045_peak_2853	IP_M045_vs_In_M045_peak_3032	IP_M045_vs_In_M045_peak_315	IP_M045_vs_In_M045_peak_353	IP_M045_vs_In_M045_peak_3593	IP_M045_vs_In_M045_peak_3648	IP_M045_vs_In_M045_peak_3657	IP_M045_vs_In_M045_peak_3670	IP_M045_vs_In_M045_peak_3688	IP_M045_vs_In_M045_peak_3763	IP_M045_vs_In_M045_peak_3785	IP_M045_vs_In_M045_peak_403	IP_M045_vs_In_M045_peak_421	IP_M045_vs_In_M045_peak_4564	IP_M045_vs_In_M045_peak_542	IP_M045_vs_In_M045_peak_733	IP_M045_vs_In_M045_peak_754	IP_M045_vs_In_M045_peak_786	IP_M045_vs_In_M045_peak_848
10-CCCCKCGGCCAA,BestGuess:TFAP2A(var.2)/MA0810.1/Jaspar(0.645)	22	IP_M045_vs_In_M045_peak_1007	IP_M045_vs_In_M045_peak_1144	IP_M045_vs_In_M045_peak_1762	IP_M045_vs_In_M045_peak_1783	IP_M045_vs_In_M045_peak_224	IP_M045_vs_In_M045_peak_2240	IP_M045_vs_In_M045_peak_2286	IP_M045_vs_In_M045_peak_3249	IP_M045_vs_In_M045_peak_3285	IP_M045_vs_In_M045_peak_3326	IP_M045_vs_In_M045_peak_3580	IP_M045_vs_In_M045_peak_3752	IP_M045_vs_In_M045_peak_4049	IP_M045_vs_In_M045_peak_4098	IP_M045_vs_In_M045_peak_4169	IP_M045_vs_In_M045_peak_4452	IP_M045_vs_In_M045_peak_466	IP_M045_vs_In_M045_peak_4699	IP_M045_vs_In_M045_peak_535	IP_M045_vs_In_M045_peak_545	IP_M045_vs_In_M045_peak_765	IP_M045_vs_In_M045_peak_789
11-TAACGCAAGC,BestGuess:NAC043/MA1045.1/Jaspar(0.734)	11	IP_M045_vs_In_M045_peak_1243	IP_M045_vs_In_M045_peak_2203	IP_M045_vs_In_M045_peak_2465	IP_M045_vs_In_M045_peak_255	IP_M045_vs_In_M045_peak_2665	IP_M045_vs_In_M045_peak_2830	IP_M045_vs_In_M045_peak_2996	IP_M045_vs_In_M045_peak_3361	IP_M045_vs_In_M045_peak_3654	IP_M045_vs_In_M045_peak_567	IP_M045_vs_In_M045_peak_669
12-AAGGGTGCGTGA,BestGuess:hkb/dmmpmm(Noyes)/fly(0.720)	8	IP_M045_vs_In_M045_peak_1101	IP_M045_vs_In_M045_peak_1178	IP_M045_vs_In_M045_peak_2348	IP_M045_vs_In_M045_peak_282	IP_M045_vs_In_M045_peak_4049	IP_M045_vs_In_M045_peak_4098	IP_M045_vs_In_M045_peak_4169	IP_M045_vs_In_M045_peak_4699
13-GCAGAACCTC,BestGuess:OPI1/MA0349.1/Jaspar(0.649)	190	IP_M045_vs_In_M045_peak_1075	IP_M045_vs_In_M045_peak_1098	IP_M045_vs_In_M045_peak_1128	IP_M045_vs_In_M045_peak_1144	IP_M045_vs_In_M045_peak_1148	IP_M045_vs_In_M045_peak_117	IP_M045_vs_In_M045_peak_1192	IP_M045_vs_In_M045_peak_1197	IP_M045_vs_In_M045_peak_1199	IP_M045_vs_In_M045_peak_1212	IP_M045_vs_In_M045_peak_1227	IP_M045_vs_In_M045_peak_1247	IP_M045_vs_In_M045_peak_1255	IP_M045_vs_In_M045_peak_1266	IP_M045_vs_In_M045_peak_1282	IP_M045_vs_In_M045_peak_1338	IP_M045_vs_In_M045_peak_1385	IP_M045_vs_In_M045_peak_139	IP_M045_vs_In_M045_peak_1392	IP_M045_vs_In_M045_peak_1396	IP_M045_vs_In_M045_peak_1401	IP_M045_vs_In_M045_peak_1428	IP_M045_vs_In_M045_peak_147	IP_M045_vs_In_M045_peak_1492	IP_M045_vs_In_M045_peak_1505	IP_M045_vs_In_M045_peak_1513	IP_M045_vs_In_M045_peak_1532	IP_M045_vs_In_M045_peak_1560	IP_M045_vs_In_M045_peak_1576	IP_M045_vs_In_M045_peak_1597	IP_M045_vs_In_M045_peak_1660	IP_M045_vs_In_M045_peak_167	IP_M045_vs_In_M045_peak_1713	IP_M045_vs_In_M045_peak_1750	IP_M045_vs_In_M045_peak_1774	IP_M045_vs_In_M045_peak_1779	IP_M045_vs_In_M045_peak_1783	IP_M045_vs_In_M045_peak_1784	IP_M045_vs_In_M045_peak_179	IP_M045_vs_In_M045_peak_1830	IP_M045_vs_In_M045_peak_1847	IP_M045_vs_In_M045_peak_1875	IP_M045_vs_In_M045_peak_1884	IP_M045_vs_In_M045_peak_193	IP_M045_vs_In_M045_peak_1964	IP_M045_vs_In_M045_peak_1979	IP_M045_vs_In_M045_peak_20	IP_M045_vs_In_M045_peak_2000
14-TTCCTCCTCCGC,BestGuess:EGR1/MA0162.2/Jaspar(0.667)	5	IP_M045_vs_In_M045_peak_4049	IP_M045_vs_In_M045_peak_4098	IP_M045_vs_In_M045_peak_4169	IP_M045_vs_In_M045_peak_4699	IP_M045_vs_In_M045_peak_4861
15-GTGCCTCAGGGC,BestGuess:AP-2alpha(AP2)/Hela-AP2alpha-ChIP-Seq(GSE31477)/Homer(0.810)	6	IP_M045_vs_In_M045_peak_292	IP_M045_vs_In_M045_peak_2966	IP_M045_vs_In_M045_peak_4049	IP_M045_vs_In_M045_peak_4098	IP_M045_vs_In_M045_peak_4169	IP_M045_vs_In_M045_peak_4699
15-GTTWGGCTCC,BestGuess:MYB24/MA1037.1/Jaspar(0.692)	428	IP_M045_vs_In_M045_peak_1031	IP_M045_vs_In_M045_peak_1059	IP_M045_vs_In_M045_peak_1060	IP_M045_vs_In_M045_peak_1061	IP_M045_vs_In_M045_peak_1062	IP_M045_vs_In_M045_peak_1075	IP_M045_vs_In_M045_peak_1088	IP_M045_vs_In_M045_peak_1096	IP_M045_vs_In_M045_peak_1253	IP_M045_vs_In_M045_peak_1378	IP_M045_vs_In_M045_peak_1385	IP_M045_vs_In_M045_peak_1386	IP_M045_vs_In_M045_peak_1420	IP_M045_vs_In_M045_peak_147	IP_M045_vs_In_M045_peak_1476	IP_M045_vs_In_M045_peak_1603	IP_M045_vs_In_M045_peak_1684	IP_M045_vs_In_M045_peak_1692	IP_M045_vs_In_M045_peak_1801	IP_M045_vs_In_M045_peak_184	IP_M045_vs_In_M045_peak_1868	IP_M045_vs_In_M045_peak_2092	IP_M045_vs_In_M045_peak_2304	IP_M045_vs_In_M045_peak_2311	IP_M045_vs_In_M045_peak_2322	IP_M045_vs_In_M045_peak_2517	IP_M045_vs_In_M045_peak_2535	IP_M045_vs_In_M045_peak_255	IP_M045_vs_In_M045_peak_262	IP_M045_vs_In_M045_peak_2754	IP_M045_vs_In_M045_peak_2824	IP_M045_vs_In_M045_peak_2996	IP_M045_vs_In_M045_peak_305	IP_M045_vs_In_M045_peak_3162	IP_M045_vs_In_M045_peak_3255	IP_M045_vs_In_M045_peak_3664	IP_M045_vs_In_M045_peak_3742	IP_M045_vs_In_M045_peak_3933	IP_M045_vs_In_M045_peak_3934	IP_M045_vs_In_M045_peak_3935	IP_M045_vs_In_M045_peak_3936	IP_M045_vs_In_M045_peak_3937	IP_M045_vs_In_M045_peak_3942	IP_M045_vs_In_M045_peak_3943	IP_M045_vs_In_M045_peak_3944	IP_M045_vs_In_M045_peak_3945	IP_M045_vs_In_M045_peak_3946	IP_M045_vs_In_M045_peak_3953
17-CTGTTGAAAGAG,BestGuess:Tbx20(T-box)/Heart-Tbx20-ChIP-Seq(GSE29636)/Homer(0.681)	6	IP_M045_vs_In_M045_peak_4047	IP_M045_vs_In_M045_peak_4050	IP_M045_vs_In_M045_peak_4171	IP_M045_vs_In_M045_peak_4700	IP_M045_vs_In_M045_peak_928	IP_M045_vs_In_M045_peak_962
17-GGACCTATTG,BestGuess:SKO1/MA0382.1/Jaspar(0.692)	4	IP_M045_vs_In_M045_peak_2354	IP_M045_vs_In_M045_peak_3252	IP_M045_vs_In_M045_peak_3623	IP_M045_vs_In_M045_peak_4830
18-CCTTTCCCGGGA,BestGuess:Stat4/MA0518.1/Jaspar(0.754)	18	IP_M045_vs_In_M045_peak_1119	IP_M045_vs_In_M045_peak_1361	IP_M045_vs_In_M045_peak_1383	IP_M045_vs_In_M045_peak_1532	IP_M045_vs_In_M045_peak_154	IP_M045_vs_In_M045_peak_1669	IP_M045_vs_In_M045_peak_1699	IP_M045_vs_In_M045_peak_1811	IP_M045_vs_In_M045_peak_1952	IP_M045_vs_In_M045_peak_238	IP_M045_vs_In_M045_peak_2643	IP_M045_vs_In_M045_peak_3234	IP_M045_vs_In_M045_peak_3250	IP_M045_vs_In_M045_peak_3570	IP_M045_vs_In_M045_peak_3897	IP_M045_vs_In_M045_peak_4168	IP_M045_vs_In_M045_peak_878	IP_M045_vs_In_M045_peak_957
18-GAGACTTCGC,BestGuess:PB0139.1_Irf5_2/Jaspar(0.609)	6	IP_M045_vs_In_M045_peak_3952	IP_M045_vs_In_M045_peak_4047	IP_M045_vs_In_M045_peak_4050	IP_M045_vs_In_M045_peak_4171	IP_M045_vs_In_M045_peak_4700	IP_M045_vs_In_M045_peak_838
19-CCCTCCTGACTC,BestGuess:BAS1/BAS1_SM/2-BAS1(Harbison)/Yeast(0.707)	5	IP_M045_vs_In_M045_peak_3679	IP_M045_vs_In_M045_peak_4099	IP_M045_vs_In_M045_peak_4100	IP_M045_vs_In_M045_peak_4445	IP_M045_vs_In_M045_peak_4720
19-GAGCGGAGAT,BestGuess:PDR8/MA0354.1/Jaspar(0.865)	21	IP_M045_vs_In_M045_peak_1148	IP_M045_vs_In_M045_peak_1153	IP_M045_vs_In_M045_peak_1192	IP_M045_vs_In_M045_peak_1774	IP_M045_vs_In_M045_peak_1937	IP_M045_vs_In_M045_peak_2060	IP_M045_vs_In_M045_peak_2299	IP_M045_vs_In_M045_peak_2314	IP_M045_vs_In_M045_peak_2394	IP_M045_vs_In_M045_peak_2448	IP_M045_vs_In_M045_peak_2579	IP_M045_vs_In_M045_peak_281	IP_M045_vs_In_M045_peak_2966	IP_M045_vs_In_M045_peak_3137	IP_M045_vs_In_M045_peak_342	IP_M045_vs_In_M045_peak_3470	IP_M045_vs_In_M045_peak_3525	IP_M045_vs_In_M045_peak_3752	IP_M045_vs_In_M045_peak_3900	IP_M045_vs_In_M045_peak_541	IP_M045_vs_In_M045_peak_771
20-ATGCTGGGAT,BestGuess:SWI5/MA0402.1/Jaspar(0.709)	44	IP_M045_vs_In_M045_peak_1444	IP_M045_vs_In_M045_peak_1471	IP_M045_vs_In_M045_peak_1564	IP_M045_vs_In_M045_peak_167	IP_M045_vs_In_M045_peak_1670	IP_M045_vs_In_M045_peak_1752	IP_M045_vs_In_M045_peak_1783	IP_M045_vs_In_M045_peak_1880	IP_M045_vs_In_M045_peak_1883	IP_M045_vs_In_M045_peak_1925	IP_M045_vs_In_M045_peak_1946	IP_M045_vs_In_M045_peak_1949	IP_M045_vs_In_M045_peak_1958	IP_M045_vs_In_M045_peak_2012	IP_M045_vs_In_M045_peak_220	IP_M045_vs_In_M045_peak_2325	IP_M045_vs_In_M045_peak_2436	IP_M045_vs_In_M045_peak_2607	IP_M045_vs_In_M045_peak_270	IP_M045_vs_In_M045_peak_2769	IP_M045_vs_In_M045_peak_2874	IP_M045_vs_In_M045_peak_3003	IP_M045_vs_In_M045_peak_3073	IP_M045_vs_In_M045_peak_3201	IP_M045_vs_In_M045_peak_3309	IP_M045_vs_In_M045_peak_3496	IP_M045_vs_In_M045_peak_3506	IP_M045_vs_In_M045_peak_3686	IP_M045_vs_In_M045_peak_3728	IP_M045_vs_In_M045_peak_3751	IP_M045_vs_In_M045_peak_3766	IP_M045_vs_In_M045_peak_3897	IP_M045_vs_In_M045_peak_3922	IP_M045_vs_In_M045_peak_3930	IP_M045_vs_In_M045_peak_403	IP_M045_vs_In_M045_peak_4045	IP_M045_vs_In_M045_peak_4050	IP_M045_vs_In_M045_peak_4171	IP_M045_vs_In_M045_peak_427	IP_M045_vs_In_M045_peak_4700	IP_M045_vs_In_M045_peak_579	IP_M045_vs_In_M045_peak_690	IP_M045_vs_In_M045_peak_928	IP_M045_vs_In_M045_peak_961
20-CCTTGCCGCCGA,BestGuess:UME6(MacIsaac)/Yeast(0.786)	4	IP_M045_vs_In_M045_peak_4049	IP_M045_vs_In_M045_peak_4098	IP_M045_vs_In_M045_peak_4169	IP_M045_vs_In_M045_peak_4699
21-GCTCGTTCTG,BestGuess:Adf1/dmmpmm(Bergman)/fly(0.680)	5	IP_M045_vs_In_M045_peak_2972	IP_M045_vs_In_M045_peak_4047	IP_M045_vs_In_M045_peak_4050	IP_M045_vs_In_M045_peak_4171	IP_M045_vs_In_M045_peak_4700
21-TGCCAAGGAAGG,BestGuess:RIM101/Literature(Harbison)/Yeast(0.764)	4	IP_M045_vs_In_M045_peak_4049	IP_M045_vs_In_M045_peak_4098	IP_M045_vs_In_M045_peak_4169	IP_M045_vs_In_M045_peak_4699
23-GGTTGCSCRGGC,BestGuess:ZNF165(Zf)/WHIM12-ZNF165-ChIP-Seq(GSE65937)/Homer(0.719)	7	IP_M045_vs_In_M045_peak_1518	IP_M045_vs_In_M045_peak_2602	IP_M045_vs_In_M045_peak_3020	IP_M045_vs_In_M045_peak_4049	IP_M045_vs_In_M045_peak_4098	IP_M045_vs_In_M045_peak_4169	IP_M045_vs_In_M045_peak_4699
24-TTTCGTAGGTAA,BestGuess:MYB3/MA1038.1/Jaspar(0.674)	5	IP_M045_vs_In_M045_peak_1593	IP_M045_vs_In_M045_peak_2078	IP_M045_vs_In_M045_peak_2141	IP_M045_vs_In_M045_peak_3527	IP_M045_vs_In_M045_peak_992
3-RDCGSTMT,BestGuess:brk/dmmpmm(Bergman)/fly(0.732)	1928	IP_M045_vs_In_M045_peak_100	IP_M045_vs_In_M045_peak_1000	IP_M045_vs_In_M045_peak_1001	IP_M045_vs_In_M045_peak_1003	IP_M045_vs_In_M045_peak_1004	IP_M045_vs_In_M045_peak_1007	IP_M045_vs_In_M045_peak_1017	IP_M045_vs_In_M045_peak_1018	IP_M045_vs_In_M045_peak_1019	IP_M045_vs_In_M045_peak_102	IP_M045_vs_In_M045_peak_1021	IP_M045_vs_In_M045_peak_1026	IP_M045_vs_In_M045_peak_1027	IP_M045_vs_In_M045_peak_1031	IP_M045_vs_In_M045_peak_1036	IP_M045_vs_In_M045_peak_1037	IP_M045_vs_In_M045_peak_1040	IP_M045_vs_In_M045_peak_1042	IP_M045_vs_In_M045_peak_1044	IP_M045_vs_In_M045_peak_1049	IP_M045_vs_In_M045_peak_1051	IP_M045_vs_In_M045_peak_1057	IP_M045_vs_In_M045_peak_1059	IP_M045_vs_In_M045_peak_106	IP_M045_vs_In_M045_peak_1060	IP_M045_vs_In_M045_peak_1061	IP_M045_vs_In_M045_peak_1062	IP_M045_vs_In_M045_peak_1069	IP_M045_vs_In_M045_peak_1075	IP_M045_vs_In_M045_peak_1081	IP_M045_vs_In_M045_peak_1084	IP_M045_vs_In_M045_peak_1088	IP_M045_vs_In_M045_peak_1091	IP_M045_vs_In_M045_peak_1095	IP_M045_vs_In_M045_peak_1096	IP_M045_vs_In_M045_peak_1098	IP_M045_vs_In_M045_peak_1100	IP_M045_vs_In_M045_peak_1101	IP_M045_vs_In_M045_peak_1102	IP_M045_vs_In_M045_peak_1103	IP_M045_vs_In_M045_peak_1105	IP_M045_vs_In_M045_peak_1106	IP_M045_vs_In_M045_peak_1119	IP_M045_vs_In_M045_peak_1121	IP_M045_vs_In_M045_peak_1122	IP_M045_vs_In_M045_peak_1124	IP_M045_vs_In_M045_peak_113	IP_M045_vs_In_M045_peak_1130
4-AGGVCGCAGT,BestGuess:RCS1/RCS1_H2O2Hi/35-RCS1(Harbison)/Yeast(0.698)	139	IP_M045_vs_In_M045_peak_1040	IP_M045_vs_In_M045_peak_1114	IP_M045_vs_In_M045_peak_1119	IP_M045_vs_In_M045_peak_1122	IP_M045_vs_In_M045_peak_1152	IP_M045_vs_In_M045_peak_1186	IP_M045_vs_In_M045_peak_1188	IP_M045_vs_In_M045_peak_1202	IP_M045_vs_In_M045_peak_1283	IP_M045_vs_In_M045_peak_1288	IP_M045_vs_In_M045_peak_1300	IP_M045_vs_In_M045_peak_1301	IP_M045_vs_In_M045_peak_1367	IP_M045_vs_In_M045_peak_1389	IP_M045_vs_In_M045_peak_1476	IP_M045_vs_In_M045_peak_1497	IP_M045_vs_In_M045_peak_1517	IP_M045_vs_In_M045_peak_1525	IP_M045_vs_In_M045_peak_1532	IP_M045_vs_In_M045_peak_1533	IP_M045_vs_In_M045_peak_1537	IP_M045_vs_In_M045_peak_1584	IP_M045_vs_In_M045_peak_1656	IP_M045_vs_In_M045_peak_1746	IP_M045_vs_In_M045_peak_1805	IP_M045_vs_In_M045_peak_1810	IP_M045_vs_In_M045_peak_1835	IP_M045_vs_In_M045_peak_1872	IP_M045_vs_In_M045_peak_1880	IP_M045_vs_In_M045_peak_1895	IP_M045_vs_In_M045_peak_1903	IP_M045_vs_In_M045_peak_1951	IP_M045_vs_In_M045_peak_1956	IP_M045_vs_In_M045_peak_1976	IP_M045_vs_In_M045_peak_1979	IP_M045_vs_In_M045_peak_1985	IP_M045_vs_In_M045_peak_1989	IP_M045_vs_In_M045_peak_2006	IP_M045_vs_In_M045_peak_2008	IP_M045_vs_In_M045_peak_2078	IP_M045_vs_In_M045_peak_2124	IP_M045_vs_In_M045_peak_2139	IP_M045_vs_In_M045_peak_2152	IP_M045_vs_In_M045_peak_2205	IP_M045_vs_In_M045_peak_2210	IP_M045_vs_In_M045_peak_2264	IP_M045_vs_In_M045_peak_2290	IP_M045_vs_In_M045_peak_233
5-GGGAATTGCA,BestGuess:Ddit3::Cebpa/MA0019.1/Jaspar(0.823)	303	IP_M045_vs_In_M045_peak_1003	IP_M045_vs_In_M045_peak_1004	IP_M045_vs_In_M045_peak_1018	IP_M045_vs_In_M045_peak_1036	IP_M045_vs_In_M045_peak_1038	IP_M045_vs_In_M045_peak_1040	IP_M045_vs_In_M045_peak_1049	IP_M045_vs_In_M045_peak_1051	IP_M045_vs_In_M045_peak_1067	IP_M045_vs_In_M045_peak_1081	IP_M045_vs_In_M045_peak_1084	IP_M045_vs_In_M045_peak_1088	IP_M045_vs_In_M045_peak_1092	IP_M045_vs_In_M045_peak_1098	IP_M045_vs_In_M045_peak_1131	IP_M045_vs_In_M045_peak_1144	IP_M045_vs_In_M045_peak_1148	IP_M045_vs_In_M045_peak_1152	IP_M045_vs_In_M045_peak_1166	IP_M045_vs_In_M045_peak_1178	IP_M045_vs_In_M045_peak_1184	IP_M045_vs_In_M045_peak_1185	IP_M045_vs_In_M045_peak_1189	IP_M045_vs_In_M045_peak_1195	IP_M045_vs_In_M045_peak_1262	IP_M045_vs_In_M045_peak_1264	IP_M045_vs_In_M045_peak_1297	IP_M045_vs_In_M045_peak_1304	IP_M045_vs_In_M045_peak_1310	IP_M045_vs_In_M045_peak_1323	IP_M045_vs_In_M045_peak_1326	IP_M045_vs_In_M045_peak_1353	IP_M045_vs_In_M045_peak_1359	IP_M045_vs_In_M045_peak_1365	IP_M045_vs_In_M045_peak_1374	IP_M045_vs_In_M045_peak_1379	IP_M045_vs_In_M045_peak_1384	IP_M045_vs_In_M045_peak_1420	IP_M045_vs_In_M045_peak_1444	IP_M045_vs_In_M045_peak_1446	IP_M045_vs_In_M045_peak_1448	IP_M045_vs_In_M045_peak_1458	IP_M045_vs_In_M045_peak_1471	IP_M045_vs_In_M045_peak_1492	IP_M045_vs_In_M045_peak_1505	IP_M045_vs_In_M045_peak_152	IP_M045_vs_In_M045_peak_1524	IP_M045_vs_In_M045_peak_1537
5-TGGCAGCA,BestGuess:THAP1/MA0597.1/Jaspar(0.729)	286	IP_M045_vs_In_M045_peak_1007	IP_M045_vs_In_M045_peak_1009	IP_M045_vs_In_M045_peak_1027	IP_M045_vs_In_M045_peak_1043	IP_M045_vs_In_M045_peak_1044	IP_M045_vs_In_M045_peak_1100	IP_M045_vs_In_M045_peak_1101	IP_M045_vs_In_M045_peak_1121	IP_M045_vs_In_M045_peak_1130	IP_M045_vs_In_M045_peak_1147	IP_M045_vs_In_M045_peak_1185	IP_M045_vs_In_M045_peak_1186	IP_M045_vs_In_M045_peak_1195	IP_M045_vs_In_M045_peak_1204	IP_M045_vs_In_M045_peak_1205	IP_M045_vs_In_M045_peak_1208	IP_M045_vs_In_M045_peak_1249	IP_M045_vs_In_M045_peak_1264	IP_M045_vs_In_M045_peak_1266	IP_M045_vs_In_M045_peak_1268	IP_M045_vs_In_M045_peak_1279	IP_M045_vs_In_M045_peak_1288	IP_M045_vs_In_M045_peak_1294	IP_M045_vs_In_M045_peak_1297	IP_M045_vs_In_M045_peak_1300	IP_M045_vs_In_M045_peak_1301	IP_M045_vs_In_M045_peak_1304	IP_M045_vs_In_M045_peak_1307	IP_M045_vs_In_M045_peak_1333	IP_M045_vs_In_M045_peak_1334	IP_M045_vs_In_M045_peak_1352	IP_M045_vs_In_M045_peak_1365	IP_M045_vs_In_M045_peak_1398	IP_M045_vs_In_M045_peak_1411	IP_M045_vs_In_M045_peak_1413	IP_M045_vs_In_M045_peak_1427	IP_M045_vs_In_M045_peak_1448	IP_M045_vs_In_M045_peak_1449	IP_M045_vs_In_M045_peak_1466	IP_M045_vs_In_M045_peak_147	IP_M045_vs_In_M045_peak_1491	IP_M045_vs_In_M045_peak_1497	IP_M045_vs_In_M045_peak_1499	IP_M045_vs_In_M045_peak_1507	IP_M045_vs_In_M045_peak_1556	IP_M045_vs_In_M045_peak_1560	IP_M045_vs_In_M045_peak_1561	IP_M045_vs_In_M045_peak_1562
6-CTAGAGGGCGCT,BestGuess:CTCF/MA0531.1/Jaspar(0.713)	45	IP_M045_vs_In_M045_peak_102	IP_M045_vs_In_M045_peak_1044	IP_M045_vs_In_M045_peak_1103	IP_M045_vs_In_M045_peak_1138	IP_M045_vs_In_M045_peak_1145	IP_M045_vs_In_M045_peak_1149	IP_M045_vs_In_M045_peak_1189	IP_M045_vs_In_M045_peak_1198	IP_M045_vs_In_M045_peak_1278	IP_M045_vs_In_M045_peak_1355	IP_M045_vs_In_M045_peak_1385	IP_M045_vs_In_M045_peak_1612	IP_M045_vs_In_M045_peak_1856	IP_M045_vs_In_M045_peak_1950	IP_M045_vs_In_M045_peak_2077	IP_M045_vs_In_M045_peak_2167	IP_M045_vs_In_M045_peak_2214	IP_M045_vs_In_M045_peak_2339	IP_M045_vs_In_M045_peak_2552	IP_M045_vs_In_M045_peak_2622	IP_M045_vs_In_M045_peak_2632	IP_M045_vs_In_M045_peak_2711	IP_M045_vs_In_M045_peak_2722	IP_M045_vs_In_M045_peak_276	IP_M045_vs_In_M045_peak_2872	IP_M045_vs_In_M045_peak_2973	IP_M045_vs_In_M045_peak_309	IP_M045_vs_In_M045_peak_3115	IP_M045_vs_In_M045_peak_3168	IP_M045_vs_In_M045_peak_3189	IP_M045_vs_In_M045_peak_3204	IP_M045_vs_In_M045_peak_3254	IP_M045_vs_In_M045_peak_3273	IP_M045_vs_In_M045_peak_3493	IP_M045_vs_In_M045_peak_3539	IP_M045_vs_In_M045_peak_3683	IP_M045_vs_In_M045_peak_371	IP_M045_vs_In_M045_peak_3729	IP_M045_vs_In_M045_peak_3865	IP_M045_vs_In_M045_peak_62	IP_M045_vs_In_M045_peak_628	IP_M045_vs_In_M045_peak_834	IP_M045_vs_In_M045_peak_837	IP_M045_vs_In_M045_peak_917	IP_M045_vs_In_M045_peak_945
7-GAAAACGCTT,BestGuess:dl/dmmpmm(Pollard)/fly(0.655)	210	IP_M045_vs_In_M045_peak_1003	IP_M045_vs_In_M045_peak_102	IP_M045_vs_In_M045_peak_1049	IP_M045_vs_In_M045_peak_1096	IP_M045_vs_In_M045_peak_1121	IP_M045_vs_In_M045_peak_1128	IP_M045_vs_In_M045_peak_1163	IP_M045_vs_In_M045_peak_1192	IP_M045_vs_In_M045_peak_1219	IP_M045_vs_In_M045_peak_1227	IP_M045_vs_In_M045_peak_1272	IP_M045_vs_In_M045_peak_1285	IP_M045_vs_In_M045_peak_1288	IP_M045_vs_In_M045_peak_1330	IP_M045_vs_In_M045_peak_137	IP_M045_vs_In_M045_peak_1379	IP_M045_vs_In_M045_peak_1454	IP_M045_vs_In_M045_peak_1466	IP_M045_vs_In_M045_peak_1475	IP_M045_vs_In_M045_peak_1486	IP_M045_vs_In_M045_peak_1545	IP_M045_vs_In_M045_peak_1561	IP_M045_vs_In_M045_peak_1568	IP_M045_vs_In_M045_peak_1576	IP_M045_vs_In_M045_peak_161	IP_M045_vs_In_M045_peak_1661	IP_M045_vs_In_M045_peak_1679	IP_M045_vs_In_M045_peak_1692	IP_M045_vs_In_M045_peak_1728	IP_M045_vs_In_M045_peak_1737	IP_M045_vs_In_M045_peak_1788	IP_M045_vs_In_M045_peak_18	IP_M045_vs_In_M045_peak_1801	IP_M045_vs_In_M045_peak_1811	IP_M045_vs_In_M045_peak_1833	IP_M045_vs_In_M045_peak_1835	IP_M045_vs_In_M045_peak_1857	IP_M045_vs_In_M045_peak_1884	IP_M045_vs_In_M045_peak_1895	IP_M045_vs_In_M045_peak_194	IP_M045_vs_In_M045_peak_1952	IP_M045_vs_In_M045_peak_1989	IP_M045_vs_In_M045_peak_2031	IP_M045_vs_In_M045_peak_2063	IP_M045_vs_In_M045_peak_2065	IP_M045_vs_In_M045_peak_2084	IP_M045_vs_In_M045_peak_2102	IP_M045_vs_In_M045_peak_2135
7-TCCGGTTT,BestGuess:Unknown3/Arabidopsis-Promoters/Homer(0.802)	223	IP_M045_vs_In_M045_peak_1017	IP_M045_vs_In_M045_peak_1021	IP_M045_vs_In_M045_peak_1044	IP_M045_vs_In_M045_peak_1057	IP_M045_vs_In_M045_peak_1084	IP_M045_vs_In_M045_peak_1122	IP_M045_vs_In_M045_peak_1124	IP_M045_vs_In_M045_peak_1148	IP_M045_vs_In_M045_peak_1149	IP_M045_vs_In_M045_peak_1153	IP_M045_vs_In_M045_peak_1178	IP_M045_vs_In_M045_peak_1186	IP_M045_vs_In_M045_peak_1188	IP_M045_vs_In_M045_peak_1189	IP_M045_vs_In_M045_peak_119	IP_M045_vs_In_M045_peak_1192	IP_M045_vs_In_M045_peak_1198	IP_M045_vs_In_M045_peak_1214	IP_M045_vs_In_M045_peak_1253	IP_M045_vs_In_M045_peak_1307	IP_M045_vs_In_M045_peak_1308	IP_M045_vs_In_M045_peak_1330	IP_M045_vs_In_M045_peak_1352	IP_M045_vs_In_M045_peak_1358	IP_M045_vs_In_M045_peak_137	IP_M045_vs_In_M045_peak_1379	IP_M045_vs_In_M045_peak_1385	IP_M045_vs_In_M045_peak_1389	IP_M045_vs_In_M045_peak_1436	IP_M045_vs_In_M045_peak_1644	IP_M045_vs_In_M045_peak_1657	IP_M045_vs_In_M045_peak_1713	IP_M045_vs_In_M045_peak_1735	IP_M045_vs_In_M045_peak_1737	IP_M045_vs_In_M045_peak_175	IP_M045_vs_In_M045_peak_1774	IP_M045_vs_In_M045_peak_1776	IP_M045_vs_In_M045_peak_1783	IP_M045_vs_In_M045_peak_179	IP_M045_vs_In_M045_peak_1801	IP_M045_vs_In_M045_peak_1812	IP_M045_vs_In_M045_peak_184	IP_M045_vs_In_M045_peak_1861	IP_M045_vs_In_M045_peak_1872	IP_M045_vs_In_M045_peak_1875	IP_M045_vs_In_M045_peak_1884	IP_M045_vs_In_M045_peak_1891	IP_M045_vs_In_M045_peak_1935
8-GATYCGAGTTTC,BestGuess:OPI1/Literature(Harbison)/Yeast(0.658)	8	IP_M045_vs_In_M045_peak_1283	IP_M045_vs_In_M045_peak_2060	IP_M045_vs_In_M045_peak_2467	IP_M045_vs_In_M045_peak_4099	IP_M045_vs_In_M045_peak_4100	IP_M045_vs_In_M045_peak_4445	IP_M045_vs_In_M045_peak_4720	IP_M045_vs_In_M045_peak_893
8-TCAAGAAAAG,BestGuess:GAT1/GAT1_RAPA/1-GZF3,2-GLN3(Harbison)/Yeast(0.641)	44	IP_M045_vs_In_M045_peak_1021	IP_M045_vs_In_M045_peak_1144	IP_M045_vs_In_M045_peak_1190	IP_M045_vs_In_M045_peak_1241	IP_M045_vs_In_M045_peak_1279	IP_M045_vs_In_M045_peak_1532	IP_M045_vs_In_M045_peak_156	IP_M045_vs_In_M045_peak_174	IP_M045_vs_In_M045_peak_179	IP_M045_vs_In_M045_peak_1794	IP_M045_vs_In_M045_peak_183	IP_M045_vs_In_M045_peak_2058	IP_M045_vs_In_M045_peak_2279	IP_M045_vs_In_M045_peak_244	IP_M045_vs_In_M045_peak_2449	IP_M045_vs_In_M045_peak_2541	IP_M045_vs_In_M045_peak_2607	IP_M045_vs_In_M045_peak_2652	IP_M045_vs_In_M045_peak_2744	IP_M045_vs_In_M045_peak_286	IP_M045_vs_In_M045_peak_2875	IP_M045_vs_In_M045_peak_3010	IP_M045_vs_In_M045_peak_3055	IP_M045_vs_In_M045_peak_3056	IP_M045_vs_In_M045_peak_309	IP_M045_vs_In_M045_peak_32	IP_M045_vs_In_M045_peak_3370	IP_M045_vs_In_M045_peak_3446	IP_M045_vs_In_M045_peak_3517	IP_M045_vs_In_M045_peak_363	IP_M045_vs_In_M045_peak_3734	IP_M045_vs_In_M045_peak_3739	IP_M045_vs_In_M045_peak_3753	IP_M045_vs_In_M045_peak_3782	IP_M045_vs_In_M045_peak_3888	IP_M045_vs_In_M045_peak_3913	IP_M045_vs_In_M045_peak_413	IP_M045_vs_In_M045_peak_421	IP_M045_vs_In_M045_peak_4648	IP_M045_vs_In_M045_peak_475	IP_M045_vs_In_M045_peak_789	IP_M045_vs_In_M045_peak_920	IP_M045_vs_In_M045_peak_956	IP_M045_vs_In_M045_peak_964
9-KGCGTKCTCTTG,BestGuess:Ahr::Arnt/MA0006.1/Jaspar(0.594)	7	IP_M045_vs_In_M045_peak_1579	IP_M045_vs_In_M045_peak_1821	IP_M045_vs_In_M045_peak_2143	IP_M045_vs_In_M045_peak_233	IP_M045_vs_In_M045_peak_4050	IP_M045_vs_In_M045_peak_4171	IP_M045_vs_In_M045_peak_4700
1-CCACCAGGGGGC,BestGuess:BORIS(Zf)/K562-CTCFL-ChIP-Seq(GSE32465)/Homer(0.929)	1395	IP_M090_vs_In_M090_peak_1002
10-AATWCTTCAG,BestGuess:cad/dmmpmm(Down)/fly(0.668)	206	IP_M090_vs_In_M090_peak_102
10-ACCCGATT,BestGuess:RDS2/MA0362.1/Jaspar(0.742)	128	IP_M090_vs_In_M090_peak_1045
11-TCCCAAGCGGGA,BestGuess:MCM1/MCM1_Alpha/35-MCM1(Harbison)/Yeast(0.744)	11	IP_M090_vs_In_M090_peak_1079
12-AGAAAGDAGCTG,BestGuess:slbo/dmmpmm(SeSiMCMC)/fly(0.674)	24	IP_M090_vs_In_M090_peak_1049
12-GATCCGGCTC,BestGuess:SPDEF/MA0686.1/Jaspar(0.712)	18	IP_M090_vs_In_M090_peak_1446
13-RGKCCGTTTT,BestGuess:Gam1/MA0034.1/Jaspar(0.745)	44	IP_M090_vs_In_M090_peak_1022
14-AGACGACAGGAG,BestGuess:Unknown4/Arabidopsis-Promoters/Homer(0.570)	11	IP_M090_vs_In_M090_peak_1153
15-ACDGTATAAC,BestGuess:MYBL2/MA0777.1/Jaspar(0.713)	15	IP_M090_vs_In_M090_peak_1039
16-CCTGTAAATACA,BestGuess:RLM1(MacIsaac)/Yeast(0.745)	9	IP_M090_vs_In_M090_peak_1062
16-CGTGGAYWAW,BestGuess:nub/dmmpmm(Pollard)/fly(0.722)	18	IP_M090_vs_In_M090_peak_1250
17-AATTTCTCAATT,BestGuess:Pax7(Paired,Homeobox),longest/Myoblast-Pax7-ChIP-Seq(GSE25064)/Homer(0.706)	9	IP_M090_vs_In_M090_peak_1710
18-TATCTTCCTA,BestGuess:So/dmmpmm(Noyes_hd)/fly(0.669)	21	IP_M090_vs_In_M090_peak_1002
19-AACGCCCTGCGT,BestGuess:hkb/dmmpmm(Papatsenko)/fly(0.717)	6	IP_M090_vs_In_M090_peak_1127
19-AWGGCACCGS,BestGuess:ABI4(2)(AP2/EREBP)/Zea mays/AthaMap(0.796)	42	IP_M090_vs_In_M090_peak_1115
20-AGCTGCGTATTA,BestGuess:NHLH1/MA0048.2/Jaspar(0.679)	24	IP_M090_vs_In_M090_peak_1022
20-ATCTCTCGGG,BestGuess:RDS2/MA0362.1/Jaspar(0.668)	49	IP_M090_vs_In_M090_peak_1053
21-ATTACAKGAG,BestGuess:ces-2/MA0922.1/Jaspar(0.746)	14	IP_M090_vs_In_M090_peak_1306
21-TAATTCATACCB,BestGuess:CG7056/dmmpmm(Noyes_hd)/fly(0.686)	7	IP_M090_vs_In_M090_peak_1367
22-GCGGCAAGCC,BestGuess:PUT3(MacIsaac)/Yeast(0.705)	6	IP_M090_vs_In_M090_peak_1201
23-CTAGGAGATG,BestGuess:YNR063W/MA0432.1/Jaspar(0.689)	7	IP_M090_vs_In_M090_peak_1149
23-TGMCGGGTATCK,BestGuess:PKNOX2/MA0783.1/Jaspar(0.628)	5	IP_M090_vs_In_M090_peak_1081
24-CGGVCTGAYGAG,BestGuess:Initiator/Drosophila-Promoters/Homer(0.606)	6	IP_M090_vs_In_M090_peak_1715
24-GTAGCATCAC,BestGuess:Atf4(bZIP)/MEF-Atf4-ChIP-Seq(GSE35681)/Homer(0.701)	4	IP_M090_vs_In_M090_peak_111
25-CAAGTCGCTTAT,BestGuess:BHLH112/MA0961.1/Jaspar(0.665)	16	IP_M090_vs_In_M090_peak_1326
3-TAGCGCCC,BestGuess:brk/dmmpmm(Bergman)/fly(0.818)	690	IP_M090_vs_In_M090_peak_1003
4-GGGGGCAGCA,BestGuess:THAP1/MA0597.1/Jaspar(0.670)	195	IP_M090_vs_In_M090_peak_1002
5-SCAGGRRCCGGV,BestGuess:LEU3(MacIsaac)/Yeast(0.658)	215	IP_M090_vs_In_M090_peak_1017
5-TGCADTWCCG,BestGuess:Ddit3::Cebpa/MA0019.1/Jaspar(0.770)	370	IP_M090_vs_In_M090_peak_1003
6-CGTCTKCCGG,BestGuess:Eip74EF/MA0026.1/Jaspar(0.790)	47	IP_M090_vs_In_M090_peak_1191
7-AATAACCG,BestGuess:BARHL2/MA0635.1/Jaspar(0.745)	344	IP_M090_vs_In_M090_peak_1013
8-GCGGATTTCC,BestGuess:dl(var.2)/MA0023.1/Jaspar(0.823)	244	IP_M090_vs_In_M090_peak_1019
9-AATTTTTCCC,BestGuess:EDS1/MA0294.1/Jaspar(0.802)	367	IP_M090_vs_In_M090_peak_1002
[truncated: 1,880 more columns]
